# Supplementary material for: Cyclin E1 and RTK/RAS signaling drive CDK inhibitor resistance via activation of E2F and ETS
Source: Oncotarget. 2014 Dec 22;6(2):696–714. doi: 10.18632/oncotarget.2673 (PMC4359249; doi:10.18632/oncotarget.2673)
Supplement: Supplementary file 2 [file oncotarget-06-696-s002.xlsx]

## Sheet: OAW28
Subject	OAW28	NimbleGen CGX-3 v1.0 3-plex	Build hg18 Mar. 2006
Chromosome	Start	End	Abnormality Size	Avg Value	Num of Probes	Copy#	Abnormality	Significance	Mosaic	Genes of interest	Report Level	Overlapped Genes
chr1	825513	7477990	6.65 Mb	-0.39337	641	Copy Loss	Not Specified	Clinically Significant	0	0	Graphic	LOC100130417, SAMD11, NOC2L, KLHL17, PLEKHN1, C1orf170, HES4, ISG15, AGRN, RNF223, C1orf159, LOC254099, MIR200B, MIR200A, MIR429, TTLL10, TNFRSF18, TNFRSF4, SDF4, B3GALT6, FAM132A, UBE2J2, SCNN1D, ACAP3, PUSL1, CPSF3L, GLTPD1, TAS1R3, DVL1, MXRA8, AURKAIP1, CCNL2, LOC148413, MRPL20, LOC441869, TMEM88B, VWA1, ATAD3C, ATAD3B, ATAD3A, C1orf70, SSU72, LOC643988, MIB2, MMP23B, MMP23A, CDK11B, SLC35E2B…
chr1	7490207	24431190	16.94 Mb	-0.288302	1057	Copy Loss	Not Specified	Clinically Significant	0	E2F2	Graphic	CAMTA1, VAMP3, PER3, UTS2, TNFRSF9, PARK7, ERRFI1, SLC45A1, RERE, ENO1, ENO1-AS1, CA6, SLC2A7, SLC2A5, SLC2A5, GPR157, MIR34A, H6PD, SPSB1, SLC25A33, TMEM201, PIK3CD, C1orf200, CLSTN1, CTNNBIP1, LZIC, NMNAT1, RBP7, UBE4B, KIF1B, PGD, APITD1-CORT, APITD1, CORT, DFFA, PEX14, CASZ1, C1orf127, TARDBP, MASP2, SRM, EXOSC10, MTOR, ANGPTL7, UBIAD1, PTCHD2, FBXO2, FBXO44, FBXO6, MAD2L2, C1orf187, AGTRAP, …
chr1	39224287	40333972	1.11 Mb	0.554025	81	Copy Gain	Not Specified	Clinically Significant	0	0	Graphic	AKIRIN1, NDUFS5, MACF1, MACF1, KIAA0754, BMP8A, PPIEL, PABPC4, SNORA55, HEYL, NT5C1A, HPCAL4, PPIE, BMP8B, OXCT2, TRIT1, MYCL1, MFSD2A, CAP1, PPT1
chr1	40347131	93624133	53.28 Mb	0.202977	1890	Copy Gain	Not Specified	Clinically Significant	0	CDKN2C	Graphic	RLF, TMCO2, ZMPSTE24, COL9A2, SMAP2, ZNF643, ZNF642, DEM1, ZNF684, RIMS3, LOC100130557, NFYC, MIR30E, MIR30C1, KCNQ4, CITED4, CTPS, LOC100507178, SLFNL1, SCMH1, MIR5095, EDN2, HIVEP3, GUCA2B, GUCA2A, FOXJ3, RIMKLA, ZMYND12, PPCS, CCDC30, PPIH, YBX1, CLDN19, LEPRE1, C1orf50, LOC100129924, CCDC23, ERMAP, ZNF691, SLC2A1, FLJ32224, FAM183A, EBNA1BP2, WDR65, WDR65, TMEM125, C1orf210, TIE1, MPL, CDC20,…
chr1	93668742	95254191	1.59 Mb	0.56328	50	Copy Gain	Not Specified	Clinically Significant	0	0	Graphic	FNBP1L, BCAR3, LOC100129046, MIR760, DNTTIP2, GCLM, ABCA4, ARHGAP29, ABCD3, F3, SLC44A3, CNN3, LOC729970, ALG14
chr1	95289272	112609771	17.32 Mb	0.21163	530	Copy Gain	Not Specified	Clinically Significant	0	0	Graphic	ALG14, TMEM56, TMEM56-RWDD3, RWDD3, FLJ31662, PTBP2, DPYD, MIR2682, MIR137, SNX7, LPPR5, LOC100129620, LPPR4, PALMD, FRRS1, AGL, SLC35A3, HIAT1, SASS6, CCDC76, LRRC39, DBT, RTCD1, MIR553, CDC14A, GPR88, LOC100128787, VCAM1, EXTL2, SLC30A7, DPH5, S1PR1, OLFM3, MIR548AI, DNAJA1P5, COL11A1, RNPC3, AMY2B, LOC648740, AMY2A, AMY1A, AMY1C, AMY1B, AMY1A, AMY1C, AMY1B, AMY1A, AMY1C, AMY1B, LOC100129138, M…
chr1	112631291	115046652	2.42 Mb	0.420968	93	Copy Gain	Not Specified	Clinically Significant	0	0	Graphic	CTTNBP2NL, MIR4256, WNT2B, ST7L, CAPZA1, MOV10, RHOC, PPM1J, FAM19A3, SLC16A1, AKR7A2P1, LRIG2, LOC643441, MAGI3, PHTF1, RSBN1, PTPN22, LOC100287722, BCL2L15, AP4B1, DCLRE1B, HIPK1, OLFML3, SYT6, TRIM33, BCAS2, DENND2C, AMPD1
chr1	115069338	118922659	3.85 Mb	0.225262	386	Copy Gain	Not Specified	Clinically Significant	0	0	Graphic	CSDE1, SIKE1, SYCP1, TSHB, TSPAN2, NGF, VANGL1, CASQ2, NHLH2, SLC22A15, MAB21L3, ATP1A1, ATP1A1OS, CD58, IGSF3, MIR320B1, CD2, PTGFRN, CD101, TTF2, MIR942, TRIM45, VTCN1, MAN1A2, FAM46C, GDAP2, WDR3, SPAG17
chr1	144100334	178980881	34.88 Mb	0.135877	1751	Copy Gain	Not Specified	Clinically Significant	0	0	Graphic	HFE2, TXNIP, POLR3GL, ANKRD34A, LIX1L, RBM8A, GNRHR2, PEX11B, ITGA10, ANKRD35, PIAS3, NUDT17, POLR3C, RNF115, CD160, PDZK1, GPR89A, GPR89C, PDZK1P1, NBPF11, NBPF24, LOC728989, PRKAB2, PDIA3P, FMO5, CHD1L, LOC100289211, BCL9, ACP6, GJA5, GJA8, GPR89B, GPR89C, PDZK1P1, NBPF11, NBPF24, LOC100130000, FLJ39739, PPIAL4A, NBPF14, PPIAL4E, PPIAL4D, PPIAL4F, NBPF15, NBPF16, PPIAL4E, NBPF16, LOC645166, LOC…
chr1	179012887	179129932	117.05 kb	-1.1102	5	Copy Loss	Not Specified	Clinically Significant	0	0	Graphic	XPR1
chr1	183426511	199750940	16.32 Mb	0.544874	523	Copy Gain	Not Specified	Clinically Significant	0	0	Graphic	SWT1, IVNS1ABP, LOC100288079, HMCN1, PRG4, TPR, C1orf27, OCLM, OCLM, PDC, PTGS2, PLA2G4A, FAM5C, LOC440704, RGS18, RGS21, RGS1, RGS13, RGS2, UCHL5, TROVE2, GLRX2, CDC73, MIR1278, B3GALT2, KCNT2, MIR4735, CFH, CFHR3, CFHR1, CFHR4, CFHR2, CFHR5, F13B, ASPM, ZBTB41, CRB1, DENND1B, C1orf53, LHX9, NEK7, ATP6V1G3, PTPRC, MIR181B1, MIR181A1, NR5A2, FAM58BP, ZNF281, KIF14, DDX59, CAMSAP1L1, GPR25, C1orf1…
chr1	204165999	212800975	8.63 Mb	-0.204199	271	Copy Loss	Not Specified	Clinically Significant	0	0	Graphic	SLC26A9, FAM72A, AVPR1B, C1orf186, CTSE, SRGAP2, IKBKE, RASSF5, EIF2D, DYRK3, MAPKAPK2, IL10, IL19, IL20, IL24, FAIM3, PIGR, FCAMR, C1orf116, YOD1, PFKFB2, C4BPB, C4BPA, CD55, CR2, CR1, CR1L, CD46, MIR29C, MIR29B2, LOC148696, CD34, PLXNA2, LOC642587, MIR205, CAMK1G, LAMB3, MIR4260, G0S2, HSD11B1, TRAF3IP3, C1orf74, IRF6, DIEXF, SYT14, SYT14, C1orf133, SERTAD4, HHAT, KCNH1, RCOR3, TRAF5, C1orf97, …
chr1	212828805	228240276	15.41 Mb	0.292888	663	Copy Gain	Not Specified	Clinically Significant	0	0	Graphic	CENPF, MIR548F3, KCNK2, KCTD3, USH2A, ESRRG, ESRRG, GPATCH2, SPATA17, RRP15, TGFB2, LOC643723, LYPLAL1, RNU5F, SLC30A10, EPRS, BPNT1, IARS2, MIR215, MIR194-1, RAB3GAP2, MIR664, SNORA36B, AURKAPS1, MARK1, C1orf115, MOSC2, MOSC1, HLX, C1orf140, DUSP10, HHIPL2, TAF1A, MIA3, AIDA, BROX, FAM177B, DISP1, TLR5, SUSD4, C1orf65, CAPN8, CAPN2, TP53BP2, FBXO28, DEGS1, NVL, MIR320B2, CNIH4, WDR26, MIR4742, C…
chr1	228283219	247174728	18.89 Mb	0.717414	1184	Copy Gain	Not Specified	Clinically Significant	0	AKT3	Graphic	GALNT2, PGBD5, COG2, AGT, CAPN9, C1orf198, TTC13, ARV1, FAM89A, MIR1182, TRIM67, C1orf131, GNPAT, EXOC8, C1orf124, EGLN1, SNRPD2P2, TSNAX-DISC1, TSNAX, LOC100287814, DISC1, DISC2, SIPA1L2, KIAA1383, NTPCR, PCNXL2, KIAA1804, KCNK1, MIR4427, SLC35F3, MIR4671, C1orf31, TARBP1, LOC100506795, IRF2BP2, NCRNA00184, LOC100506810, TOMM20, SNORA14B, RBM34, ARID4B, MIR4753, GGPS1, GGPS1, TBCE, B3GALNT2, GNG…
chr2	2115894	4114230	2.00 Mb	0.264158	215	Copy Gain	Not Specified	Clinically Significant	0	0	Graphic	MYT1L, LOC730811, TSSC1, TTC15, ADI1, RNASEH1, LOC100506054, RPS7, COLEC11, ALLC, LOC100505964
chr2	39524446	58071834	18.55 Mb	0.638581	718	Copy Gain	Not Specified	Clinically Significant	0	0	Graphic	LOC728730, TMEM178, THUMPD2, LOC100128590, SLC8A1, LOC388942, PKDCC, EML4, COX7A2L, KCNG3, MTA3, OXER1, HAAO, ZFP36L2, LOC100129726, THADA, PLEKHH2, LOC728819, DYNC2LI1, ABCG5, ABCG8, LRPPRC, PPM1B, SLC3A1, PREPL, CAMKMT, MIR548AD, SIX3, SIX2, UNQ6975, SRBD1, PRKCE, EPAS1, LOC388946, ATP6V1E2, RHOQ, PIGF, CRIPT, SOCS5, LOC388948, LOC100134259, MCFD2, TTC7A, C2orf61, CALM2, EPCAM, MIR559, MSH2, KC…
chr2	58086837	79527114	21.44 Mb	0.34673	984	Copy Gain	Not Specified	Clinically Significant	0	0	Graphic	VRK2, FANCL, FLJ30838, MIR4432, BCL11A, PAPOLG, FLJ16341, REL, PUS10, PEX13, KIAA1841, LOC339803, C2orf74, AHSA2, USP34, SNORA70B, XPO1, FAM161A, CCT4, COMMD1, B3GNT2, TMEM17, EHBP1, LOC100132215, OTX1, DBIL5P2, WDPCP, MDH1, UGP2, VPS54, PELI1, NCRNA00309, HSPC159, AFTPH, MIR4434, LOC339807, SERTAD2, LOC400958, SLC1A4, CEP68, RAB1A, ACTR2, SPRED2, MIR4778, MEIS1, LOC644838, ETAA1, C1D, WDR92, PNO…
chr2	79559843	82518269	2.96 Mb	0.672022	92	Copy Gain	Not Specified	Clinically Significant	0	0	Graphic	CTNNA2, MIR4264, LRRTM1
chr2	82556940	96104217	13.55 Mb	0.351477	669	Copy Gain	Not Specified	Clinically Significant	0	0	Graphic	LOC1720, FUNDC2P2, SUCLG1, DNAH6, C2orf89, TMSB10, KCMF1, TCF7L1, TGOLN2, RETSAT, ELMOD3, CAPG, SH2D6, LOC100630918, MAT2A, GGCX, VAMP8, VAMP5, RNF181, TMEM150A, C2orf68, USP39, SFTPB, GNLY, ATOH8, LOC284950, ST3GAL5, LOC90784, POLR1A, PTCD3, SNORD94, IMMT, MIR4779, MRPL35, REEP1, KDM3A, VPS24, RNF103-VPS24, RNF103, RMND5A, CD8A, CD8B, LOC100286979, RGPD2, RGPD1, PLGLB1, PLGLB2, LOC285074, MIR477…
chr2	112095031	113643160	1.55 Mb	0.329816	49	Copy Gain	Not Specified	Unclear Clinical Significance	0	0	Graphic	ANAPC1, MIR4771-2, MIR4771-1, MERTK, TMEM87B, FBLN7, ZC3H8, ZC3H6, RGPD8, TTL, POLR1B, CHCHD5, FLJ42351, SLC20A1, CKAP2L, IL1A, IL1B, IL37, IL36G, IL36A, IL36B, IL36RN, IL1F10, IL1RN
chr2	153347007	159397150	6.05 Mb	0.783333	267	Copy Gain	Not Specified	Clinically Significant	0	0	Graphic	RPRM, GALNT13, KCNJ3, NR4A2, GPD2, GALNT5, ERMN, CYTIP, ACVR1C, ACVR1, UPP2, LOC554201, CCDC148, PKP4, DAPL1
chr2	160199821	161685801	1.49 Mb	1.18287	47	Copy Gain	Not Specified	Clinically Significant	0	0	Graphic	MARCH7, CD302, LY75-CD302, LY75, PLA2R1, ITGB6, RBMS1, MIR4785
chr2	175118400	201517900	26.40 Mb	-0.227545	1244	Copy Loss	Not Specified	Clinically Significant	0	0	Graphic	WIPF1, CHRNA1, CHN1, ATF2, MIR933, ATP5G3, KIAA1715, EVX2, HOXD13, HOXD12, HOXD11, HOXD10, HOXD9, HOXD8, LOC100506783, MIR10B, HOXD4, HOXD3, LOC401022, HOXD1, MTX2, MIR1246, LOC375295, HNRNPA3, NFE2L2, MIR3128, LOC100130691, AGPS, TTC30B, TTC30A, PDE11A, RBM45, OSBPL6, MIR548N, PRKRA, DFNB59, FKBP7, PLEKHA3, LOC100506866, TTN, CCDC141, SESTD1, ZNF385B, MIR1258, CWC22, UBE2E3, MIR4437, ITGA4, CERK…
chr2	201527916	201795068	267.15 kb	0.3026	25	Copy Gain	Not Specified	Unclear Clinical Significance	0	0	Graphic	ORC2, FAM126B, NDUFB3, CFLAR, CASP10
chr2	201807277	219925492	18.12 Mb	-0.259819	846	Copy Loss	Not Specified	Unclear Clinical Significance	0	0	Graphic	CASP8, ALS2CR12, TRAK2, STRADB, ALS2CR11, TMEM237, MPP4, ALS2, CDK15, FZD7, SUMO1, NOP58, SNORD70, SNORD11B, SNORD11, BMPR2, FAM117B, ICA1L, WDR12, ALS2CR8, NBEAL1, CYP20A1, ABI2, RAPH1, CD28, CTLA4, ICOS, PARD3B, NRP2, INO80D, LOC100329109, NDUFS1, EEF1B2, SNORD51, SNORA41, GPR1, ZDBF2, ADAM23, LOC200726, DYTN, MDH1B, FASTKD2, MIR3130-2, MIR3130-1, CPO, KLF7, MIR2355, CREB1, METTL21A, CCNYL1, MI…
chr2	220446119	242654701	22.21 Mb	-0.298546	1165	Copy Loss	Not Specified	Clinically Significant	0	0	Graphic	MIR4268, EPHA4, PAX3, CCDC140, SGPP2, FARSB, MOGAT1, ACSL3, KCNE4, SCG2, AP1S3, WDFY1, MRPL44, SERPINE2, FAM124B, CUL3, DOCK10, MIR4439, KIAA1486, IRS1, RHBDD1, COL4A4, COL4A3, MFF, TM4SF20, AGFG1, C2orf83, SLC19A3, CCL20, WDR69, SPHKAP, PID1, DNER, TRIP12, FBXO36, SLC16A14, SP110, SP140, SP140L, SP100, CAB39, ITM2C, LOC151484, GPR55, LOC348761, SPATA3, C2orf72, PSMD1, HTR2B, ARMC9, MIR4777, B3GN…
chr3	44913190	49200205	4.29 Mb	0.380491	163	Copy Gain	Not Specified	Clinically Significant	0	0	Graphic	TGM4, ZDHHC3, EXOSC7, CLEC3B, CDCP1, TMEM158, LARS2, LIMD1, LOC644714, SACM1L, SLC6A20, LZTFL1, CCR9, FYCO1, CXCR6, XCR1, CCR1, CCR3, CCR2, CCR5, CCRL2, LTF, RTP3, LRRC2, TDGF1, LOC100132146, ALS2CL, TMIE, PRSS50, PRSS46, PRSS45, PRSS42, MYL3, PTH1R, CCDC12, NBEAL2, NRADDP, SETD2, FLJ39534, KIF9, KLHL18, PTPN23, SCAP, C3orf75, CSPG5, SMARCC1, DHX30, MIR1226, MAP4, CDC25A, MIR4443, CAMP, ZNF589, N…
chr3	95136790	98649820	3.51 Mb	0.434714	346	Copy Gain	Not Specified	Unclear Clinical Significance	0	0	Graphic	PROS1, ARL13B, STX19, DHFRL1, NSUN3, LOC255025, EPHA6
chr3	98804785	102833045	4.03 Mb	0.339928	222	Copy Gain	Not Specified	Clinically Significant	0	0	Graphic	EPHA6, ARL6, MINA, GABRR3, OR5AC2, OR5H1, OR5H14, OR5H15, OR5H6, OR5H2, OR5K4, OR5K3, OR5K1, OR5K2, CLDND1, GPR15, CPOX, ST3GAL6, DCBLD2, COL8A1, C3orf26, FILIP1L, MIR3921, TMEM30C, TBC1D23, NIT2, TOMM70A, LNP1, TMEM45A, GPR128, TFG, ABI3BP, IMPG2, SENP7, FAM172BP, RG9MTD1, PCNP
chr3	102866721	105149159	2.28 Mb	0.654507	71	Copy Gain	Not Specified	Clinically Significant	0	0	Graphic	ZBTB11, LOC100009676, RPL24, LOC285359, CEP97, FAM55C, NFKBIZ, LOC152225, ZPLD1
chr3	105173945	114797512	9.62 Mb	0.334889	297	Copy Gain	Not Specified	Clinically Significant	0	0	Graphic	ALCAM, CBLB, LOC100302640, LOC344595, CCDC54, BBX, LOC151658, LOC285205, CD47, IFT57, HHLA2, MYH15, KIAA1524, DZIP3, RETNLB, TRAT1, GUCA1C, MORC1, FLJ22763, C3orf66, DPPA2, DPPA4, FLJ25363, PVRL3, CD96, ZBED2, PLCXD2, PHLDB2, ABHD10, TAGLN3, TMPRSS7, C3orf52, MIR567, GCET2, SLC9A10, CD200, BTLA, ATG3, SLC35A5, CCDC80, LOC100630917, CD200R1L, CD200R1, GTPBP8, C3orf17, BOC, WDR52, SPICE1, SIDT1, MI…
chr3	124892970	125262758	369.79 kb	0.350273	11	Copy Gain	Not Specified	Clinically Significant	0	0	Graphic	MYLK, CCDC14, ROPN1
chr3	127922591	128607806	685.22 kb	-1.00691	22	Copy Loss	Not Specified	Clinically Significant	0	0	Graphic	CHCHD6, PLXNA1
chr3	130994541	143135995	12.14 Mb	0.239032	402	Copy Gain	Not Specified	Clinically Significant	0	0	Graphic	TMCC1, LOC100507032, TRH, ALG1L2, LOC729375, COL6A4P2, COL6A5, COL6A6, PIK3R4, ATP2C1, ASTE1, NEK11, LOC339874, NUDT16P1, NUDT16, MRPL3, SNORA58, CPNE4, ACPP, DNAJC13, ACAD11, NPHP3-ACAD11, CCRL1, UBA5, NPHP3, NCRNA00119, TMEM108, BFSP2, CDV3, TOPBP1, TF, SRPRB, RAB6B, C3orf36, SLCO2A1, RYK, AMOTL2, ANAPC13, ANAPC13, CEP63, KY, EPHB1, PPP2R3A, MSL2, PCCB, STAG1, TMEM22, NCK1, IL20RB, SOX14, CLDN1…
chr3	143166687	150709832	7.54 Mb	0.314407	685	Copy Gain	Not Specified	Clinically Significant	0	0	Graphic	TFDP2, GK5, XRN1, ATR, PLS1, TRPC1, PCOLCE2, LOC100507389, PAQR9, LOC100289361, U2SURP, CHST2, SLC9A9, C3orf58, PLOD2, PLSCR4, PLSCR2, PLSCR1, PLSCR5, ZIC4, ZIC1, AGTR1, CPB1, CPA3, GYG1, HLTF, HPS3, CP, TM4SF18, TM4SF1, TM4SF4
chr3	150711840	163985605	13.27 Mb	0.790794	471	Copy Gain	Not Specified	Clinically Significant	0	0	Graphic	WWTR1, COMMD2, ANKUB1, RNF13, PFN2, LOC646903, TSC22D2, SERP1, EIF2A, SELT, FAM194A, SIAH2, CLRN1, CLRN1-AS1, MED12L, GPR171, P2RY14, GPR87, P2RY13, P2RY12, IGSF10, MIR548H2, AADACL2, LOC201651, AADAC, SUCNR1, LOC401093, MBNL1, TMEM14E, P2RY1, RAP2B, C3orf79, LOC100507524, ARHGEF26, DHX36, GPR149, MME, LOC100507537, PLCH1, C3orf33, SLC33A1, GMPS, KCNAB1, SSR3, LOC100287227, TIPARP, LOC730091, PA2…
chr3	164118085	199255755	35.14 Mb	0.731209	1588	Copy Gain	Not Specified	Clinically Significant	0	ETV5, PIK3CA	Graphic	LOC647107, SI, SLITRK3, BCHE, ZBBX, SERPINI2, WDR49, PDCD10, SERPINI1, LOC646168, GOLIM4, EGFEM1P, MIR551B, MECOM, TERC, ARPM1, MYNN, LRRC34, LRRIQ4, LRRC31, SAMD7, LOC100128164, SEC62, GPR160, PHC3, PRKCI, SKIL, CLDN11, SLC7A14, RPL22L1, EIF5A2, SLC2A2, TNIK, MIR569, PLD1, TMEM212, FNDC3B, GHSR, TNFSF10, NCEH1, ECT2, SPATA16, NLGN1, NAALADL2, MIR4789, TBL1XR1, KCNMB2, ZMAT3, PIK3CA, KCNMB3, ZNF6…
chr4	597659	1612234	1.01 Mb	-0.501394	94	Copy Loss	Not Specified	Clinically Significant	0	0	Graphic	PDE6B, ATP5I, MYL5, MFSD7, PCGF3, LOC100129917, CPLX1, GAK, TMEM175, DGKQ, SLC26A1, IDUA, FGFRL1, RNF212, TMED11P, SPON2, LOC100130872, CTBP1, C4orf42, MAEA, KIAA1530, CRIPAK, FAM53A
chr4	2908629	25691709	22.78 Mb	-0.422749	852	Copy Loss	Not Specified	Clinically Significant	0	0	Graphic	C4orf10, NOP14, GRK4, HTT, C4orf44, RGS12, HGFAC, DOK7, LRPAP1, LOC100133461, ADRA2C, LOC348926, OTOP1, TMEM128, LYAR, ZBTB49, D4S234E, STX18, LOC100507266, MSX1, CYTL1, STK32B, C4orf6, EVC2, EVC, CRMP1, MIR378D1, JAKMIP1, LOC285484, WFS1, PPP2R2C, PPP2R2C, MAN2B2, MRFAP1, LOC93622, S100P, MRFAP1L1, CNO, KIAA0232, TBC1D14, LOC100129931, CCDC96, TADA2B, GRPEL1, FLJ36777, SORCS2, MIR4798, PSAPL1, M…
chr4	25732217	48777846	23.05 Mb	-0.329984	1094	Copy Loss	Not Specified	Clinically Significant	0	0	Graphic	RBPJ, CCKAR, TBC1D19, STIM2, MIR4275, PCDH7, ARAP2, DTHD1, MIR4801, KIAA1239, C4orf19, RELL1, PGM2, TBC1D1, PTTG2, FLJ13197, KLF3, TLR10, TLR1, TLR6, FAM114A1, MIR574, TMEM156, KLHL5, WDR19, RFC1, KLB, RPL9, LIAS, LOC401127, UGDH, C4orf34, UBE2K, PDS5A, LOC344967, N4BP2, RHOH, CHRNA9, RBM47, MIR4802, NSUN7, APBB2, UCHL1, LIMCH1, PHOX2B, TMEM33, DCAF4L1, SLC30A9, BEND4, SHISA3, ATP8A1, MIR548M, GR…
chr4	52392021	60970769	8.58 Mb	0.207139	612	Copy Gain	Not Specified	Clinically Significant	0	0	Graphic	DCUN1D4, LRRC66, SGCB, SPATA18, USP46, KIAA0114, MIR4449, SNORA26, LOC100288413, RASL11B, SCFD2, FIP1L1, LNX1, RPL21P44, CHIC2, GSX2, PDGFRA, KIT, KDR, SRD5A3, LOC100506462, TMEM165, CLOCK, PDCL2, NMU, LOC644145, EXOC1, CEP135, KIAA1211, AASDH, PPAT, PAICS, SRP72, ARL9, HOPX, SPINK2, REST, C4orf14, POLR2B, IGFBP7, LOC255130
chr4	61012465	71136266	10.12 Mb	-0.22025	280	Copy Loss	Not Specified	Clinically Significant	0	0	Graphic	LPHN3, TECRL, LOC401134, EPHA5, LOC100144602, MIR548AJ2, CENPC1, STAP1, UBA6, LOC550112, GNRHR, TMPRSS11D, TMPRSS11A, LOC644759, TMPRSS11F, SYT14L, FTLP10, TMPRSS11BNL, TMPRSS11B, YTHDC1, TMPRSS11E, UGT2B17, UGT2B15, TMPRSS11E, UGT2B15, UGT2B10, UGT2A3, UGT2B7, UGT2B11, UGT2B28, UGT2B4, UGT2A1, UGT2A2, SULT1B1, SULT1E1, CSN1S1, CSN2, STATH, HTN3, HTN1, CSN1S2AP, CSN1S2BP, C4orf40, ODAM, C4orf7
chr4	78280306	92774175	14.49 Mb	-0.267828	511	Copy Loss	Not Specified	Clinically Significant	0	0	Graphic	CCNG2, CXCL13, CNOT6L, MRPL1, FRAS1, ANXA3, LOC100505702, BMP2K, PAQR3, LOC100505875, NAA11, GK2, LOC100506035, GDEP, ANTXR2, PRDM8, FGF5, C4orf22, BMP3, PRKG2, RASGEF1B, HNRNPD, HNRPDL, ENOPH1, TMEM150C, C4orf11, SCD5, MIR575, SEC31A, LOC100499177, THAP9, LIN54, COPS4, PLAC8, COQ2, HPSE, HELQ, MRPS18C, FAM175A, AGPAT9, NKX6-1, CDS1, WDFY3, NCRNA00247, ARHGAP24, MIR4451, MAPK10, PTPN13, SLC10A6, …
chr4	97222235	124369995	27.15 Mb	-0.225774	862	Copy Loss	Not Specified	Unclear Clinical Significance	0	0	Graphic	C4orf37, RAP1GDS1, TSPAN5, EIF4E, METAP1, MIR3684, ADH5, LOC100507053, ADH4, PCNAP1, ADH6, ADH1A, ADH1B, ADH1C, ADH7, C4orf17, RG9MTD2, MTTP, DAPP1, LAMTOR3, DNAJB14, H2AFZ, LOC256880, DDIT4L, EMCN, PPP3CA, FLJ20021, BANK1, SLC39A8, NFKB1, MANBA, UBE2D3, CISD2, NHEDC1, NHEDC2, BDH2, CENPE, TACR3, CXXC4, TET2, PPA2, EEF1A1P9, ARHGEF38, INTS12, GSTCD, NPNT, TBCK, AIMP1, LOC100507096, DKK2, PAPSS1, …
chr4	172298616	191133858	18.84 Mb	-0.615949	962	Copy Loss	Not Specified	Clinically Significant	0	0	Graphic	GALNTL6, GALNT7, HMGB2, SAP30, SCRG1, HAND2, NBLA00301, FBXO8, CEP44, MIR4276, HPGD, GLRA3, ADAM29, GPM6A, MIR1267, WDR17, SPATA4, ASB5, SPCS3, VEGFC, NEIL3, AGA, LOC285501, NCRNA00290, MGC45800, MIR1305, ODZ3, MIR548AB, DCTD, FAM92A3, C4orf38, WWC2, CLDN22, CLDN24, CDKN2AIP, LOC389247, ING2, RWDD4, C4orf41, STOX2, ENPP6, IRF2, CASP3, CCDC111, MLF1IP, ACSL1, SLED1, LOC731424, MIR3945, LOC10050622…
chr5	4711980	21633586	16.92 Mb	0.258845	1112	Copy Gain	Not Specified	Clinically Significant	0	0	Graphic	LOC340094, ADAMTS16, KIAA0947, FLJ33360, MED10, UBE2QL1, LOC255167, NSUN2, SRD5A1, PAPD7, MIR4278, MIR4454, LOC442132, ADCY2, C5orf49, FASTKD3, MTRR, LOC729506, LOC100505738, MIR4458, SEMA5A, MIR4636, SNORD123, TAS2R1, LOC285692, FAM173B, CCT5, CMBL, MARCH6, ROPN1L, ANKRD33B, DAP, CTNND2, TAG, DNAH5, TRIO, FAM105A, FAM105B, ANKH, MIR4637, FBXL7, MARCH11, ZNF622, FAM134B, MYO10, LOC285696, BASP1, …
chr5	21657531	42527700	20.87 Mb	0.603206	772	Copy Gain	Not Specified	Clinically Significant	0	0	Graphic	CDH12, PMCHL1, PRDM9, CDH10, LOC340107, CDH9, LOC643401, LOC729862, CDH6, DROSHA, C5orf22, PDZD2, MIR4279, GOLPH3, MTMR12, ZFR, SUB1, NPR3, LOC340113, TARS, ADAMTS12, RXFP3, SLC45A2, AMACR, C1QTNF3-AMACR, C1QTNF3, RAI14, TTC23L, RAD1, BRIX1, DNAJC21, AGXT2, PRLR, SPEF2, IL7R, CAPSL, UGT3A1, UGT3A2, LMBRD2, MIR580, SKP2, C5orf33, RANBP3L, SLC1A3, NIPBL, C5orf42, NUP155, WDR70, GDNF, EGFLAM, LIFR, …
chr5	42540070	46286429	3.75 Mb	-0.213354	367	Copy Loss	Not Specified	Clinically Significant	0	0	Graphic	GHR, CCDC152, SEPP1, LOC648987, C5orf39, LOC153684, LOC100132356, ZNF131, NIM1, HMGCS1, CCL28, C5orf28, C5orf34, PAIP1, NNT, FGF10, MRPS30, HCN1
chr5	50021928	54752882	4.73 Mb	-0.607972	471	Copy Loss	Not Specified	Unclear Clinical Significance	0	0	Graphic	PARP8, ISL1, PELO, ITGA1, ITGA2, MOCS2, LOC257396, FST, NDUFS4, ARL15, MIR581, HSPB3, SNX18, ESM1, GZMK, GZMA, CDC20B, GPX8, MIR449A, MIR449B, MIR449C, LOC345643, CCNO, DHX29, SKIV2L2
chr5	54759948	55029530	269.58 kb	0.4721	30	Copy Gain	Not Specified	Clinically Significant	0	0	Graphic	PPAP2A, RNF138P1, SLC38A9
chr5	55063789	80158896	25.10 Mb	-0.578867	742	Copy Loss	Not Specified	Clinically Significant	0	0	Graphic	DDX4, IL31RA, IL6ST, ANKRD55, MAP3K1, C5orf35, MIER3, GPBP1, ACTBL2, PLK2, GAPT, RAB3C, PDE4D, PART1, DEPDC1B, ELOVL7, ERCC8, NDUFAF2, C5orf43, ZSWIM6, C5orf64, KIF2A, DIMT1L, IPO11, LRRC70, HTR1A, RNF180, RGS7BP, FAM159B, SREK1IP1, CWC27, ADAMTS6, CENPK, PPWD1, TRIM23, C5orf44, SGTB, NLN, ERBB2IP, LOC100303749, SREK1, MAST4, CD180, PIK3R1, SLC30A5, CCNB1, CENPH, MRPS36, CDK7, CCDC125, TAF9, RAD1…
chr5	80192644	90353166	10.16 Mb	0.241413	375	Copy Gain	Not Specified	Clinically Significant	0	0	Graphic	MSH3, RASGRF2, CKMT2, LOC100131067, ZCCHC9, ACOT12, SSBP2, ATG10, RPS23, ATP6AP1L, MIR3977, TMEM167A, SCARNA18, XRCC4, VCAN, HAPLN1, EDIL3, NBPF22P, COX7C, MIR3607, MIR4280, RASA1, CCNH, TMEM161B, LOC100505894, LOC645323, MIR9-2, MEF2C, MIR3660, CETN3, MBLAC2, POLR3G, LYSMD3, GPR98
chr5	90364329	92944695	2.58 Mb	0.621324	108	Copy Gain	Not Specified	Clinically Significant	0	0	Graphic	GPR98, ARRDC3, LOC100129716, FLJ42709
chr5	95952223	99132128	3.18 Mb	0.600409	115	Copy Gain	Not Specified	Clinically Significant	0	0	Graphic	CAST, ERAP1, ERAP2, LNPEP, LIX1, RIOK2, RGMB, FLJ35946, CHD1, LOC100289230
chr5	102792205	107111097	4.32 Mb	0.526575	134	Copy Gain	Not Specified	Clinically Significant	0	0	Graphic	NUDT12, RAB9BP1, EFNA5
chr5	117433247	130914402	13.48 Mb	-0.984367	414	Copy Loss	Not Specified	Clinically Significant	0	0	Graphic	DTWD2, MIR1244-3, MIR1244-2, MIR1244-1, DMXL1, TNFAIP8, HSD17B4, FAM170A, PRR16, FTMT, SRFBP1, LOX, ZNF474, LOC728460, SNCAIP, SNX2, SNX24, PPIC, PRDM6, CEP120, CSNK1G3, ZNF608, GRAMD3, ALDH7A1, PHAX, C5orf48, LMNB1, MARCH3, C5orf63, MEGF10, PRRC1, CTXN3, FLJ33630, SLC12A2, FBN2, SLC27A6, ISOC1, MIR4633, MIR4460, ADAMTS19, CHSY3, HINT1, LYRM7, CDC42SE2, RAPGEF6
chr6	350691	4400209	4.05 Mb	0.303223	412	Copy Gain	Not Specified	Clinically Significant	0	0	Graphic	IRF4, EXOC2, HUS1B, LOC285768, FOXQ1, FOXF2, FOXC1, GMDS, C6orf195, MYLK4, WRNIP1, SERPINB1, MIR4645, MGC39372, SERPINB9, SERPINB6, DKFZP686I15217, NQO2, LOC401233, RIPK1, BPHL, TUBB2A, LOC100507194, TUBB2B, PSMG4, SLC22A23, C6orf145, FAM50B, PRPF4B, C6orf146, C6orf201, ECI2
chr6	4414403	4751793	337.39 kb	0.622686	35	Copy Gain	Not Specified	Unclear Clinical Significance	0	0	Graphic	CDYL
chr6	4763963	17284317	12.52 Mb	0.292993	461	Copy Gain	Not Specified	Unclear Clinical Significance	0	0	Graphic	CDYL, RPP40, PPP1R3G, LYRM4, MIR3691, FARS2, NRN1, F13A1, LY86-AS1, LY86, RREB1, SSR1, CAGE1, RIOK1, DSP, SNRNP48, BMP6, TXNDC5, MUTED-TXNDC5, PIP5K1P1, MUTED, EEF1E1-MUTED, EEF1E1, SCARNA27, SLC35B3, LOC100506207, HULC, TFAP2A, LOC100130275, C6orf218, GCNT2, C6orf52, PAK1IP1, TMEM14C, TMEM14B, MAK, GCM2, SYCP2L, ELOVL2, LOC100506409, LOC221710, ERVFRD-1, NEDD9, TMEM170B, C6orf105, HIVEP1, EDN1, …
chr6	17315314	18385350	1.07 Mb	0.58836	50	Copy Gain	Not Specified	Clinically Significant	0	0	Graphic	RBM24, CAP2, FAM8A1, NUP153, KIF13A, NHLRC1, TPMT, KDM1B, DEK
chr6	18432541	20605723	2.17 Mb	0.3095	68	Copy Gain	Not Specified	Clinically Significant	0	0	Graphic	RNF144B, MIR548A1, ID4, MBOAT1, E2F3
chr6	20641911	21970294	1.33 Mb	0.588034	58	Copy Gain	Not Specified	Clinically Significant	0	0	Graphic	CDKAL1, SOX4, FLJ22536
chr6	23329563	48502740	25.17 Mb	-0.118801	901	Copy Loss	Not Specified	Clinically Significant	0	0	Graphic	NRSN1, DCDC2, KAAG1, MRS2, GPLD1, ALDH5A1, KIAA0319, TDP2, ACOT13, C6orf62, GMNN, FAM65B, CMAHP, LRRC16A, SCGN, HIST1H2AA, HIST1H2BA, SLC17A4, SLC17A1, SLC17A3, SLC17A2, TRIM38, HIST1H1A, HIST1H3A, HIST1H4A, HIST1H4B, HIST1H3B, HIST1H2AB, HIST1H2BB, HIST1H3C, HIST1H1C, HFE, HIST1H4C, HIST1H1T, HIST1H2BC, HIST1H2AC, HIST1H1E, HIST1H2BD, HIST1H2BE, HIST1H4D, HIST1H3D, HIST1H2AD, HIST1H2BF, HIST1H4E…
chr6	48531204	54919001	6.39 Mb	0.347618	400	Copy Gain	Not Specified	Clinically Significant	0	0	Graphic	MUT, CENPQ, GLYATL3, C6orf141, RHAG, CRISP2, CRISP3, PGK2, CRISP1, DEFB133, DEFB114, DEFB113, DEFB110, DEFB112, TFAP2D, TFAP2B, PKHD1, MIR206, MIR133B, IL17A, IL17F, MCM3, PAQR8, EFHC1, TRAM2, LOC730101, TMEM14A, GSTA7P, GSTA2, GSTA1, GSTA5, GSTA3, GSTA4, ICK, FBXO9, GCM1, ELOVL5, GCLC, KLHL31, LRRC1, MLIP, TINAG, FAM83B
chr6	62818807	62848697	29.89 kb	-0.6652	5	Copy Loss	Not Specified	Clinically Significant	0	0	Graphic	KHDRBS2
chr6	62854458	75529990	12.68 Mb	0.104318	694	Copy Gain	Not Specified	Clinically Significant	0	0	Graphic	KHDRBS2, LGSN, PTP4A1, PHF3, EYS, MCART3P, BAI3, LMBRD1, COL19A1, COL9A1, FAM135A, C6orf57, SMAP1, B3GAT2, OGFRL1, MIR30C2, MIR30A, C6orf155, RIMS1, KCNQ5, MIR4282, KHDC1L, KHDC1, C6orf147, DPPA5, C6orf221, OOEP, DDX43, MB21D1, MTO1, EEF1A1, SLC17A5, CD109
chr6	75562590	76994308	1.43 Mb	0.434422	45	Copy Gain	Not Specified	Clinically Significant	0	0	Graphic	COL12A1, COX7A2, TMEM30A, FILIP1, SENP6, MYO6, IMPG1
chr6	86319330	108132102	21.81 Mb	0.197036	687	Copy Gain	Not Specified	Clinically Significant	0	0	Graphic	SNX14, SYNCRIP, SNHG5, SNORD50A, SNORD50B, MIR548AD, HTR1E, CGA, ZNF292, GJB7, C6orf162, C6orf163, C6orf164, C6orf165, SLC35A1, RARS2, ORC3, AKIRIN2, AKIRIN2-AS1, SPACA1, CNR1, CNR1, RNGTT, PNRC1, SRSF12, PM20D2, GABRR1, GABRR2, UBE2J1, RRAGD, ANKRD6, LYRM2, MDN1, CASP8AP2, GJA10, BACH2, MIR4464, MAP3K7, MIR4643, EPHA7, TSG1, MANEA, FUT9, KIAA0776, FHL5, GPR63, NDUFAF4, KLHL32, MMS22L, MIR2113, P…
chr6	126969057	146011169	19.04 Mb	-0.135347	666	Copy Loss	Not Specified	Clinically Significant	0	0	Graphic	RSPO3, RNF146, ECHDC1, C6orf174, KIAA0408, C6orf58, THEMIS, PTPRK, LAMA2, ARHGAP18, C6orf191, L3MBTL3, SAMD3, TMEM200A, LOC285733, EPB41L2, AKAP7, ARG1, MED23, ENPP3, OR2A4, CTAGE9, ENPP1, CTGF, LOC100507254, MOXD1, STX7, TAAR9, TAAR8, TAAR6, TAAR5, TAAR3, TAAR2, TAAR1, VNN1, VNN3, VNN2, VNN2, C6orf192, RPS12, SNORD101, SNORD100, SNORA33, NCRNA00326, EYA4, MGC34034, TCF21, TBPL1, SLC2A12, HMGA1P7…
chr6	146035278	146152626	117.35 kb	-0.674	9	Copy Loss	Not Specified	Clinically Significant	0	0	Graphic	EPM2A, LOC100507557
chr6	146165889	170743204	24.58 Mb	-0.181798	1205	Copy Loss	Not Specified	Clinically Significant	0	0	Graphic	LOC100507557, FBXO30, SHPRH, GRM1, RAB32, C6orf103, LOC729176, LOC729178, STXBP5, SAMD5, SASH1, UST, LOC100128176, TAB2, SUMO4, ZC3H12D, PPIL4, C6orf72, KATNA1, LATS1, NUP43, PCMT1, LRP11, RAET1E, RAET1G, ULBP2, ULBP1, RAET1K, RAET1L, ULBP3, PPP1R14C, IYD, PLEKHG1, MTHFD1L, AKAP12, ZBTB2, RMND1, C6orf211, C6orf97, ESR1, SYNE1, MYCT1, VIP, FBXO5, MTRF1L, RGS17, OPRM1, IPCEF1, CNKSR3, SCAF8, TIAM2,…
chr7	2556000	2784046	228.05 kb	0.51555	20	Copy Gain	Not Specified	Unclear Clinical Significance	0	0	Graphic	BRAT1, IQCE, TTYH3, AMZ1, GNA12
chr7	2787240	6611549	3.82 Mb	0.232635	307	Copy Gain	Not Specified	Unclear Clinical Significance	0	0	Graphic	GNA12, CARD11, SDK1, FOXK1, KIAA0415, MIR4656, RADIL, PAPOLB, MMD2, RNF216L, RBAK-LOC389458, RBAK, LOC389458, ZNF890P, WIPI2, SLC29A4, TNRC18, FBXL18, MIR589, ACTB, FSCN1, RNF216, ZNF815, OCM, CCZ1, RSPH10B2, RSPH10B, PMS2, AIMP2, EIF2AK1, USP42, CYTH3, C7orf70, RAC1, DAGLB, KDELR2, GRID2IP, ZDHHC4, C7orf26
chr7	6638482	22815480	16.18 Mb	0.330949	505	Copy Gain	Not Specified	Clinically Significant	0	0	Graphic	ZNF12, PMS2CL, RSPH10B, RSPH10B2, C7orf28B, LOC100131257, C1GALT1, COL28A1, MIOS, RPA3, LOC729852, GLCCI1, ICA1, NXPH1, PER4, NDUFA4, PHF14, THSD7A, TMEM106B, VWDE, SCIN, ARL4A, ETV1, DGKB, AGMO, MEOX2, ISPD, LOC100506025, SOSTDC1, LOC100506049, ANKMY2, BZW2, TSPAN13, AGR2, AGR3, AHR, SNX13, PRPS1L1, HDAC9, TWIST1, FERD3L, TWISTNB, MIR3146, TMEM196, MACC1, ITGB8, ABCB5, SP8, RPL23P8, SP4, DNAH11,…
chr7	22849200	42508389	19.66 Mb	0.17964	684	Copy Gain	Not Specified	Clinically Significant	0	0	Graphic	SNORD93, FAM126A, KLHL7, NUPL2, GPNMB, C7orf30, IGF2BP3, RPS2P32, TRA2A, CLK2P, CCDC126, C7orf46, STK31, NPY, MPP6, DFNA5, OSBPL3, CYCS, C7orf31, NPVF, MIR148A, NFE2L3, HNRNPA2B1, CBX3, SNX10, LOC441204, KIAA0087, C7orf71, SKAP2, HOXA1, HOTAIRM1, HOXA2, HOXA3, HOXA4, LOC100133311, HOXA5, HOXA6, HOXA7, HOXA9, HOXA10-HOXA9, MIR196B, HOXA10, HOXA11, HOXA11-AS1, HOXA13, HOTTIP, EVX1, HIBADH, TAX1BP1,…
chr7	54088983	67278661	13.19 Mb	-0.578086	557	Copy Loss	Not Specified	Unclear Clinical Significance	0	EGFR	Graphic	HPVC1, VSTM2A, LOC285878, SEC61G, EGFR, LANCL2, VOPP1, FKBP9L, SEPT14, ZNF713, MRPS17, GBAS, PSPH, CCT6A, SNORA15, SUMF2, PHKG1, CHCHD2, LOC389493, LOC650226, DKFZp434L192, LOC100130849, MIR4283-2, MIR4283-1, ZNF479, GUSBP10, MIR3147, ZNF716, LOC643955, LOC100287834, LOC100287704, LOC100287834, MIR4283-2, MIR4283-1, LOC100506050, ZNF727, ZNF735, ZNF679, ZNF736, LOC649395, ZNF680, LOC641746, ZNF10…
chr7	68877597	69748756	871.16 kb	-0.739691	162	Copy Loss	Not Specified	Unclear Clinical Significance	0	0	Graphic	AUTS2
chr7	69753537	70788259	1.03 Mb	-0.432866	186	Copy Loss	Not Specified	Unclear Clinical Significance	0	0	Graphic	AUTS2, WBSCR17, MIR3914-1, MIR3914-2
chr7	70800298	87171856	16.37 Mb	-0.655808	710	Copy Loss	Not Specified	Clinically Significant	0	0	Graphic	WBSCR17, CALN1, TYW1B, MIR4650-2, MIR4650-1, SBDSP1, SPDYE7P, POM121, NSUN5P2, TRIM74, STAG3L3, PMS2L2, SPDYE8P, LOC100093631, GTF2IP1, NCF1B, GTF2IRD2P1, NSUN5, TRIM50, FKBP6, FZD9, BAZ1B, BCL7B, TBL2, MLXIPL, VPS37D, DNAJC30, WBSCR22, STX1A, MIR4284, ABHD11-AS1, ABHD11, CLDN3, CLDN4, WBSCR27, WBSCR28, ELN, LIMK1, EIF4H, MIR590, LAT2, RFC2, CLIP2, GTF2IRD1, GTF2I, NCF1, GTF2IRD2, STAG3L2, PMS2P5…
chr7	102719925	106371787	3.65 Mb	-0.674311	164	Copy Loss	Not Specified	Clinically Significant	0	0	Graphic	PMPCB, DNAJC2, PSMC2, SLC26A5, RELN, ORC5, LHFPL3, LOC645591, LOC723809, LOC100216546, LOC100216545, MLL5, SRPK2, PUS7, RINT1, EFCAB10, ATXN7L1, CDHR3, SYPL1, NAMPT, FLJ36031, PIK3CG
chr7	107697952	116169478	8.47 Mb	-0.661422	296	Copy Loss	Not Specified	Clinically Significant	0	0	Graphic	NRCAM, PNPLA8, THAP5, DNAJB9, C7orf66, EIF3IP1, IMMP2L, LRRN3, DOCK4, ZNF277, IFRD1, C7orf53, TMEM168, C7orf60, GPR85, LOC401397, PPP1R3A, FOXP2, MIR3666, MDFIC, TFEC, TES, CAV2, CAV1, MET
chr7	126242133	127113885	871.75 kb	0.345293	41	Copy Gain	Not Specified	Clinically Significant	0	0	Graphic	GRM8, MIR592, ZNF800, GCC1, ARF5, FSCN3, PAX4, SND1
chr7	131793370	158816094	27.02 Mb	0.322231	1139	Copy Gain	Not Specified	Unclear Clinical Significance	0	0	Graphic	PLXNA4, CHCHD3, EXOC4, LRGUK, SLC35B4, AKR1B1, AKR1B10, AKR1B15, BPGM, CALD1, AGBL3, TMEM140, C7orf49, WDR91, STRA8, CNOT4, NUP205, PL-5283, SLC13A4, FAM180A, MTPN, LUZP6, CHRM2, MIR490, PTN, DGKI, CREB3L2, AKR1D1, TRIM24, SVOPL, ATP6V0A4, TMEM213, KIAA1549, ZC3HAV1L, ZC3HAV1, TTC26, UBN2, C7orf55, LUC7L2, LOC100129148, KLRG2, CLEC2L, HIPK2, TBXAS1, PARP12, JHDM1D, LOC100134229, SLC37A3, RAB19, M…
chr8	192262	10116932	9.92 Mb	-0.472533	756	Copy Loss	Not Specified	Clinically Significant	0	0	Graphic	FBXO25, C8orf42, ERICH1, LOC286083, DLGAP2, CLN8, MIR596, ARHGEF10, KBTBD11, MYOM2, CSMD1, MCPH1, ANGPT2, AGPAT5, MIR4659A, MIR4659B, XKR5, DEFB1, DEFA6, DEFA4, DEFA10P, DEFA1B, DEFA1, DEFT1P2, DEFT1P, DEFA1B, DEFA1, DEFT1P2, DEFT1P, DEFA1B, DEFA3, DEFA1, DEFA5, FAM90A14, FAM90A13, LOC349196, LOC349196, FAM90A14, FAM90A13, LOC349196, FAM90A5, FAM90A20, FAM66B, DEFB109P1B, ZNF705G, DEFB4B, DEFB103…
chr8	11501476	27397427	15.90 Mb	-0.416828	534	Copy Loss	Not Specified	Clinically Significant	0	0	Graphic	GATA4, NEIL2, FDFT1, CTSB, DEFB136, DEFB135, DEFB134, DEFB130, LOC100133267, ZNF705D, FAM66D, LOC392196, USP17L2, FAM86B1, DEFB130, LOC100133267, FAM66A, DEFB109P1, FAM90A25P, FAM86B2, LONRF1, MIR3926-1, MIR3926-2, LOC340357, KIAA1456, DLC1, C8orf48, SGCZ, MIR383, TUSC3, MSR1, FGF20, EFHA2, ZDHHC2, CNOT7, VPS37A, MTMR7, SLC7A2, PDGFRL, MTUS1, FGL1, PCM1, ASAH1, NAT1, NAT2, PSD3, LOC100128993, SH2…
chr8	27414181	27656719	242.54 kb	0.351133	15	Copy Gain	Not Specified	Clinically Significant	0	0	Graphic	EPHX2, CLU, CLU, SCARA3, MIR3622B, MIR3622A, CCDC25
chr8	31394065	35808199	4.41 Mb	0.463905	137	Copy Gain	Not Specified	Clinically Significant	0	0	Graphic	NRG1, MIR548AD, FUT10, MAK16, C8orf41, RNF122, DUSP26, UNC5D
chr8	35850396	40144055	4.29 Mb	-0.211041	218	Copy Loss	Not Specified	Clinically Significant	0	0	Graphic	KCNU1, ZNF703, ERLIN2, LOC728024, PROSC, GPR124, BRF2, RAB11FIP1, GOT1L1, ADRB3, EIF4EBP1, ASH2L, STAR, LSM1, BAG4, DDHD2, PPAPDC1B, WHSC1L1, LETM2, FGFR1, C8orf86, RNF5P1, TACC1, PLEKHA2, HTRA4, TM2D2, ADAM9, ADAM32, ADAM5P, ADAM3A, ADAM18, ADAM2, IDO1, IDO2, C8orf4
chr8	40149630	50157406	10.01 Mb	0.942749	702	Copy Gain	Not Specified	Clinically Significant	0	0	Graphic	ZMAT4, SFRP1, GOLGA7, GINS4, AGPAT6, NKX6-3, ANK1, MIR486, MYST3, AP3M2, PLAT, IKBKB, IKBKB, POLB, DKK4, VDAC3, SLC20A2, C8orf40, CHRNB3, CHRNA6, THAP1, RNF170, MIR4469, HOOK3, FNTA, SGK196, HGSNAT, POTEA, NCRNA00293, LOC100287846, KIAA0146, CEBPD, PRKDC, MCM4, UBE2V2, EFCAB1, SNAI2, C8orf22
chr8	50165083	65305607	15.14 Mb	0.378547	653	Copy Gain	Not Specified	Unclear Clinical Significance	0	0	Graphic	SNTG1, PXDNL, PCMTD1, ST18, FAM150A, RB1CC1, NPBWR1, OPRK1, ATP6V1H, RGS20, TCEA1, LYPLA1, MRPL15, SOX17, RP1, XKR4, SBF1P1, TMEM68, TGS1, LYN, RPS20, SNORD54, MOS, PLAG1, CHCHD7, SDR16C5, PENK, LOC100507632, IMPAD1, LOC100507651, LOC286177, C8orf71, FAM110B, UBXN2B, CYP7A1, SDCBP, NSMAF, TOX, CA8, RAB2A, CHD7, LOC100130298, CLVS1, ASPH, MIR4470, NKAIN3, UG0898H09, GGH, TTPA, YTHDF3, LOC286184
chr8	66231427	69304874	3.07 Mb	0.338906	96	Copy Gain	Not Specified	Clinically Significant	0	0	Graphic	NCRNA00251, LOC286186, ARMC1, MTFR1, PDE7A, PDE7A, DNAJC5B, TRIM55, CRH, LOC100505659, LOC100505676, RRS1, ADHFE1, C8orf46, MYBL1, VCPIP1, C8orf44, C8orf44-SGK3, SGK3, PTTG3P, C8orf45, SNHG6, SNORD87, TCF24, LRRC67, COPS5, CSPP1, ARFGEF1, CPA6, PREX2
chr8	110413331	111482460	1.07 Mb	0.418382	34	Copy Gain	Not Specified	Clinically Significant	0	0	Graphic	NUDCD1, ENY2, PKHD1L1, EBAG9, SYBU, KCNV1
chr8	112490928	114423269	1.93 Mb	0.968438	146	Copy Gain	Not Specified	Clinically Significant	0	0	Graphic	CSMD3, MIR2053
chr8	118250161	118818028	567.87 kb	0.903048	21	Copy Gain	Not Specified	Clinically Significant	0	0	Graphic	SLC30A8, MED30
chr8	118831279	135446510	16.62 Mb	0.112584	584	Copy Gain	Not Specified	Clinically Significant	0	MYC	Graphic	EXT1, SAMD12, NCRNA00252, TNFRSF11B, COLEC10, MAL2, NOV, ENPP2, TAF2, DSCC1, DEPTOR, COL14A1, MRPL13, MTBP, SNTB1, HAS2, HAS2-AS1, ZHX2, DERL1, WDR67, FAM83A, LOC100131726, MIR4663, C8orf76, ZHX1-C8ORF76, ZHX1, ATAD2, WDYHV1, FBXO32, KLHL38, ANXA13, FAM91A1, FER1L6, TMEM65, TRMT12, RNF139, TATDN1, NDUFB9, MTSS1, MIR4662B, MIR4662A, LOC157381, ZNF572, SQLE, KIAA0196, NSMCE2, TRIB1, LOC100130231, F…
chr8	135477772	142070396	6.59 Mb	0.222293	297	Copy Gain	Not Specified	Clinically Significant	0	0	Graphic	ZFAT, ZFAT-AS1, MIR30B, MIR30D, LOC286094, KHDRBS3, FAM135B, COL22A1, KCNK9, TRAPPC9, CHRAC1, EIF2C2, PTK2
chr9	199254	5194597	5.00 Mb	0.709088	501	Copy Gain	Not Specified	Clinically Significant	0	0	Graphic	C9orf66, DOCK8, KANK1, DMRT1, DMRT3, DMRT2, SMARCA2, FLJ35024, VLDLR, KCNV2, KIAA0020, RFX3, GLIS3, C9orf70, SLC1A1, C9orf68, PPAPDC2, CDC37L1, AK3, AK3, RCL1, MIR101-2, JAK2, INSL6
chr9	5222185	32844346	27.62 Mb	0.411844	879	Copy Gain	Not Specified	Unclear Clinical Significance	0	CDKN2A	Graphic	INSL4, RLN2, RLN1, C9orf46, CD274, PDCD1LG2, KIAA1432, ERMP1, MLANA, KIAA2026, MIR4665, RANBP6, IL33, TPD52L3, UHRF2, GLDC, KDM4C, C9orf123, PTPRD, TYRP1, C9orf150, MPDZ, FLJ41200, C9orf146, NFIB, ZDHHC21, CER1, FREM1, LOC389705, TTC39B, SNAPC3, PSIP1, C9orf93, BNC2, CNTLN, SH3GL2, ADAMTSL1, MIR3152, FAM154A, RRAGA, HAUS6, SCARNA8, PLIN2, DENND4C, RPS6, ACER2, SLC24A2, MLLT3, MIR4473, MIR4474, KI…
chr9	32869368	34349916	1.48 Mb	0.658912	68	Copy Gain	Not Specified	Clinically Significant	0	0	Graphic	APTX, DNAJA1, SMU1, B4GALT1, SPINK4, BAG1, CHMP5, NFX1, AQP7, AQP3, NOL6, SUGT1P1, ANXA2P2, PTENP1, PRSS3, UBE2R2, UBAP2, SNORD121B, SNORD121A, DCAF12, UBAP1, KIF24, NUDT2
chr9	34359263	38751949	4.39 Mb	0.345142	451	Copy Gain	Not Specified	Unclear Clinical Significance	0	0	Graphic	KIAA1161, C9orf24, C9orf25, DNAI1, ENHO, CNTFR, LOC415056, C9orf23, DCTN3, ARID3C, SIGMAR1, GALT, IL11RA, CCL27, CCL19, CCL21, C9orf144B, C9orf144, KIAA1045, DNAJB5, C9orf131, VCP, FANCG, PIGO, STOML2, KIAA1539, UNC13B, ATP8B5P, RUSC2, FAM166B, TESK1, MIR4667, CD72, SIT1, RMRP, CCDC107, C9orf100, CA9, TPM2, TLN1, CREB3, GBA2, RGP1, MSMP, NPR2, SPAG8, HINT2, C9orf128, TMEM8B, FP588, OR13J1, HRCT1,…
chr9	76622780	97099176	20.48 Mb	-0.609279	753	Copy Loss	Not Specified	Unclear Clinical Significance	0		Graphic	TRPM6, C9orf40, C9orf41, C9orf95, OSTF1, PCSK5, RFK, RPSAP9, GCNT1, PRUNE2, PCA3, FOXB2, LOC100286938, VPS13A, GNA14, GNAQ, CEP78, PSAT1, TLE4, TLE1, FAM75D5, FAM75D4, FAM75D3, FAM75D1, RASEF, FRMD3, C9orf103, UBQLN1, GKAP1, KIF27, C9orf64, HNRNPK, MIR7-1, RMI1, SLC28A3, NTRK2, AGTPBP1, LOC389765, NAA35, GOLM1, C9orf153, ISCA1, ZCCHC6, GAS1, LOC440173, LOC494127, C9orf170, DAPK1, CTSL1, CTSL3, CT…
chr9	97117824	105536220	8.42 Mb	-0.288024	579	Copy Loss	Not Specified	Clinically Significant	0	0	Graphic	FANCC, PTCH1, LOC100507346, C9orf130, C9orf102, NCRNA00092, LOC158435, HSD17B3, SLC35D2, ZNF367, HABP4, CDC14B, C9orf21, LOC441455, ZNF510, ZNF782, LOC100132781, LOC441454, FAM22G, HIATL2, CTSL2, LOC340508, ZNF322B, LOC100499484, BDAG1, C9orf174, LOC286359, TDRD7, TMOD1, TSTD2, NCBP1, XPA, FOXE1, C9orf156, HEMGN, ANP32B, NANS, TRIM14, CORO2A, TBC1D2, GABBR2, ANKS6, GALNT12, COL15A1, TGFBR1, ALG2,…
chr9	105581602	122205668	16.62 Mb	0.182587	549	Copy Gain	Not Specified	Clinically Significant	0	0	Graphic	SMC2, OR13F1, OR13C4, OR13C3, OR13C8, OR13C5, OR13C2, OR13C9, OR13D1, NIPSNAP3A, NIPSNAP3B, LOC286367, ABCA1, SLC44A1, FSD1L, FKTN, TAL2, TMEM38B, ZNF462, RAD23B, KLF4, ACTL7B, ACTL7A, IKBKAP, C9orf6, CTNNAL1, C9orf5, MIR32, C9orf4, EPB41L4B, PTPN3, PALM2, PALM2-AKAP2, AKAP2, C9orf152, TXN, TXNDC8, SVEP1, MUSK, LPAR1, OR2K2, KIAA0368, ZNF483, PTGR1, C9orf29, DNAJC25, DNAJC25-GNG10, GNG10, C9orf84…
chr9	122229539	129605569	7.38 Mb	0.520276	283	Copy Gain	Not Specified	Unclear Clinical Significance	0	0	Graphic	CDK5RAP2, MEGF9, FBXW2, LOC100288842, PSMD5, LOC253039, PHF19, TRAF1, C5, CNTRL, RAB14, GSN, STOM, GGTA1P, DAB2IP, MIR548AA1, MIR548D1, TTLL11, MIR4478, NDUFA8, MORN5, LHX6, RBM18, MRRF, PTGS1, OR1J1, OR1J2, OR1J4, OR1N1, OR1N2, OR1L8, OR1Q1, OR1B1, OR1L1, OR1L3, OR1L4, OR1L6, OR5C1, OR1K1, PDCL, RC3H2, SNORD90, ZBTB6, ZBTB26, RABGAP1, GPR21, NCRNA00287, MIR600, STRBP, CRB2, DENND1A, MIR601, LHX2…
chr10	4323123	4453711	130.59 kb	0.513563	16	Copy Gain	Not Specified	Clinically Significant	0	0	Graphic
chr10	4466247	21544463	17.08 Mb	0.220538	593	Copy Gain	Not Specified	Clinically Significant	0	0	Graphic	LOC100216001, LOC338588, AKR1E2, tAKR, AKR1C1, AKR1C2, AKR1C3, AKR1CL1, AKR1C4, UCN3, TUBAL3, NET1, CALML5, CALML3, ASB13, C10orf18, GDI2, ANKRD16, FBXO18, IL15RA, IL15RA, IL2RA, RBM17, PFKFB3, MIR3155, PRKCQ, LOC439949, LOC100507127, SFMBT2, ITIH5, ITIH2, KIN, ATP5C1, TAF3, FLJ45983, GATA3, SFTA1P, LOC254312, CELF2, USP6NL, ECHDC3, C10orf47, LOC219731, UPF2, DHTKD1, SEC61A2, NUDT5, CDC123, CAMK1…
chr10	33215019	53479538	20.26 Mb	-0.104007	1360	Copy Loss	Not Specified	Clinically Significant	0	0	Graphic	ITGB1, NRP1, LOC100505583, PARD3, CUL2, CREM, CCNY, GJD4, FZD8, ANKRD30A, MTRNR2L7, ZNF248, ZNF25, ZNF33A, ZNF37A, LOC100129055, HSD17B7P2, SEPT7L, LOC399744, LOC441666, LOC84856, ZNF37BP, ZNF33B, BMS1, RET, CSGALNACT2, RASGEF1A, FXYD4, HNRNPF, ZNF487P, ZNF239, ZNF485, C10orf44, ZNF32, HNRNPA3P1, C10orf136, LOC100506835, LOC283033, CXCL12, LOC220980, TMEM72, RASSF4, C10orf10, C10orf25, ZNF22, LOC…
chr10	112435091	112728183	293.09 kb	0.3577	10	Copy Gain	Not Specified	Clinically Significant	0	0	Graphic	RBM20, LOC282997, PDCD4, MIR4680, BBIP1, BBIP1, SHOC2, RPL13AP6
chr10	134287393	135109149	821.76 kb	-0.325884	69	Copy Loss	Not Specified	Clinically Significant	0	0	Graphic	INPP5A, NKX6-2, C10orf92, C10orf93, GPR123, KNDC1, UTF1, VENTX, MIR202, ADAM8, TUBGCP2, ZNF511, CALY, PRAP1, C10orf125, ECHS1, MIR3944, PAOX, MTG1, SPRN
chr11	373107	2842846	2.47 Mb	-0.24611	236	Copy Loss	Not Specified	Clinically Significant	0	0	Graphic	PKP3, SIGIRR, ANO9, PTDSS2, RNH1, HRAS, LRRC56, C11orf35, RASSF7, MIR210HG, MIR210, LOC143666, PHRF1, IRF7, CDHR5, SCT, DRD4, DEAF1, TMEM80, EPS8L2, TALDO1, PDDC1, CEND1, SLC25A22, PIDD, RPLP2, SNORA52, PNPLA2, EFCAB4A, CD151, POLR2L, TSPAN4, CHID1, AP2A2, MUC6, MUC2, MUC5B, TOLLIP, LOC255512, BRSK2, MOB2, DUSP8, LOC338651, KRTAP5-1, KRTAP5-2, KRTAP5-3, KRTAP5-4, KRTAP5-5, FAM99A, FAM99B, KRTAP5-…
chr11	13819080	36220605	22.40 Mb	-0.212463	855	Copy Loss	Not Specified	Clinically Significant	0	0	Graphic	SPON1, RRAS2, COPB1, PSMA1, PDE3B, CYP2R1, CALCA, CALCB, INSC, SOX6, C11orf58, PLEKHA7, RPS13, PIK3C2A, NUCB2, B7H6, KCNJ11, ABCC8, USH1C, MYOD1, KCNC1, SERGEF, TPH1, SAAL1, SAA3P, MRGPRX3, MRGPRX4, LOC494141, SAA2-SAA4, SAA4, SAA2, SAA1, HPS5, GTF2H1, LDHA, LDHC, LDHAL6A, TSG101, UEVLD, LOC100506540, SPTY2D1, TMEM86A, IGSF22, PTPN5, MRGPRX1, MRGPRX2, ZDHHC13, CSRP3, E2F8, NAV2, NAV2-AS4, MIR4486…
chr11	36247911	36418450	170.54 kb	-0.818667	6	Copy Loss	Not Specified	Clinically Significant	0	0	Graphic	COMMD9, PRR5L
chr11	40996691	46388588	5.39 Mb	-0.243008	358	Copy Loss	Not Specified	Clinically Significant	0	0	Graphic	LOC100507205, LOC399881, API5, TTC17, MIR670, MIR129-2, HSD17B12, ALKBH3, LOC729799, LOC100507300, C11orf96, ACCSL, ACCS, EXT2, ALX4, CD82, TSPAN18, TP53I11, LOC221122, PRDM11, SYT13, CHST1, DKFZp779M0652, SLC35C1, CRY2, MAPK8IP1, C11orf94, PEX16, GYLTL1B, PHF21A, CREB3L1, DGKZ, MIR4688, MDK, CHRM4, AMBRA1
chr11	60173170	83828084	23.65 Mb	0.313297	828	Copy Gain	Not Specified	Clinically Significant	0	0	Graphic	NCRNA00301, MS4A8B, MS4A15, MS4A10, CCDC86, GPR44, ZP1, PRPF19, TMEM109, TMEM132A, SLC15A3, CD6, CD5, VPS37C, PGA3, PGA4, PGA5, VWCE, DDB1, DAK, CYBASC3, TMEM138, TMEM216, CPSF7, SDHAF2, C11orf66, MIR4488, LRRC10B, SYT7, RPLP0P2, DAGLA, C11orf9, DKFZP434K028, C11orf10, MIR611, FEN1, FADS1, MIR1908, FADS2, FADS3, RAB3IL1, BEST1, FTH1, INCENP, SCGB1D1, SCGB2A1, SCGB1D2, SCGB2A2, SCGB1D4, ASRGL1, SC…
chr11	83864862	99135845	15.27 Mb	0.379014	494	Copy Gain	Not Specified	Clinically Significant	0	0	Graphic	DLG2, TMEM126B, TMEM126A, CREBZF, CCDC89, SYTL2, CCDC83, PICALM, EED, C11orf73, CCDC81, ME3, PRSS23, FZD4, LOC100506368, TMEM135, RAB38, CTSC, GRM5, TYR, NOX4, FOLH1B, TRIM77P, TRIM49, TRIM53P, LOC399940, TRIM64B, TRIM49L1, LOC399939, TRIM49L1, LOC399939, TRIM64, LOC399940, TRIM53P, TRIM49L2, UBTFL1, NAALAD2, CHORDC1, MIR4490, FAT3, MTNR1B, SLC36A4, CCDC67, C11orf75, KIAA1731, SCARNA9, SNORA25, S…
chr11	99164602	103271789	4.11 Mb	0.713008	127	Copy Gain	Not Specified	Clinically Significant	0	0	Graphic	CNTN5, ARHGAP42, MIR548G, TMEM133, PGR, TRPC6, MIR3920, ANGPTL5, KIAA1377, C11orf70, YAP1, BIRC3, BIRC2, TMEM123, MMP7, MMP20, MMP27, MMP8, MMP10, LOC100288077, MMP1, MMP3, MMP12, MMP13, DCUN1D5, DYNC2H1, MIR4693
chr11	127984219	134434130	6.45 Mb	-0.81358	683	Copy Loss	Not Specified	Clinically Significant	0	0	Graphic	LOC100507392, FLI1, KCNJ1, KCNJ5, C11orf45, TP53AIP1, ARHGAP32, BARX2, TMEM45B, NFRKB, PRDM10, NCRNA00167, APLP2, ST14, ZBTB44, ADAMTS8, ADAMTS15, SNX19, NTM, OPCML, SPATA19, LOC283174, IGSF9B, LOC100128239, JAM3, NCAPD3, VPS26B, THYN1, ACAD8, GLB1L3, GLB1L2, B3GAT1, LOC283177
chr12	60861	398049	337.19 kb	0.358125	32	Copy Gain	Not Specified	Clinically Significant	0	0	Graphic	IQSEC3, LOC574538, SLC6A12, SLC6A13, KDM5A, CCDC77
chr12	406171	1258783	852.61 kb	0.742551	78	Copy Gain	Not Specified	Clinically Significant	0	0	Graphic	CCDC77, B4GALNT3, NINJ2, WNK1, RAD52, ERC1
chr12	1271235	6829341	5.56 Mb	0.300664	461	Copy Gain	Not Specified	Clinically Significant	0	CCND2	Graphic	ERC1, LOC100292680, FBXL14, WNT5B, MIR3649, ADIPOR2, CACNA2D4, LRTM2, LOC100271702, DCP1B, CACNA1C, LOC283440, FKBP4, ITFG2, NRIP2, LOC100507424, FOXM1, C12orf32, C12orf32, TULP3, TEAD4, TSPAN9, PRMT8, EFCAB4B, PARP11, CCND2, C12orf5, FGF23, FGF6, C12orf4, RAD51AP1, DYRK4, AKAP3, NDUFA9, GALNT8, KCNA6, KCNA1, KCNA5, NTF3, ANO2, VWF, CD9, PLEKHG6, TNFRSF1A, SCNN1A, LTBR, LOC678655, CD27, TAPBPL, V…
chr12	6855336	14850327	7.99 Mb	-0.244918	267	Copy Loss	Not Specified	Clinically Significant	0	0	Graphic	RPL13P5, DSTNP2, LRRC23, ENO2, ATN1, C12orf57, PTPN6, MIR200C, MIR141, PHB2, SCARNA12, EMG1, LPCAT3, C1S, C1R, C1RL, MATL2963, RBP5, CLSTN3, PEX5, ACSM4, CD163L1, CD163, APOBEC1, GDF3, DPPA3, CLEC4C, NANOGNB, NANOG, SLC2A14, SLC2A3, FOXJ2, C3AR1, NECAP1, CLEC4A, POU5F1P3, ZNF705A, FAM66C, FAM90A1, LOC653113, LOC389634, CLEC6A, CLEC4D, CLEC4E, AICDA, MFAP5, RIMKLB, A2ML1, PHC1, M6PR, KLRG1, C12orf…
chr12	14885293	36603079	21.72 Mb	1.12897	1055	Copy Gain	Not Specified	Clinically Significant	0	0	Graphic	ART4, MGP, ERP27, ARHGDIB, PDE6H, RERG, PTPRO, EPS8, STRAP, DERA, SLC15A5, MGST1, LMO3, LOC728622, MIR3974, RERGL, PIK3C2G, PLCZ1, CAPZA3, PLEKHA5, AEBP2, PDE3A, SLCO1C1, SLCO1B3, LST-3TM12, SLCO1B1, SLCO1A2, IAPP, PYROXD1, RECQL, GOLT1B, C12orf39, GYS2, LDHB, KCNJ8, ABCC9, CMAS, ST8SIA1, KIAA0528, ETNK1, SOX5, MIR920, C12orf67, BCAT1, C12orf77, LRMP, CASC1, LYRM5, KRAS, IFLTD1, MIR4302, LOC10050…
chr12	37251087	38437270	1.19 Mb	0.609351	134	Copy Gain	Not Specified	Clinically Significant	0	0	Graphic	CPNE8, KIF21A, ABCD2, C12orf40, SLC2A13
chr12	38444059	46432960	7.99 Mb	-0.206002	517	Copy Loss	Not Specified	Unclear Clinical Significance	0	0	Graphic	SLC2A13, LRRK2, CNTN1, PDZRN4, GXYLT1, YAF2, ZCRB1, PPHLN1, PRICKLE1, ADAMTS20, PUS7L, IRAK4, TWF1, TMEM117, NELL2, DBX2, RACGAP1P, PLEKHA8P1, ANO6, LOC400027, ARID2, SCAF11, SLC38A1, SLC38A2, SLC38A4, AMIGO2, MIR4698, LOC100233209, FAM113B, RPAP3, ENDOU, RAPGEF3
chr12	60550362	72121555	11.57 Mb	0.574553	604	Copy Gain	Not Specified	Clinically Significant	0	0	Graphic	FAM19A2, USP15, MON2, C12orf61, MIRLET7I, PPM1H, AVPR1A, DPY19L2, TMEM5, SRGAP1, C12orf66, C12orf56, XPOT, TBK1, RASSF3, RASSF3, GNS, TBC1D30, FLJ41278, WIF1, LEMD3, MSRB3, RPSAP52, HMGA2, LLPH, TMBIM4, IRAK3, HELB, GRIP1, CAND1, DYRK2, IFNG, IL26, IL22, MDM1, RAP1B, SNORA70G, LOC100507250, NUP107, SLC35E3, MDM2, CPM, CPSF6, MIR1279, LYZ, YEATS4, FRS2, MIR3913-1, MIR3913-2, CCT2, LRRC10, BEST3, R…
chr12	72152347	98516453	26.36 Mb	0.222001	881	Copy Gain	Not Specified	Clinically Significant	0	0	Graphic	LOC100507377, ATXN7L3B, KCNC2, CAPS2, GLIPR1L1, GLIPR1L2, GLIPR1, KRR1, PHLDA1, NAP1L1, BBS10, OSBPL8, ZDHHC17, CSRP2, E2F7, NAV3, SYT1, MIR1252, PAWR, PPP1R12A, OTOGL, PTPRQ, MYF6, MYF5, LIN7A, MIR617, MIR618, ACSS3, MIR4699, PPFIA2, CCDC59, C12orf26, TMTC2, MIR548T, SLC6A15, TSPAN19, LRRIQ1, ALX1, RASSF9, NTS, MGAT4C, MKRN9P, C12orf50, C12orf29, CEP290, TMTC3, KITLG, LOC728084, DUSP6, POC1B, PO…
chr12	110398935	111588867	1.19 Mb	0.310081	74	Copy Gain	Not Specified	Clinically Significant	0	0	Graphic	ATXN2, BRAP, ACAD10, ALDH2, C12orf47, MAPKAPK5, ADAM1, TMEM116, ERP29, NAA25, TRAFD1, C12orf51, RPL6, PTPN11
chr12	111627146	130750110	19.12 Mb	0.109909	1086	Copy Gain	Not Specified	Clinically Significant	0	CDK2	Graphic	RPH3A, OAS1, OAS3, OAS2, DTX1, RASAL1, CCDC42B, DDX54, C12orf52, IQCD, TPCN1, SLC24A6, PLBD2, SDS, SDSL, LHX5, RBM19, TBX5, LOC255480, TBX3, MED13L, MIR620, MIR4472-2, NCRNA00173, MAP1LC3B2, C12orf49, RNFT2, HRK, FBXW8, TESC, FBXO21, NOS1, KSR2, RFC5, WSB2, VSIG10, PEBP1, TAOK3, SUDS3, SRRM4, HSPB8, LOC144742, CCDC60, TMEM233, PRKAB1, CIT, MIR1178, CCDC64, RAB35, GCN1L1, MIR4498, RPLP0, LOC100506…
chr12	130760031	130836526	76.50 kb	-0.408333	9	Copy Loss	Not Specified	Clinically Significant	0	0	Graphic	SFSWAP
chr13	43052191	44480213	1.43 Mb	0.362467	45	Copy Gain	Not Specified	Clinically Significant	0	0	Graphic	ENOX1, CCDC122, C13orf31, NCRNA00284, SERP2, TSC22D1, LOC641467, LOC144817, NUFIP1, KIAA1704
chr13	47691117	47955449	264.33 kb	-0.79996	25	Copy Loss	Not Specified	Unclear Clinical Significance	0	RB1	Graphic	ITM2B, RB1, LPAR6
chr13	68891524	92509643	23.62 Mb	0.360263	847	Copy Gain	Not Specified	Clinically Significant	0	0	Graphic	KLHL1, ATXN8OS, DACH1, MIR548I4, MZT1, C13orf34, DIS3, PIBF1, KLF5, KLF12, LOC338864, CTAGE11P, TBC1D4, COMMD6, UCHL3, LMO7, KCTD12, BTF3P11, CLN5, FBXL3, MYCBP2, SCEL, MIR3665, SLAIN1, EDNRB, POU4F1, RNF219, MIR548A2, RBM26, RBM26-AS1, NDFIP2, SPRY2, SLITRK1, MIR548F1, SLITRK6, LOC642345, MIR4500, SLITRK5, MIR622, LOC144776, MIR17HG, MIR17, MIR18A, MIR19A, MIR20A, MIR19B1, MIR92A1, GPC5
chr13	92551786	108973788	16.42 Mb	0.311589	601	Copy Gain	Not Specified	Clinically Significant	0	0	Graphic	GPC6, DCT, TGDS, GPR180, SOX21, ABCC4, CLDN10, DZIP1, DNAJC3, UGGT2, HS6ST3, OXGR1, MBNL2, RAP2A, IPO5, FARP1, RNF113B, MIR3170, STK24, SLC15A1, DOCK9, LOC100289373, UBAC2, GPR18, GPR183, FKSG29, MIR623, TM9SF2, CLYBL, MIR4306, ZIC5, ZIC2, PCCA, A2LD1, TMTC4, NALCN, ITGBL1, FGF14, MIR2681, MIR4705, LOC283480, LOC283481, TPP2, METTL21C, C13orf40, C13orf27, KDELC1, BIVM, BIVM-ERCC5, ERCC5, LOC12195…
chr13	109004677	109266681	262.00 kb	-0.699045	22	Copy Loss	Not Specified	Clinically Significant	0	0	Graphic	IRS2
chr13	109280178	109370119	89.94 kb	0.320333	12	Copy Gain	Not Specified	Clinically Significant	0	0	Graphic
chr13	109392108	111148108	1.76 Mb	0.718739	207	Copy Gain	Not Specified	Clinically Significant	0	0	Graphic	COL4A1, COL4A2, RAB20, CARKD, CARS2, ING1, C13orf29, ANKRD10, ARHGEF7, C13orf16
chr13	111560646	114109838	2.55 Mb	0.254795	263	Copy Gain	Not Specified	Clinically Significant	0	0	Graphic	SOX1, SPACA7, TUBGCP3, C13orf35, ATP11A, MCF2L-AS1, MCF2L, F7, F10, PROZ, PCID2, CUL4A, LAMP1, GRTP1, ADPRHL1, DCUN1D2, TMCO3, TFDP1, ATP4B, GRK1, FLJ44054, GAS6, FAM70B, RASA3, CDC16, UPF3A, ZNF828
chr14	21338737	22052134	713.40 kb	0.458188	64	Copy Gain	Not Specified	Clinically Significant	0	0	Graphic	TRA, TRD
chr14	23609297	24206268	596.97 kb	0.595672	67	Copy Gain	Not Specified	Clinically Significant	0	0	Graphic	CPNE6, NRL, PCK2, DCAF11, FITM1, PSME1, FAM158A, PSME2, RNF31, IRF9, REC8, IPO4, TM9SF1, TSSK4, CHMP4A, NEDD8-MDP1, MDP1, NEDD8, GMPR2, TINF2, TGM1, RABGGTA, DHRS1, C14orf21, CIDEB, LTB4R2, LTB4R, ADCY4, RIPK3, NFATC4, NYNRIN, CBLN3, KHNYN, SDR39U1, CMA1, CTSG, GZMH, GZMB
chr14	24447099	24526010	78.91 kb	-0.326143	14	Copy Loss	Not Specified	Clinically Significant	0	0	Graphic	STXBP6
chr14	27132663	32771110	5.64 Mb	0.556787	188	Copy Gain	Not Specified	Clinically Significant	0	0	Graphic	LOC100505967, FOXG1, C14orf23, PRKD1, G2E3, SCFD1, COCH, LOC100506071, STRN3, MIR624, AP4S1, HECTD1, HEATR5A, C14orf126, GPR33, NUBPL, C14orf128, ARHGAP5, AKAP6, NPAS3
chr14	33276348	39414577	6.14 Mb	0.527293	426	Copy Gain	Not Specified	Unclear Clinical Significance	0	0	Graphic	NPAS3, EGLN3, C14orf147, EAPP, SNX6, CFL2, CFL2, BAZ1A, C14orf19, SRP54, FAM177A1, PPP2R3C, KIAA0391, PSMA6, NFKBIA, INSM2, RALGAPA1, BRMS1L, MBIP, SFTA3, NKX2-1, NKX2-8, PAX9, SLC25A21, MIR4503, LOC100129794, MIPOL1, FOXA1, SSTR1, CLEC14A, LOC283547, SEC23A, SIP1, TRAPPC6B, PNN, MIA2, CTAGE5, LOC100288846, FBXO33
chr14	44876861	46753199	1.88 Mb	0.349034	59	Copy Gain	Not Specified	Clinically Significant	0	0	Graphic	RPL10L, MDGA2
chr14	46800772	68109650	21.31 Mb	0.179556	1347	Copy Gain	Not Specified	Clinically Significant	0	0	Graphic	MDGA2, MIR548Y, LOC100506433, RPS29, LRR1, RPL36AL, MGAT2, DNAAF2, POLE2, KLHDC1, KLHDC2, NEMF, ARF6, C14orf182, C14orf183, METTL21D, SOS2, L2HGDH, ATP5S, CDKL1, MAP4K5, ATL1, SAV1, NIN, ABHD12B, PYGL, TRIM9, TMX1, LOC283553, FRMD6, C14orf82, GNG2, C14orf166, NID2, PTGDR, PTGER2, TXNDC16, GPR137C, ERO1L, PSMC6, STYX, GNPNAT1, FERMT2, DDHD1, BMP4, CDKN3, CNIH, GMFB, CGRRF1, SAMD4A, GCH1, MIR4308, …
chr14	68129088	68854398	725.31 kb	0.600783	23	Copy Gain	Not Specified	Clinically Significant	0	0	Graphic	RAD51L1, ZFP36L1, ACTN1, DCAF5, EXD2, GALNTL1
chr14	69597075	91721164	22.12 Mb	0.539691	782	Copy Gain	Not Specified	Unclear Clinical Significance	0	0	Graphic	SLC8A3, ADAM21P1, SYNJ2BP-COX16, COX16, SYNJ2BP, ADAM21, C14orf55, ADAM20, MED6, TTC9, MAP3K9, PCNX, SNORD56B, LOC145474, SIPA1L1, RGS6, DPF3, DCAF4, ZFYVE1, RBM25, PSEN1, PAPLN, NUMB, HEATR4, C14orf169, ACOT1, ACOT2, ACOT4, ACOT6, DNAL1, PNMA1, C14orf43, MIR4505, PTGR2, ZNF410, FAM161B, COQ6, ENTPD5, C14orf45, ALDH6A1, LIN52, VSX2, ABCD4, VRTN, TMEM90A, NPC2, MIR4709, ISCA2, LTBP2, KIAA0317, FCF…
chr14	91758656	101243664	9.49 Mb	0.373929	326	Copy Gain	Not Specified	Clinically Significant	0	0	Graphic	SLC24A4, RIN3, LGMN, GOLGA5, CHGA, ITPK1, ITPK1-AS1, MOAP1, C14orf109, C14orf142, UBR7, BTBD7, KIAA1409, COX8C, PRIMA1, C14orf86, FAM181A, ASB2, C14orf48, OTUB2, DDX24, IFI27L1, IFI27, IFI27L2, PPP4R4, SERPINA10, SERPINA6, SERPINA1, SERPINA11, SERPINA9, SERPINA12, SERPINA4, SERPINA5, SERPINA3, SERPINA13, GSC, DICER1, MIR3173, FLJ45244, CLMN, C14orf139, C14orf49, SNHG10, SCARNA13, GLRX5, TCL6, TCL…
chr14	101274310	103610482	2.34 Mb	0.471138	312	Copy Gain	Not Specified	Clinically Significant	0	0	Graphic	PPP2R5C, DYNC1H1, HSP90AA1, WDR20, RAGE, ZNF839, CINP, TECPR2, ANKRD9, MIR4309, RCOR1, TRAF3, AMN, CDC42BPB, EXOC3L4, TNFAIP2, LOC100131366, EIF5, SNORA28, MARK3, CKB, TRMT61A, BAG5, C14orf153, KLC1, XRCC3, ZFYVE21, PPP1R13B, LOC145216, C14orf2, TDRD9
chr14	103619803	106349334	2.73 Mb	0.341398	191	Copy Gain	Not Specified	Clinically Significant	0	AKT1	Graphic	ASPG, MIR203, MIR3545, KIF26A, C14orf180, TMEM179, MIR4710, INF2, ADSSL1, SIVA1, AKT1, ZBTB42, MGC23270, KIAA0284, PLD4, AHNAK2, C14orf79, CDCA4, GPR132, JAG2, NUDT14, BRF1, BTBD6, PACS2, TEX22, MTA1, CRIP2, CRIP1, C14orf80, TMEM121, IGH, KIAA0125, ADAM6, NCRNA00226, NCRNA00221
chr15	20372901	29937173	9.56 Mb	-0.23259	775	Copy Loss	Not Specified	Clinically Significant	0	0	Graphic	TUBGCP5, CYFIP1, NIPA2, NIPA1, WHAMMP3, GOLGA8IP, HERC2P2, HERC2P7, GOLGA8E, LOC653061, MIR4508, MKRN3, MAGEL2, NDN, PWRN2, PWRN1, C15orf2, SNRPN, SNURF, PAR-SN, snoRNA Cluster, PAR5, SNORD116 Cluster, IPW, PAR1, PAR4, HBII-52-27, HBII-52-28, HBII-52-45, HBII-52-46, UBE3A, ATP10A, MIR4715, LOC503519, GABRB3, GABRA5, GABRG3, OCA2, HERC2, GOLGA8G, GOLGA8F, MIR4509-2, MIR4509-3, MIR4509-1, MIR4509-2…
chr15	52642389	52755645	113.26 kb	-0.9174	5	Copy Loss	Not Specified	Clinically Significant	0	0	Graphic	UNC13C
chr15	60232467	71526206	11.29 Mb	0.277371	423	Copy Gain	Not Specified	Clinically Significant	0	0	Graphic	C2CD4B, MGC15885, TLN2, MIR190, TPM1, LACTB, RPS27L, RAB8B, APH1B, CA12, USP3, LOC100130855, FBXL22, HERC1, DAPK2, FAM96A, SNX1, SNX1, SNX22, PPIB, CSNK1G1, KIAA0101, TRIP4, ZNF609, OAZ2, RBPMS2, MIR1272, PIF1, PLEKHO2, ANKDD1A, SPG21, MTFMT, OSTBETA, RASL12, KBTBD13, LOC390595, PDCD7, CLPX, CILP, PARP16, IGDCC3, IGDCC4, DPP8, PTPLAD1, C15orf44, SLC24A1, DENND4A, MIR4511, RAB11A, MEGF11, MIR4311,…
chr15	71562966	75531081	3.97 Mb	-0.662266	244	Copy Loss	Not Specified	Clinically Significant	0	0	Graphic	C15orf60, NPTN, CD276, C15orf59, TBC1D21, LOXL1, STOML1, PML, GOLGA6A, LOC283731, ISLR2, ISLR, STRA6, CCDC33, CYP11A1, SEMA7A, UBL7, LOC440288, ARID3B, CLK3, EDC3, CYP1A1, CYP1A2, CSK, MIR4513, LMAN1L, CPLX3, ULK3, SCAMP2, MPI, C15orf17, COX5A, RPP25, SCAMP5, PPCDC, C15orf39, GOLGA6C, GOLGA6D, COMMD4, NEIL1, MIR631, MAN2C1, SIN3A, PTPN9, SNUPN, IMP3, SNX33, CSPG4, ODF3L1, DNM1P35, MIR4313, UBE2Q2…
chr15	75730534	77800385	2.07 Mb	-0.692931	58	Copy Loss	Not Specified	Clinically Significant	0	0	Graphic	LOC645752, LOC91450, TBC1D2B, SH2D7, CIB2, IDH3A, ACSBG1, DNAJA4, WDR61, CRABP1, IREB2, AGPHD1, PSMA4, CHRNA5, CHRNA3, CHRNB4, LOC646938, ADAMTS7, MORF4L1, CTSH, RASGRF1, LOC729911, MIR184, ANKRD34C, TMED3, KIAA1024
chr15	77842945	78811573	968.63 kb	-0.383484	31	Copy Loss	Not Specified	Clinically Significant	0	0	Graphic	MTHFS, ST20-MTHFS, ST20, C15orf37, BCL2A1, ZFAND6, FAH, LOC283688, ARNT2, FAM108C1
chr15	78843467	79038252	194.78 kb	0.812429	7	Copy Gain	Not Specified	Clinically Significant	0	0	Graphic	KIAA1199, MIR549
chr15	79077691	84319099	5.24 Mb	-0.359137	124	Copy Loss	Not Specified	Clinically Significant	0	0	Graphic	MESDC1, C15orf26, IL16, STARD5, TMC3, MEX3B, EFTUD1, FAM154B, GOLGA6L10, UBE2Q2P3, UBE2Q2P2, GOLGA6L9, LOC440297, LOC440300, LOC727849, AGSK1, RPS17L, RPS17, LOC727849, AGSK1, LOC440297, GOLGA6L10, UBE2Q2P3, UBE2Q2P2, GOLGA6L9, LOC440297, LOC727849, AGSK1, RPS17L, RPS17, CPEB1, AP3B2, LOC338963, LOC283693, SCARNA15, FSD2, WHAMM, HOMER2, HOMER2, FAM103A1, C15orf40, BTBD1, MIR4515, TM6SF1, HDGFRP3,…
chr15	84341596	86851812	2.51 Mb	-0.451987	78	Copy Loss	Not Specified	Clinically Significant	0	0	Graphic	AGBL1, NCRNA00052, NTRK3, LOC283738, MRPL46, MRPS11
chr15	86876059	92519891	5.64 Mb	-0.357306	359	Copy Loss	Not Specified	Clinically Significant	0	0	Graphic	DET1, MIR1179, MIR7-2, MIR3529, AEN, ISG20, ACAN, HAPLN3, MFGE8, ABHD2, RLBP1, FANCI, POLG, MIR9-3, LOC254559, RHCG, LOC283761, C15orf42, KIF7, PLIN1, PEX11A, WDR93, MESP1, MESP2, ANPEP, AP3S2, C15orf38-AP3S2, C15orf38, ZNF710, IDH2, SEMA4B, CIB1, C15orf58, TTLL13, NGRN, GABARAPL3, ZNF774, IQGAP1, CRTC3, BLM, FURIN, FES, MAN2A2, UNC45A, HDDC3, RCCD1, PRC1, VPS33B, SV2B, SLCO3A1, ST8SIA2, C15orf32…
chr15	92541164	96400165	3.86 Mb	-0.427282	397	Copy Loss	Not Specified	Clinically Significant	0	0	Graphic	MCTP2, LOC400456, LOC145820, NR2F2, MIR1469, SPATA8, LOC91948, ARRDC4
chr15	96411082	100208480	3.80 Mb	-0.348758	363	Copy Loss	Not Specified	Clinically Significant	0	0	Graphic	FAM169B, IGF1R, MIR4714, PGPEP1L, SYNM, TTC23, LRRC28, MEF2A, LYSMD4, DNM1P46, ADAMTS17, FLJ42289, LASS3, LINS, ASB7, ALDH1A3, LRRK1, CHSY1, SELS, SNRPA1, PCSK6, TM2D3, TARSL2, OR4F6, OR4F15, GPCRLTM7
chr16	20293385	31867493	11.57 Mb	0.294058	1318	Copy Gain	Not Specified	Clinically Significant	0	0	Graphic	PDILT, ACSM5, ACSM2A, ACSM2B, ACSM1, THUMPD1, ACSM3, ERI2, LOC81691, DCUN1D3, LYRM1, DNAH3, TMEM159, ZP2, ANKS4B, CRYM, NCRNA00169, NPIPL3, LOC100190986, LOC100271836, SLC7A5P2, METTL9, IGSF6, OTOA, RRN3P1, LOC100190986, UQCRC2, PDZD9, C16orf52, VWA3A, EEF2K, POLR3E, CDR2, RRN3P3, LOC641298, LOC100190986, LOC100132247, LOC653786, HS3ST2, USP31, SCNN1G, SCNN1B, COG7, GGA2, EARS2, UBFD1, NDUFAB1, P…
chr16	47648950	48775082	1.13 Mb	0.340433	120	Copy Gain	Not Specified	Clinically Significant	0	0	Graphic	CBLN1, C16orf78, ZNF423, TMEM188, HEATR3, PAPD5
chr17	52934	948049	895.12 kb	-0.786181	94	Copy Loss	Not Specified	Clinically Significant	0	0	Graphic	RPH3AL, C17orf97, FAM101B, VPS53, FAM57A, GEMIN4, DBIL5P, GLOD4, RNMTL1, NXN, TIMM22, ABR, MIR3183
chr17	973157	1376767	403.61 kb	1.47256	41	Copy Gain	Not Specified	Clinically Significant	0	0	Graphic	ABR, BHLHA9, TUSC5, YWHAE, CRK, MYO1C, INPP5K, LOC100306951, PITPNA
chr17	1393882	12876522	11.48 Mb	-0.866903	674	Copy Loss	Not Specified	Clinically Significant	0	0	Graphic	PITPNA, SLC43A2, SCARF1, RILP, PRPF8, TLCD2, C17orf91, MIR22, WDR81, SERPINF2, SERPINF1, SMYD4, RPA1, RTN4RL1, DPH1, OVCA2, MIR132, MIR212, HIC1, SMG6, SRR, TSR1, SNORD91B, SNORD91A, SGSM2, MNT, LOC284009, METTL16, PAFAH1B1, KIAA0664, MIR1253, RAP1GAP2, OR1D5, OR1D2, OR1G1, OR1A2, OR1A1, OR1D4, OR3A2, OR3A1, OR3A4, OR1E1, OR3A3, OR1E2, SPATA22, ASPA, TRPV3, TRPV1, SHPK, CTNS, P2RX5-TAX1BP3, TAX1B…
chr17	13030911	13758871	727.96 kb	-2.39757	23	Copy Loss	Not Specified	Clinically Significant	0	0	Graphic	HS3ST3A1
chr17	15991618	16359985	368.37 kb	-0.694583	12	Copy Loss	Not Specified	Clinically Significant	0	0	Graphic	NCOR1, PIGL, MIR1288, CENPV, UBB, TRPV2, NCRNA00188, SNORD49B, SNORD49A, SNORD65, C17orf76
chr17	19082873	22116415	3.03 Mb	-1.70569	285	Copy Loss	Not Specified	Clinically Significant	0	0	Graphic	EPN2, B9D1, MIR1180, MAPK7, MFAP4, RNF112, SLC47A1, SNORA59B, SNORA59A, ALDH3A2, SLC47A2, ALDH3A1, ULK2, AKAP10, SPECC1, CCDC144C, LGALS9B, KRT16P3, CDRT15L2, CCDC144NL, USP22, DHRS7B, TMEM11, C17orf103, MAP2K3, KCNJ12, KCNJ18, C17orf51, FAM27L, FLJ36000, MTRNR2L1
chr17	36952377	37148136	195.76 kb	0.546429	7	Copy Gain	Not Specified	Clinically Significant	0	0	Graphic	LOC147093, KRT9, KRT14, KRT16, KRT17, KRT42P, EIF1, GAST, HAP1
chr17	75371454	75400318	28.86 kb	-0.596	5	Copy Loss	Not Specified	Clinically Significant	0	0	Graphic	CBX2, CBX8
chr18	16796771	18587481	1.79 Mb	0.351474	171	Copy Gain	Not Specified	Clinically Significant	0	0	Graphic	ROCK1, GREB1L, ESCO1, SNRPD1, ABHD3, MIR320C1, MIB1, MIR133A1, MIR1-2, GATA6, CTAGE1
chr18	18601289	19599994	998.71 kb	0.516232	95	Copy Gain	Not Specified	Clinically Significant	0	0	Graphic	RBBP8, MIR4741, CABLES1, C18orf45, RIOK3, C18orf8, NPC1, ANKRD29, LAMA3
chr18	19617548	21808722	2.19 Mb	0.300596	235	Copy Gain	Not Specified	Clinically Significant	0	0	Graphic	LAMA3, TTC39C, CABYR, OSBPL1A, MIR320C2, IMPACT, HRH4, ZNF521
chr18	21835131	22575547	740.42 kb	0.715542	24	Copy Gain	Not Specified	Clinically Significant	0	0	Graphic	SS18, PSMA8, TAF4B, KCTD1, LOC728606
chr18	23483954	23923109	439.15 kb	0.820067	15	Copy Gain	Not Specified	Clinically Significant	0	0	Graphic	CDH2
chr18	23965334	57360228	33.39 Mb	0.144227	1135	Copy Gain	Not Specified	Clinically Significant	0	0	Graphic	CDH2, MIR302F, DSC3, DSC2, DSC1, DSG1, DSG4, DSG3, DSG2, TTR, B4GALT6, MCART2, TRAPPC8, RNF125, RNF138, MEP1B, FAM59A, WBP11P1, KLHL14, C18orf34, ASXL3, NOL4, DTNA, MAPRE2, ZNF397, ZSCAN30, ZNF271, ZNF24, ZNF396, INO80C, MIR3975, GALNT1, MIR187, C18orf21, RPRD1A, SLC39A6, ELP2, MOCOS, FHOD3, C18orf10, KIAA1328, CELF4, MIR4318, LOC647946, KC6, PIK3C3, RIT2, SYT4, SETBP1, MIR4319, SLC14A2, SLC14A1,…
chr18	57400757	57617106	216.35 kb	0.73275	8	Copy Gain	Not Specified	Clinically Significant	0	0	Graphic
chr18	64403240	64623704	220.46 kb	0.447125	8	Copy Gain	Not Specified	Clinically Significant	0	0	Graphic	TMX3, CCDC102B
chr19	213080	7568712	7.36 Mb	-0.721854	576	Copy Loss	Not Specified	Clinically Significant	0	0	Graphic	PPAP2C, MIER2, THEG, C2CD4C, SHC2, ODF3L2, MADCAM1, C19orf20, CDC34, GZMM, BSG, HCN2, POLRMT, FGF22, RNF126, FSTL3, PRSS57, PALM, C19orf21, PTBP1, MIR4745, LPPR3, MIR3187, AZU1, PRTN3, ELANE, CFD, MED16, C19orf22, KISS1R, ARID3A, WDR18, GRIN3B, C19orf6, CNN2, ABCA7, HMHA1, POLR2E, GPX4, SBNO2, STK11, C19orf26, ATP5D, MIDN, C19orf23, CIRBP, C19orf24, EFNA2, MUM1, NDUFS7, GAMT, DAZAP1, RPS15, APC2,…
chr19	21815369	24235926	2.42 Mb	0.313908	238	Copy Gain	Not Specified	Clinically Significant	0	0	Graphic	ZNF208, ZNF257, ZNF676, ZNF729, ZNF98, LOC440518, ZNF492, ZNF99, ZNF91, ZNF675, ZNF681, RPSAP58, ZNF726, ZNF254, LOC100101266
chr19	32835638	34328414	1.49 Mb	-0.354543	140	Copy Loss	Not Specified	Clinically Significant	0	0	Graphic	LOC148189, LOC148145
chr20	1479131	2840293	1.36 Mb	0.566044	137	Copy Gain	Not Specified	Clinically Significant	0	0	Graphic	SIRPD, SIRPB1, SIRPG, LOC100289473, SIRPA, PDYN, STK35, TGM3, TGM6, SNRPB, SNORD119, ZNF343, TMC2, NOP56, MIR1292, SNORD110, SNORA51, SNORD86, SNORD56, SNORD57, IDH3B, EBF4, CPXM1, C20orf141, LOC100288797, FAM113A, VPS16, PTPRA
chr20	2860281	5249791	2.39 Mb	0.272222	225	Copy Gain	Not Specified	Unclear Clinical Significance	0	0	Graphic	PTPRA, GNRH2, MRPS26, OXT, AVP, LOC100134015, UBOX5, FASTKD5, ProSAPiP1, DDRGK1, ITPA, SLC4A11, C20orf194, ATRN, GFRA4, ADAM33, SIGLEC1, HSPA12B, C20orf27, SPEF1, CENPB, CDC25B, C20orf29, MAVS, PANK2, MIR103A2, MIR103B2, RNF24, SMOX, LOC728228, ADRA1D, PRNP, PRND, PRNT, RASSF2, SLC23A2, C20orf30, PCNA, PCNA-AS1, CDS2, PROKR2
chr20	16032074	18785460	2.75 Mb	0.346221	86	Copy Gain	Not Specified	Clinically Significant	0	0	Graphic	KIF16B, SNRPB2, OTOR, PCSK2, BFSP1, DSTN, RRBP1, BANF2, SNX5, SNORD17, C20orf72, OVOL2, PET117, CSRP2BP, ZNF133, MGC44328, C20orf12, POLR3F, MIR3192, RBBP9, SEC23B, LOC388789, DTD1, HSPC072, LOC100270804, LOC100128496, C20orf79
chr20	18823732	20063407	1.24 Mb	0.561	39	Copy Gain	Not Specified	Clinically Significant	0	0	Graphic	SLC24A3, LOC100130264, RIN2, NAA20, CRNKL1, C20orf26
chr20	20098762	22408816	2.31 Mb	0.23059	205	Copy Gain	Not Specified	Clinically Significant	0	0	Graphic	C20orf26, INSM1, RALGAPA2, PLK1S1, XRN2, NKX2-4, NKX2-2, PAX1, LOC100270679, LOC284788
chr20	24553395	25676306	1.12 Mb	0.522563	119	Copy Gain	Not Specified	Unclear Clinical Significance	0	0	Graphic	TMEM90B, CST7, C20orf3, ACSS1, VSX1, LOC284798, ENTPD6, PYGB, ABHD12, GINS1, NINL, NANP, ZNF337
chr20	29297619	30550847	1.25 Mb	1.20182	125	Copy Gain	Not Specified	Clinically Significant	0	0	Graphic	DEFB115, DEFB116, DEFB118, DEFB119, DEFB121, DEFB122, DEFB123, DEFB124, REM1, NCRNA00028, HM13, PSIMCT-1, ID1, MIR3193, COX4I2, BCL2L1, TPX2, MYLK2, FOXS1, DUSP15, TTLL9, PDRG1, XKR7, C20orf160, HCK, TM9SF4, TSPY26P, PLAGL2, POFUT1, KIF3B, ASXL1, C20orf112
chr20	31172184	31940106	767.92 kb	0.636026	76	Copy Gain	Not Specified	Clinically Significant	0	E2F1	Graphic	C20orf70, BASE, C20orf71, PLUNC, C20orf114, CDK5RAP1, SNTA1, CBFA2T2, NECAB3, C20orf144, C20orf134, E2F1, PXMP4, ZNF341, CHMP4B
chr20	31947467	33746756	1.80 Mb	0.326139	194	Copy Gain	Not Specified	Clinically Significant	0	0	Graphic	RALY, MIR4755, EIF2S2, ASIP, AHCY, ITCH, MIR644, DYNLRB1, MAP1LC3A, PIGU, TP53INP2, NCOA6, HMGB3P1, GGT7, ACSS2, ACSS2, GSS, MYH7B, MIR499, MIR499A, TRPC4AP, EDEM2, PROCR, MMP24, EIF6, FAM83C, UQCC, GDF5, CEP250, C20orf173, ERGIC3, FER1L4, SPAG4, CPNE1, RBM12, NFS1
chr20	33762238	34314865	552.63 kb	0.706037	54	Copy Gain	Not Specified	Clinically Significant	0	0	Graphic	RBM39, RBM39, PHF20, SCAND1, C20orf152, LOC647979, EPB41L1, C20orf4
chr20	34342154	54323480	19.98 Mb	-0.333012	824	Copy Loss	Not Specified	Clinically Significant	0	0	Graphic	DLGAP4, MYL9, TGIF2, TGIF2-C20ORF24, C20orf24, SLA2, NDRG3, DSN1, KIAA0889, C20orf118, SAMHD1, RBL1, C20orf132, RPN2, GHRH, MANBAL, SRC, BLCAP, NNAT, CTNNBL1, VSTM2L, TTI1, RPRD1B, TGM2, KIAA1755, BPI, LBP, LOC388796, SNORA71B, SNORA71A, SNORA71C, SNORA71D, SNHG11, SNORA39, SNORA60, RALGAPB, ADIG, ARHGAP40, SLC32A1, ACTR5, PPP1R16B, FAM83D, DHX35, LOC339568, MAFB, TOP1, PLCG1, ZHX3, LPIN3, EMILIN…
chr20	54369620	55982003	1.61 Mb	-0.696959	73	Copy Loss	Not Specified	Clinically Significant	0	0	Graphic	C20orf108, AURKA, CSTF1, CASS4, C20orf43, GCNT7, C20orf106, C20orf107, TFAP2C, BMP7, MIR4325, SPO11, RAE1, MTRNR2L3, RBM38, CTCFL, PCK1, ZBP1, PMEPA1, MIR4532
chr20	56024328	60917367	4.89 Mb	-0.400867	436	Copy Loss	Not Specified	Unclear Clinical Significance	0	0	Graphic	C20orf85, PPP4R1L, RAB22A, VAPB, APCDD1L, LOC149773, STX16-NPEPL1, STX16, NPEPL1, MIR296, MIR298, GNAS-AS1, GNAS, TH1L, CTSZ, TUBB1, ATP5E, ATP5E, SLMO2-ATP5E, SLMO2, ZNF831, EDN3, PHACTR3, SYCP2, C20orf177, PPP1R3D, CDH26, C20orf197, MIR646, MIR4533, CDH4, MIR1257, TAF4, LSM14B, PSMA7, SS18L1, GTPBP5, HRH3, OSBPL2, ADRM1, LAMA5, MIR4758, RPS21, CABLES2, C20orf151, GATA5, NCRNA00335, C20orf166, M…
chr20	62209947	62374777	164.83 kb	0.436167	18	Copy Gain	Not Specified	Clinically Significant	0	0	Graphic	MYT1, PCMTD2
chr21	14406100	15897783	1.49 Mb	-1.92945	168	Copy Loss	Not Specified	Clinically Significant	0	0	Graphic	LIPI, RBM11, ABCC13, HSPA13, SAMSN1, NRIP1
chr21	33545462	33745459	200.00 kb	0.427143	7	Copy Gain	Not Specified	Clinically Significant	0	0	Graphic	IFNAR2, LOC100288432, IL10RB, IFNAR1, IFNGR2, LOC654779, TMEM50B
chr21	45511904	45795865	283.96 kb	-0.333704	27	Copy Loss	Not Specified	Unclear Clinical Significance	0	0	Graphic	POFUT2, LOC642852, COL18A1, NCRNA00175, SLC19A1
chr21	46725260	46915771	190.51 kb	-2.64347	19	Copy Loss	Not Specified	Clinically Significant	0	0	Graphic	DIP2A, S100B, PRMT2
chr22	18096029	18151180	55.15 kb	-0.546333	9	Copy Loss	Not Specified	Clinically Significant	0	0	Graphic	TBX1
chr22	18480465	18626906	146.44 kb	-0.457857	21	Copy Loss	Not Specified	Clinically Significant	0	0	Graphic	TRMT2A, RANBP1, ZDHHC8, LOC284865, LOC150197, RTN4R, MIR1286
chr22	45036223	45124514	88.29 kb	0.380273	11	Copy Gain	Not Specified	Clinically Significant	0	0	Graphic	PKDREJ, TTC38, CN5H6.4, GTSE1, TRMU
chrX	216519	54243202	54.03 Mb	-0.741581	2988	Copy Loss	Not Specified	Clinically Significant	0	0	Graphic	PPP2R3B, SHOX, CRLF2, CSF2RA, MIR3690, IL3RA, SLC25A6, ASMTL-AS1, ASMTL, P2RY8, AKAP17A, ASMT, DHRSX, ZBED1, CD99P1, NCRNA00102, CD99, XG, XGPY2, GYG2, ARSD, ARSD, ARSE, ARSH, ARSF, CXorf28, MXRA5, PRKX, LOC389906, NLGN4X, MIR4770, VCX3A, HDHD1, MIR4767, STS, VCX, PNPLA4, MIR651, VCX2, VCX3B, KAL1, FAM9A, FAM9B, TBL1X, GPR143, SHROOM2, LOC100288814, WWC3, CLCN4, MID1, HCCS, ARHGAP6, AMELX, MSL3, …
chrX	57747365	78744148	21.00 Mb	-0.689702	1029	Copy Loss	Not Specified	Clinically Significant	0	0	Graphic	ZXDA, SPIN4, LOC92249, ARHGEF9, MIR1468, FAM123B, ASB12, MTMR8, ZC4H2, ZC3H12B, LAS1L, FKSG43, MSN, MIR223, VSIG4, HEPH, EDA2R, EDA2R, AR, OPHN1, YIPF6, STARD8, EFNB1, PJA1, FAM155B, EDA, MIR676, AWAT2, OTUD6A, IGBP1, DGAT2L6, AWAT1, P2RY4, ARR3, RAB41, PDZD11, KIF4A, GDPD2, DLG3, TEX11, SLC7A3, SNX12, FOXO4, CXorf65, IL2RG, MED12, NLGN3, GJB1, ZMYM3, NONO, ITGB1BP2, TAF1, INGX, OGT, ACRC, CXCR3,…
chrX	81232520	131226730	49.99 Mb	-0.660071	1699	Copy Loss	Not Specified	Clinically Significant	0	0	Graphic	POU3F4, CYLC1, RPS6KA6, HDX, UBE2DNL, APOOL, SATL1, ZNF711, POF1B, CHM, DACH2, KLHL4, CPXCR1, TGIF2LX, PABPC5, PCDH11X, NAP1L3, FAM133A, MIR548AE1, LOC643486, DIAPH2, RPA4, LOC442459, PCDH19, TNMD, TSPAN6, SRPX2, SYTL4, CSTF2, NOX1, XKRX, ARL13A, TRMT2B, TMEM35, CENPI, DRP2, TAF7L, TIMM8A, BTK, RPL36A-HNRNPH2, RPL36A, GLA, HNRNPH2, ARMCX4, ARMCX1, ARMCX6, ARMCX3, ARMCX2, NXF5, ZMAT1, TCEAL2, TCEA…
chrX	136762264	154881514	18.12 Mb	-0.719796	1041	Copy Loss	Not Specified	Clinically Significant	0	0	Graphic	LOC158696, FGF13, MIR504, LOC100129662, SRD5A1P1, F9, MCF2, ATP11C, MIR505, CXorf66, SOX3, RP1-177G6.2, CDR1, MIR320D2, SPANXF1, SPANXB1, SPANXB2, SPANXF1, SPANXB1, SPANXB2, LDOC1, SPANXC, CXorf18, SPANXA2, SPANXA1, SPANXA2, SPANXA1, SPANXD, SPANXE, MAGEC3, MAGEC1, MAGEC2, SPANXN4, SPANXN3, SLITRK4, SPANXN2, UBE2NL, SPANXN1, SLITRK2, CXorf1, MIR890, MIR888, MIR892A, MIR892B, MIR891B, MIR891A, CXo…
chrY	2715229	2965170	249.94 kb	0.50372	25	Copy Gain	Not Specified	Clinically Significant	0	0	Graphic	SRY, RPS4Y1, ZFY
chrY	4897838	5198001	300.16 kb	-0.578186	43	Copy Loss	Not Specified	Clinically Significant	0	0	Graphic	PCDH11Y
chrY	6680738	14369259	7.69 Mb	0.500511	683	Copy Gain	Not Specified	Clinically Significant	0	0	Graphic	AMELY, TBL1Y, PRKY, TTTY16, TTTY12, TTTY18, TTTY19, TTTY11, RBMY1A3P, TTTY20, TSPY4, FAM197Y2P, TSPY4, FAM197Y2P, TSPY3, FAM197Y2P, TSPY1, FAM197Y2P, FAM197Y2P, TSPY3, RBMY3AP, TTTY8, TTTY8B, TTTY7, TTTY7B, TTTY21B, TTTY21, TTTY2, TTTY2B, TTTY1B, TTTY1, TTTY22, TTTY23B, TTTY23, GYG2P1, TTTY15, USP9Y, DDX3Y, UTY, TMSB4Y
chrY	18033403	22805690	4.77 Mb	0.583779	77	Copy Gain	Not Specified	Clinically Significant	0	0	Graphic	FAM41AY1, FAM41AY2, NCRNA00230B, NCRNA00230A, XKRY2, XKRY, CDY2B, CDY2A, CDY2A, CDY2B, XKRY2, XKRY, NCRNA00230A, NCRNA00230B, FAM41AY1, FAM41AY2, HSFY2, HSFY1, TTTY9A, TTTY9B, TTTY9A, TTTY9B, HSFY1, HSFY2, NCRNA00185, TTTY14, CD24, BCORP1, CYorf15A, CYorf15B, KDM5D, TTTY10, EIF1AY, RPS4Y2, RBMY2EP, RBMY1B, RBMY1A1, RBMY1E, RBMY1D, RBMY1B, RBMY1A1, RBMY1D, TTTY13, RBMY1A1, RBMY1E, RBMY1B, RBMY1D, …
chrY	27211682	57740715	30.53 Mb	-0.529024	41	Copy Loss	Not Specified	Clinically Significant	0	0	Graphic	SPRY3, VAMP7, IL9R

## Sheet: OAW28-SNS-R
Subject	OAW28SNSR	NimbleGen CGX-3 v1.0 3-plex	Build hg18 Mar. 2006
Chromosome	Start	End	Abnormality Size	Avg Value	Num of Probes	Copy#	Abnormality	Significance	Mosaic	Genes of interest	Report Level	Overlapped Genes
chr1	825513	7800249	6.97 Mb	-0.383142	681	Copy Loss	Not Specified	Clinically Significant	0	0	Graphic	LOC100130417, SAMD11, NOC2L, KLHL17, PLEKHN1, C1orf170, HES4, ISG15, AGRN, RNF223, C1orf159, LOC254099, MIR200B, MIR200A, MIR429, TTLL10, TNFRSF18, TNFRSF4, SDF4, B3GALT6, FAM132A, UBE2J2, SCNN1D, ACAP3, PUSL1, CPSF3L, GLTPD1, TAS1R3, DVL1, MXRA8, AURKAIP1, CCNL2, LOC148413, MRPL20, LOC441869, TMEM88B, VWA1, ATAD3C, ATAD3B, ATAD3A, C1orf70, SSU72, LOC643988, MIB2, MMP23B, MMP23A, CDK11B, SLC35E2B…
chr1	7809645	24335752	16.53 Mb	-0.309365	1014	Copy Loss	Not Specified	Clinically Significant	0	0	Graphic	PER3, UTS2, TNFRSF9, PARK7, ERRFI1, SLC45A1, RERE, ENO1, ENO1-AS1, CA6, SLC2A7, SLC2A5, SLC2A5, GPR157, MIR34A, H6PD, SPSB1, SLC25A33, TMEM201, PIK3CD, C1orf200, CLSTN1, CTNNBIP1, LZIC, NMNAT1, RBP7, UBE4B, KIF1B, PGD, APITD1-CORT, APITD1, CORT, DFFA, PEX14, CASZ1, C1orf127, TARDBP, MASP2, SRM, EXOSC10, MTOR, ANGPTL7, UBIAD1, PTCHD2, FBXO2, FBXO44, FBXO6, MAD2L2, C1orf187, AGTRAP, MTHFR, CLCN6, N…
chr1	27589791	35020769	7.43 Mb	0.203993	268	Copy Gain	Not Specified	Clinically Significant	0	0	Graphic	GPR3, WASF2, AHDC1, FGR, IFI6, FAM76A, STX12, PPP1R8, SCARNA1, C1orf38, RPA2, SMPDL3B, XKR8, EYA3, LOC653566, PTAFR, DNAJC8, ATPIF1, SESN2, MED18, PHACTR4, RCC1, SNHG3, TRNAU1AP, SNHG12, SNORD99, SNORA61, SNORA44, SNORA16A, RAB42, TAF12, RNU11, GMEB1, YTHDF2, OPRD1, EPB41, TMEM200B, SRSF4, MECR, PTPRU, MATN1, LOC100129196, LAPTM5, MIR4420, SDC3, PUM1, SNORD103B, SNORD103A, SNORD103B, SNORD103A, S…
chr1	35048650	36775032	1.73 Mb	0.484074	54	Copy Gain	Not Specified	Clinically Significant	0	0	Graphic	C1orf212, DLGAP3, LOC653160, ZMYM6NB, ZMYM6, ZMYM1, SFPQ, ZMYM4, KIAA0319L, NCDN, TFAP2E, PSMB2, C1orf216, CLSPN, EIF2C4, EIF2C1, EIF2C3, TEKT2, ADPRHL2, COL8A2, TRAPPC3, MAP7D1, THRAP3, SH3D21, FAM176B, STK40, LSM10, OSCP1, MRPS15, CSF3R
chr1	39224287	40333972	1.11 Mb	0.620506	81	Copy Gain	Not Specified	Clinically Significant	0	0	Graphic	AKIRIN1, NDUFS5, MACF1, MACF1, KIAA0754, BMP8A, PPIEL, PABPC4, SNORA55, HEYL, NT5C1A, HPCAL4, PPIE, BMP8B, OXCT2, TRIT1, MYCL1, MFSD2A, CAP1, PPT1
chr1	40347131	93859323	53.51 Mb	0.249136	1897	Copy Gain	Not Specified	Clinically Significant	0	CDKN2C	Graphic	RLF, TMCO2, ZMPSTE24, COL9A2, SMAP2, ZNF643, ZNF642, DEM1, ZNF684, RIMS3, LOC100130557, NFYC, MIR30E, MIR30C1, KCNQ4, CITED4, CTPS, LOC100507178, SLFNL1, SCMH1, MIR5095, EDN2, HIVEP3, GUCA2B, GUCA2A, FOXJ3, RIMKLA, ZMYND12, PPCS, CCDC30, PPIH, YBX1, CLDN19, LEPRE1, C1orf50, LOC100129924, CCDC23, ERMAP, ZNF691, SLC2A1, FLJ32224, FAM183A, EBNA1BP2, WDR65, WDR65, TMEM125, C1orf210, TIE1, MPL, CDC20,…
chr1	93893421	95254191	1.36 Mb	0.671419	43	Copy Gain	Not Specified	Clinically Significant	0	0	Graphic	BCAR3, MIR760, DNTTIP2, GCLM, ABCA4, ARHGAP29, ABCD3, F3, SLC44A3, CNN3, LOC729970, ALG14
chr1	95289272	118922659	23.63 Mb	0.279429	1009	Copy Gain	Not Specified	Clinically Significant	0	0	Graphic	ALG14, TMEM56, TMEM56-RWDD3, RWDD3, FLJ31662, PTBP2, DPYD, MIR2682, MIR137, SNX7, LPPR5, LOC100129620, LPPR4, PALMD, FRRS1, AGL, SLC35A3, HIAT1, SASS6, CCDC76, LRRC39, DBT, RTCD1, MIR553, CDC14A, GPR88, LOC100128787, VCAM1, EXTL2, SLC30A7, DPH5, S1PR1, OLFM3, MIR548AI, DNAJA1P5, COL11A1, RNPC3, AMY2B, LOC648740, AMY2A, AMY1A, AMY1C, AMY1B, AMY1A, AMY1C, AMY1B, AMY1A, AMY1C, AMY1B, LOC100129138, M…
chr1	183426511	199750940	16.32 Mb	0.522742	523	Copy Gain	Not Specified	Clinically Significant	0	0	Graphic	SWT1, IVNS1ABP, LOC100288079, HMCN1, PRG4, TPR, C1orf27, OCLM, OCLM, PDC, PTGS2, PLA2G4A, FAM5C, LOC440704, RGS18, RGS21, RGS1, RGS13, RGS2, UCHL5, TROVE2, GLRX2, CDC73, MIR1278, B3GALT2, KCNT2, MIR4735, CFH, CFHR3, CFHR1, CFHR4, CFHR2, CFHR5, F13B, ASPM, ZBTB41, CRB1, DENND1B, C1orf53, LHX9, NEK7, ATP6V1G3, PTPRC, MIR181B1, MIR181A1, NR5A2, FAM58BP, ZNF281, KIF14, DDX59, CAMSAP1L1, GPR25, C1orf1…
chr1	204165999	212800975	8.63 Mb	-0.281524	271	Copy Loss	Not Specified	Clinically Significant	0	0	Graphic	SLC26A9, FAM72A, AVPR1B, C1orf186, CTSE, SRGAP2, IKBKE, RASSF5, EIF2D, DYRK3, MAPKAPK2, IL10, IL19, IL20, IL24, FAIM3, PIGR, FCAMR, C1orf116, YOD1, PFKFB2, C4BPB, C4BPA, CD55, CR2, CR1, CR1L, CD46, MIR29C, MIR29B2, LOC148696, CD34, PLXNA2, LOC642587, MIR205, CAMK1G, LAMB3, MIR4260, G0S2, HSD11B1, TRAF3IP3, C1orf74, IRF6, DIEXF, SYT14, SYT14, C1orf133, SERTAD4, HHAT, KCNH1, RCOR3, TRAF5, C1orf97, …
chr1	212828805	221960243	9.13 Mb	0.244409	374	Copy Gain	Not Specified	Clinically Significant	0	0	Graphic	CENPF, MIR548F3, KCNK2, KCTD3, USH2A, ESRRG, ESRRG, GPATCH2, SPATA17, RRP15, TGFB2, LOC643723, LYPLAL1, RNU5F, SLC30A10, EPRS, BPNT1, IARS2, MIR215, MIR194-1, RAB3GAP2, MIR664, SNORA36B, AURKAPS1, MARK1, C1orf115, MOSC2, MOSC1, HLX, C1orf140, DUSP10, HHIPL2, TAF1A, MIA3, AIDA, BROX, FAM177B, DISP1, TLR5, SUSD4, C1orf65, CAPN8, CAPN2
chr1	221971276	223627119	1.66 Mb	0.452975	80	Copy Gain	Not Specified	Clinically Significant	0	0	Graphic	CAPN2, TP53BP2, FBXO28, DEGS1, NVL, MIR320B2, CNIH4, WDR26, MIR4742, CNIH3, DNAH14
chr1	223662811	228208415	4.55 Mb	0.24588	208	Copy Gain	Not Specified	Clinically Significant	0	0	Graphic	LBR, ENAH, SRP9, EPHX1, TMEM63A, LEFTY1, PYCR2, LEFTY2, C1orf55, H3F3A, LOC440926, ACBD3, MIXL1, LIN9, PARP1, C1orf95, ITPKB, PSEN2, ADCK3, CDC42BPA, ZNF678, ZNF847P, LOC100130093, JMJD4, SNAP47, PRSS38, WNT9A, WNT3A, ARF1, MIR3620, C1orf35, MRPL55, GUK1, GJC2, IBA57, OBSCN, TRIM11, TRIM17, HIST3H3, HIST3H2A, HIST3H2BB, MIR4666, RNF187, RHOU, DUSP5P, RAB4A, SPHAR, C1orf96, ACTA1, NUP133, ABCB10, …
chr2	2110183	4114230	2.00 Mb	0.263685	216	Copy Gain	Not Specified	Clinically Significant	0	0	Graphic	MYT1L, LOC730811, TSSC1, TTC15, ADI1, RNASEH1, LOC100506054, RPS7, COLEC11, ALLC, LOC100505964
chr2	4122007	23767939	19.65 Mb	-0.104699	737	Copy Loss	Not Specified	Clinically Significant	0	0	Graphic	LOC727982, SOX11, LOC150622, LOC400940, FLJ42418, CMPK2, RSAD2, LOC386597, RNF144A, LOC100506274, LOC339788, NCRNA00299, ID2, KIDINS220, MBOAT2, ASAP2, ITGB1BP1, CPSF3, IAH1, ADAM17, YWHAQ, TAF1B, GRHL1, KLF11, CYS1, RRM2, C2orf48, MIR4261, HPCAL1, ODC1, SNORA80B, NOL10, ATP6V1C2, PDIA6, KCNF1, C2orf50, PQLC3, ROCK2, E2F6, GREB1, MIR4429, NTSR2, LPIN1, MIR4262, MIR3681, TRIB2, MIR3125, LOC1005064…
chr2	39524446	58128377	18.60 Mb	0.513624	724	Copy Gain	Not Specified	Clinically Significant	0	0	Graphic	LOC728730, TMEM178, THUMPD2, LOC100128590, SLC8A1, LOC388942, PKDCC, EML4, COX7A2L, KCNG3, MTA3, OXER1, HAAO, ZFP36L2, LOC100129726, THADA, PLEKHH2, LOC728819, DYNC2LI1, ABCG5, ABCG8, LRPPRC, PPM1B, SLC3A1, PREPL, CAMKMT, MIR548AD, SIX3, SIX2, UNQ6975, SRBD1, PRKCE, EPAS1, LOC388946, ATP6V1E2, RHOQ, PIGF, CRIPT, SOCS5, LOC388948, LOC100134259, MCFD2, TTC7A, C2orf61, CALM2, EPCAM, MIR559, MSH2, KC…
chr2	58137521	79766684	21.63 Mb	0.30741	985	Copy Gain	Not Specified	Clinically Significant	0	0	Graphic	VRK2, FANCL, FLJ30838, MIR4432, BCL11A, PAPOLG, FLJ16341, REL, PUS10, PEX13, KIAA1841, LOC339803, C2orf74, AHSA2, USP34, SNORA70B, XPO1, FAM161A, CCT4, COMMD1, B3GNT2, TMEM17, EHBP1, LOC100132215, OTX1, DBIL5P2, WDPCP, MDH1, UGP2, VPS54, PELI1, NCRNA00309, HSPC159, AFTPH, MIR4434, LOC339807, SERTAD2, LOC400958, SLC1A4, CEP68, RAB1A, ACTR2, SPRED2, MIR4778, MEIS1, LOC644838, ETAA1, C1D, WDR92, PNO…
chr2	79796545	82491113	2.69 Mb	0.589345	84	Copy Gain	Not Specified	Clinically Significant	0	0	Graphic	CTNNA2, LRRTM1
chr2	82518209	96104217	13.59 Mb	0.312697	670	Copy Gain	Not Specified	Clinically Significant	0	0	Graphic	LOC1720, FUNDC2P2, SUCLG1, DNAH6, C2orf89, TMSB10, KCMF1, TCF7L1, TGOLN2, RETSAT, ELMOD3, CAPG, SH2D6, LOC100630918, MAT2A, GGCX, VAMP8, VAMP5, RNF181, TMEM150A, C2orf68, USP39, SFTPB, GNLY, ATOH8, LOC284950, ST3GAL5, LOC90784, POLR1A, PTCD3, SNORD94, IMMT, MIR4779, MRPL35, REEP1, KDM3A, VPS24, RNF103-VPS24, RNF103, RMND5A, CD8A, CD8B, LOC100286979, RGPD2, RGPD1, PLGLB1, PLGLB2, LOC285074, MIR477…
chr2	153347007	159397150	6.05 Mb	0.809869	267	Copy Gain	Not Specified	Clinically Significant	0	0	Graphic	RPRM, GALNT13, KCNJ3, NR4A2, GPD2, GALNT5, ERMN, CYTIP, ACVR1C, ACVR1, UPP2, LOC554201, CCDC148, PKP4, DAPL1
chr2	160199821	161685801	1.49 Mb	1.04019	47	Copy Gain	Not Specified	Clinically Significant	0	0	Graphic	MARCH7, CD302, LY75-CD302, LY75, PLA2R1, ITGB6, RBMS1, MIR4785
chr2	175097915	201517900	26.42 Mb	-0.221068	1245	Copy Loss	Not Specified	Clinically Significant	0	0	Graphic	WIPF1, CHRNA1, CHN1, ATF2, MIR933, ATP5G3, KIAA1715, EVX2, HOXD13, HOXD12, HOXD11, HOXD10, HOXD9, HOXD8, LOC100506783, MIR10B, HOXD4, HOXD3, LOC401022, HOXD1, MTX2, MIR1246, LOC375295, HNRNPA3, NFE2L2, MIR3128, LOC100130691, AGPS, TTC30B, TTC30A, PDE11A, RBM45, OSBPL6, MIR548N, PRKRA, DFNB59, FKBP7, PLEKHA3, LOC100506866, TTN, CCDC141, SESTD1, ZNF385B, MIR1258, CWC22, UBE2E3, MIR4437, ITGA4, CERK…
chr2	201527916	201795068	267.15 kb	0.34932	25	Copy Gain	Not Specified	Clinically Significant	0	0	Graphic	ORC2, FAM126B, NDUFB3, CFLAR, CASP10
chr2	201807277	219925492	18.12 Mb	-0.244554	846	Copy Loss	Not Specified	Unclear Clinical Significance	0	0	Graphic	CASP8, ALS2CR12, TRAK2, STRADB, ALS2CR11, TMEM237, MPP4, ALS2, CDK15, FZD7, SUMO1, NOP58, SNORD70, SNORD11B, SNORD11, BMPR2, FAM117B, ICA1L, WDR12, ALS2CR8, NBEAL1, CYP20A1, ABI2, RAPH1, CD28, CTLA4, ICOS, PARD3B, NRP2, INO80D, LOC100329109, NDUFS1, EEF1B2, SNORD51, SNORA41, GPR1, ZDBF2, ADAM23, LOC200726, DYTN, MDH1B, FASTKD2, MIR3130-2, MIR3130-1, CPO, KLF7, MIR2355, CREB1, METTL21A, CCNYL1, MI…
chr2	220446119	242654701	22.21 Mb	-0.308307	1165	Copy Loss	Not Specified	Clinically Significant	0	0	Graphic	MIR4268, EPHA4, PAX3, CCDC140, SGPP2, FARSB, MOGAT1, ACSL3, KCNE4, SCG2, AP1S3, WDFY1, MRPL44, SERPINE2, FAM124B, CUL3, DOCK10, MIR4439, KIAA1486, IRS1, RHBDD1, COL4A4, COL4A3, MFF, TM4SF20, AGFG1, C2orf83, SLC19A3, CCL20, WDR69, SPHKAP, PID1, DNER, TRIP12, FBXO36, SLC16A14, SP110, SP140, SP140L, SP100, CAB39, ITM2C, LOC151484, GPR55, LOC348761, SPATA3, C2orf72, PSMD1, HTR2B, ARMC9, MIR4777, B3GN…
chr3	15301800	15631890	330.09 kb	0.434818	11	Copy Gain	Not Specified	Clinically Significant	0	0	Graphic	SH3BP5, METTL6, EAF1, COLQ, MIR4270, HACL1, BTD
chr3	44913190	49200205	4.29 Mb	0.408675	163	Copy Gain	Not Specified	Clinically Significant	0	0	Graphic	TGM4, ZDHHC3, EXOSC7, CLEC3B, CDCP1, TMEM158, LARS2, LIMD1, LOC644714, SACM1L, SLC6A20, LZTFL1, CCR9, FYCO1, CXCR6, XCR1, CCR1, CCR3, CCR2, CCR5, CCRL2, LTF, RTP3, LRRC2, TDGF1, LOC100132146, ALS2CL, TMIE, PRSS50, PRSS46, PRSS45, PRSS42, MYL3, PTH1R, CCDC12, NBEAL2, NRADDP, SETD2, FLJ39534, KIF9, KLHL18, PTPN23, SCAP, C3orf75, CSPG5, SMARCC1, DHX30, MIR1226, MAP4, CDC25A, MIR4443, CAMP, ZNF589, N…
chr3	76104257	86326724	10.22 Mb	0.219351	382	Copy Gain	Not Specified	Clinically Significant	0	0	Graphic	ROBO2, ROBO1, GBE1, LOC440970, CADM2
chr3	95136790	98649820	3.51 Mb	0.534705	346	Copy Gain	Not Specified	Clinically Significant	0	0	Graphic	PROS1, ARL13B, STX19, DHFRL1, NSUN3, LOC255025, EPHA6
chr3	98658619	102800811	4.14 Mb	0.311068	237	Copy Gain	Not Specified	Clinically Significant	0	0	Graphic	EPHA6, ARL6, MINA, GABRR3, OR5AC2, OR5H1, OR5H14, OR5H15, OR5H6, OR5H2, OR5K4, OR5K3, OR5K1, OR5K2, CLDND1, GPR15, CPOX, ST3GAL6, DCBLD2, COL8A1, C3orf26, FILIP1L, MIR3921, TMEM30C, TBC1D23, NIT2, TOMM70A, LNP1, TMEM45A, GPR128, TFG, ABI3BP, IMPG2, SENP7, FAM172BP, RG9MTD1, PCNP
chr3	102832985	105149159	2.32 Mb	0.685097	72	Copy Gain	Not Specified	Clinically Significant	0	0	Graphic	ZBTB11, LOC100009676, RPL24, LOC285359, CEP97, FAM55C, NFKBIZ, LOC152225, ZPLD1
chr3	105173945	114797512	9.62 Mb	0.347933	297	Copy Gain	Not Specified	Unclear Clinical Significance	0	0	Graphic	ALCAM, CBLB, LOC100302640, LOC344595, CCDC54, BBX, LOC151658, LOC285205, CD47, IFT57, HHLA2, MYH15, KIAA1524, DZIP3, RETNLB, TRAT1, GUCA1C, MORC1, FLJ22763, C3orf66, DPPA2, DPPA4, FLJ25363, PVRL3, CD96, ZBED2, PLCXD2, PHLDB2, ABHD10, TAGLN3, TMPRSS7, C3orf52, MIR567, GCET2, SLC9A10, CD200, BTLA, ATG3, SLC35A5, CCDC80, LOC100630917, CD200R1L, CD200R1, GTPBP8, C3orf17, BOC, WDR52, SPICE1, SIDT1, MI…
chr3	114838106	124852722	10.01 Mb	-0.222196	362	Copy Loss	Not Specified	Clinically Significant	0	0	Graphic	KIAA2018, NAA50, ATP6V1A, GRAMD1C, ZDHHC23, KIAA1407, QTRTD1, DRD3, ZNF80, TIGIT, MIR568, ZBTB20, LOC100131117, MIR4796, GAP43, LSAMP, LSAMP-AS1, IGSF11, C3orf30, UPK1B, B4GALT4, ARHGAP31, TMEM39A, POGLUT1, C3orf1, CD80, ADPRH, PLA1A, POPDC2, COX17, C3orf15, NR1I2, GSK3B, GPR156, LRRC58, FSTL1, MIR198, NDUFB4, HGD, RABL3, GTF2E1, STXBP5L, POLQ, ARGFX, FBXO40, HCLS1, GOLGB1, IQCB1, EAF2, SLC15A2, …
chr3	124892970	125262758	369.79 kb	0.399909	11	Copy Gain	Not Specified	Unclear Clinical Significance	0	0	Graphic	MYLK, CCDC14, ROPN1
chr3	125302591	130955670	5.65 Mb	-0.352202	196	Copy Loss	Not Specified	Clinically Significant	0	0	Graphic	KALRN, UMPS, ITGB5, MUC13, HEG1, SLC12A8, ZNF148, SNX4, OSBPL11, MIR548I1, LOC100125556, ALG1L, ROPN1B, SLC41A3, ALDH1L1, KLF15, CCDC37, ZXDC, UROC1, CHST13, C3orf22, TXNRD3NB, TXNRD3, C3orf46, CHCHD6, PLXNA1, TPRA1, MCM2, PODXL2, ABTB1, ABTB1, MGLL, KBTBD12, SEC61A1, RUVBL1, EEFSEC, MIR1280, DNAJB8, LOC285224, GATA2, LOC90246, C3orf27, RPN1, RAB7A, LOC653712, ACAD9, KIAA1257, CCDC48, GP9, ISY1-R…
chr3	130994541	145121850	14.13 Mb	0.258194	542	Copy Gain	Not Specified	Unclear Clinical Significance	0	0	Graphic	TMCC1, LOC100507032, TRH, ALG1L2, LOC729375, COL6A4P2, COL6A5, COL6A6, PIK3R4, ATP2C1, ASTE1, NEK11, LOC339874, NUDT16P1, NUDT16, MRPL3, SNORA58, CPNE4, ACPP, DNAJC13, ACAD11, NPHP3-ACAD11, CCRL1, UBA5, NPHP3, NCRNA00119, TMEM108, BFSP2, CDV3, TOPBP1, TF, SRPRB, RAB6B, C3orf36, SLCO2A1, RYK, AMOTL2, ANAPC13, ANAPC13, CEP63, KY, EPHB1, PPP2R3A, MSL2, PCCB, STAG1, TMEM22, NCK1, IL20RB, SOX14, CLDN1…
chr3	145127249	150694916	5.57 Mb	0.362331	543	Copy Gain	Not Specified	Clinically Significant	0	0	Graphic	C3orf58, PLOD2, PLSCR4, PLSCR2, PLSCR1, PLSCR5, ZIC4, ZIC1, AGTR1, CPB1, CPA3, GYG1, HLTF, HPS3, CP, TM4SF18, TM4SF1, TM4SF4
chr3	150705531	163985605	13.28 Mb	0.944099	473	Copy Gain	Not Specified	Clinically Significant	0	0	Graphic	WWTR1, COMMD2, ANKUB1, RNF13, PFN2, LOC646903, TSC22D2, SERP1, EIF2A, SELT, FAM194A, SIAH2, CLRN1, CLRN1-AS1, MED12L, GPR171, P2RY14, GPR87, P2RY13, P2RY12, IGSF10, MIR548H2, AADACL2, LOC201651, AADAC, SUCNR1, LOC401093, MBNL1, TMEM14E, P2RY1, RAP2B, C3orf79, LOC100507524, ARHGEF26, DHX36, GPR149, MME, LOC100507537, PLCH1, C3orf33, SLC33A1, GMPS, KCNAB1, SSR3, LOC100287227, TIPARP, LOC730091, PA2…
chr3	164118085	187789146	23.67 Mb	0.873599	783	Copy Gain	Not Specified	Unclear Clinical Significance	0	ETV5, PIK3CA	Graphic	LOC647107, SI, SLITRK3, BCHE, ZBBX, SERPINI2, WDR49, PDCD10, SERPINI1, LOC646168, GOLIM4, EGFEM1P, MIR551B, MECOM, TERC, ARPM1, MYNN, LRRC34, LRRIQ4, LRRC31, SAMD7, LOC100128164, SEC62, GPR160, PHC3, PRKCI, SKIL, CLDN11, SLC7A14, RPL22L1, EIF5A2, SLC2A2, TNIK, MIR569, PLD1, TMEM212, FNDC3B, GHSR, TNFSF10, NCEH1, ECT2, SPATA16, NLGN1, NAALADL2, MIR4789, TBL1XR1, KCNMB2, ZMAT3, PIK3CA, KCNMB3, ZNF6…
chr3	187823721	199255755	11.43 Mb	0.62188	805	Copy Gain	Not Specified	Unclear Clinical Significance	0	0	Graphic	FETUB, HRG, KNG1, EIF4A2, SNORD2, MIR1248, SNORA81, SNORA63, SNORA4, RFC4, ADIPOQ, ST6GAL1, RPL39L, RTP1, MASP1, RTP4, SST, RTP2, LOC100131635, BCL6, LOC339929, LPP, FLJ42393, TPRG1, TP63, MIR944, LEPREL1, CLDN1, CLDN16, TMEM207, IL1RAP, GEMC1, SNAR-I, OSTN, UTS2D, CCDC50, PYDC2, FGF12, MB21D2, HRASLS, MGC2889, ATP13A5, ATP13A4, OPA1, LOC647323, LOC100128023, HES1, LOC100131551, CPN2, LRRC15, GP5…
chr4	33860	1612234	1.58 Mb	-0.30086	136	Copy Loss	Not Specified	Clinically Significant	0	0	Graphic	ZNF595, ZNF718, ZNF876P, ZNF732, ZNF141, ABCA11P, ZNF721, PIGG, PDE6B, ATP5I, MYL5, MFSD7, PCGF3, LOC100129917, CPLX1, GAK, TMEM175, DGKQ, SLC26A1, IDUA, FGFRL1, RNF212, TMED11P, SPON2, LOC100130872, CTBP1, C4orf42, MAEA, KIAA1530, CRIPAK, FAM53A
chr4	2908629	48777846	45.87 Mb	-0.52834	1946	Copy Loss	Not Specified	Unclear Clinical Significance	0	0	Graphic	C4orf10, NOP14, GRK4, HTT, C4orf44, RGS12, HGFAC, DOK7, LRPAP1, LOC100133461, ADRA2C, LOC348926, OTOP1, TMEM128, LYAR, ZBTB49, D4S234E, STX18, LOC100507266, MSX1, CYTL1, STK32B, C4orf6, EVC2, EVC, CRMP1, MIR378D1, JAKMIP1, LOC285484, WFS1, PPP2R2C, PPP2R2C, MAN2B2, MRFAP1, LOC93622, S100P, MRFAP1L1, CNO, KIAA0232, TBC1D14, LOC100129931, CCDC96, TADA2B, GRPEL1, FLJ36777, SORCS2, MIR4798, PSAPL1, M…
chr4	52392021	60941000	8.55 Mb	0.238308	611	Copy Gain	Not Specified	Clinically Significant	0	0	Graphic	DCUN1D4, LRRC66, SGCB, SPATA18, USP46, KIAA0114, MIR4449, SNORA26, LOC100288413, RASL11B, SCFD2, FIP1L1, LNX1, RPL21P44, CHIC2, GSX2, PDGFRA, KIT, KDR, SRD5A3, LOC100506462, TMEM165, CLOCK, PDCL2, NMU, LOC644145, EXOC1, CEP135, KIAA1211, AASDH, PPAT, PAICS, SRP72, ARL9, HOPX, SPINK2, REST, C4orf14, POLR2B, IGFBP7, LOC255130
chr4	78280306	92774175	14.49 Mb	-0.238818	511	Copy Loss	Not Specified	Unclear Clinical Significance	0	0	Graphic	CCNG2, CXCL13, CNOT6L, MRPL1, FRAS1, ANXA3, LOC100505702, BMP2K, PAQR3, LOC100505875, NAA11, GK2, LOC100506035, GDEP, ANTXR2, PRDM8, FGF5, C4orf22, BMP3, PRKG2, RASGEF1B, HNRNPD, HNRPDL, ENOPH1, TMEM150C, C4orf11, SCD5, MIR575, SEC31A, LOC100499177, THAP9, LIN54, COPS4, PLAC8, COQ2, HPSE, HELQ, MRPS18C, FAM175A, AGPAT9, NKX6-1, CDS1, WDFY3, NCRNA00247, ARHGAP24, MIR4451, MAPK10, PTPN13, SLC10A6, …
chr4	92809077	94889203	2.08 Mb	0.320431	65	Copy Gain	Not Specified	Clinically Significant	0	0	Graphic	GRID2
chr4	94923796	124092805	29.17 Mb	-0.196087	964	Copy Loss	Not Specified	Clinically Significant	0	0	Graphic	ATOH1, SMARCAD1, HPGDS, PDLIM5, BMPR1B, UNC5C, PDHA2, C4orf37, RAP1GDS1, TSPAN5, EIF4E, METAP1, MIR3684, ADH5, LOC100507053, ADH4, PCNAP1, ADH6, ADH1A, ADH1B, ADH1C, ADH7, C4orf17, RG9MTD2, MTTP, DAPP1, LAMTOR3, DNAJB14, H2AFZ, LOC256880, DDIT4L, EMCN, PPP3CA, FLJ20021, BANK1, SLC39A8, NFKB1, MANBA, UBE2D3, CISD2, NHEDC1, NHEDC2, BDH2, CENPE, TACR3, CXXC4, TET2, PPA2, EEF1A1P9, ARHGEF38, INTS12, …
chr4	172298616	191133858	18.84 Mb	-0.659003	962	Copy Loss	Not Specified	Clinically Significant	0	0	Graphic	GALNTL6, GALNT7, HMGB2, SAP30, SCRG1, HAND2, NBLA00301, FBXO8, CEP44, MIR4276, HPGD, GLRA3, ADAM29, GPM6A, MIR1267, WDR17, SPATA4, ASB5, SPCS3, VEGFC, NEIL3, AGA, LOC285501, NCRNA00290, MGC45800, MIR1305, ODZ3, MIR548AB, DCTD, FAM92A3, C4orf38, WWC2, CLDN22, CLDN24, CDKN2AIP, LOC389247, ING2, RWDD4, C4orf41, STOX2, ENPP6, IRF2, CASP3, CCDC111, MLF1IP, ACSL1, SLED1, LOC731424, MIR3945, LOC10050622…
chr5	108467	6960420	6.85 Mb	0.122248	653	Copy Gain	Not Specified	Clinically Significant	0	0	Graphic	PLEKHG4B, LRRC14B, CCDC127, SDHA, PDCD6, AHRR, LOC100310782, C5orf55, EXOC3, PP7080, SLC9A3, MIR4456, CEP72, TPPP, ZDHHC11, BRD9, TRIP13, LOC100506688, NKD2, SLC12A7, MIR4635, SLC6A19, SLC6A18, TERT, MIR4457, CLPTM1L, SLC6A3, LPCAT1, SDHAP3, LOC728613, MIR4277, MRPL36, NDUFS6, IRX4, IRX2, C5orf38, LOC285577, IRX1, LOC340094, ADAMTS16, KIAA0947, FLJ33360, MED10, UBE2QL1, LOC255167, NSUN2, SRD5A1, …
chr5	6972286	21633586	14.66 Mb	0.232628	870	Copy Gain	Not Specified	Unclear Clinical Significance	0	0	Graphic	MIR4454, LOC442132, ADCY2, C5orf49, FASTKD3, MTRR, LOC729506, LOC100505738, MIR4458, SEMA5A, MIR4636, SNORD123, TAS2R1, LOC285692, FAM173B, CCT5, CMBL, MARCH6, ROPN1L, ANKRD33B, DAP, CTNND2, TAG, DNAH5, TRIO, FAM105A, FAM105B, ANKH, MIR4637, FBXL7, MARCH11, ZNF622, FAM134B, MYO10, LOC285696, BASP1, LOC401177, CDH18, GUSBP1
chr5	21657531	42527700	20.87 Mb	0.583574	772	Copy Gain	Not Specified	Unclear Clinical Significance	0	0	Graphic	CDH12, PMCHL1, PRDM9, CDH10, LOC340107, CDH9, LOC643401, LOC729862, CDH6, DROSHA, C5orf22, PDZD2, MIR4279, GOLPH3, MTMR12, ZFR, SUB1, NPR3, LOC340113, TARS, ADAMTS12, RXFP3, SLC45A2, AMACR, C1QTNF3-AMACR, C1QTNF3, RAI14, TTC23L, RAD1, BRIX1, DNAJC21, AGXT2, PRLR, SPEF2, IL7R, CAPSL, UGT3A1, UGT3A2, LMBRD2, MIR580, SKP2, C5orf33, RANBP3L, SLC1A3, NIPBL, C5orf42, NUP155, WDR70, GDNF, EGFLAM, LIFR, …
chr5	42540070	46286429	3.75 Mb	-0.228678	367	Copy Loss	Not Specified	Clinically Significant	0	0	Graphic	GHR, CCDC152, SEPP1, LOC648987, C5orf39, LOC153684, LOC100132356, ZNF131, NIM1, HMGCS1, CCL28, C5orf28, C5orf34, PAIP1, NNT, FGF10, MRPS30, HCN1
chr5	50021928	54752882	4.73 Mb	-0.61869	471	Copy Loss	Not Specified	Unclear Clinical Significance	0	0	Graphic	PARP8, ISL1, PELO, ITGA1, ITGA2, MOCS2, LOC257396, FST, NDUFS4, ARL15, MIR581, HSPB3, SNX18, ESM1, GZMK, GZMA, CDC20B, GPX8, MIR449A, MIR449B, MIR449C, LOC345643, CCNO, DHX29, SKIV2L2
chr5	54759948	55029530	269.58 kb	0.4901	30	Copy Gain	Not Specified	Clinically Significant	0	0	Graphic	PPAP2A, RNF138P1, SLC38A9
chr5	55063789	73067220	18.00 Mb	-0.583352	509	Copy Loss	Not Specified	Unclear Clinical Significance	0	0	Graphic	DDX4, IL31RA, IL6ST, ANKRD55, MAP3K1, C5orf35, MIER3, GPBP1, ACTBL2, PLK2, GAPT, RAB3C, PDE4D, PART1, DEPDC1B, ELOVL7, ERCC8, NDUFAF2, C5orf43, ZSWIM6, C5orf64, KIF2A, DIMT1L, IPO11, LRRC70, HTR1A, RNF180, RGS7BP, FAM159B, SREK1IP1, CWC27, ADAMTS6, CENPK, PPWD1, TRIM23, C5orf44, SGTB, NLN, ERBB2IP, LOC100303749, SREK1, MAST4, CD180, PIK3R1, SLC30A5, CCNB1, CENPH, MRPS36, CDK7, CCDC125, TAF9, RAD1…
chr5	73663745	80158896	6.50 Mb	-0.592722	216	Copy Loss	Not Specified	Clinically Significant	0	0	Graphic	ENC1, HEXB, GFM2, NSA2, FAM169A, GCNT4, ANKRD31, HMGCR, COL4A3BP, POLK, POC5, SV2C, IQGAP2, F2RL2, NCRUPAR, F2R, F2RL1, S100Z, CRHBP, AGGF1, ZBED3, SNORA47, LOC728723, PDE8B, WDR41, OTP, TBCA, AP3B1, SCAMP1, LHFPL2, ARSB, DMGDH, BHMT2, BHMT, JMY, HOMER1, PAPD4, CMYA5, MTX3, THBS4, SERINC5, LOC644936, SPZ1, CRSP8P, ZFYVE16, FAM151B, ANKRD34B, DHFR, MTRNR2L2, MSH3
chr5	80192644	90353166	10.16 Mb	0.313272	375	Copy Gain	Not Specified	Clinically Significant	0	0	Graphic	MSH3, RASGRF2, CKMT2, LOC100131067, ZCCHC9, ACOT12, SSBP2, ATG10, RPS23, ATP6AP1L, MIR3977, TMEM167A, SCARNA18, XRCC4, VCAN, HAPLN1, EDIL3, NBPF22P, COX7C, MIR3607, MIR4280, RASA1, CCNH, TMEM161B, LOC100505894, LOC645323, MIR9-2, MEF2C, MIR3660, CETN3, MBLAC2, POLR3G, LYSMD3, GPR98
chr5	90364329	92944695	2.58 Mb	0.708574	108	Copy Gain	Not Specified	Unclear Clinical Significance	0	0	Graphic	GPR98, ARRDC3, LOC100129716, FLJ42709
chr5	92954010	107111097	14.16 Mb	0.495856	458	Copy Gain	Not Specified	Unclear Clinical Significance	0	0	Graphic	NR2F1, FAM172A, MIR2277, POU5F2, KIAA0825, ANKRD32, MCTP1, FAM81B, TTC37, ARSK, GPR150, RFESD, SPATA9, RHOBTB3, GLRX, C5orf27, ELL2, MIR583, PCSK1, CAST, ERAP1, ERAP2, LNPEP, LIX1, RIOK2, RGMB, FLJ35946, CHD1, LOC100289230, LOC100133050, FAM174A, ST8SIA4, SLCO4C1, SLCO6A1, PAM, GIN1, PPIP5K2, C5orf30, NUDT12, RAB9BP1, EFNA5
chr5	117433247	130914402	13.48 Mb	-1.00555	414	Copy Loss	Not Specified	Clinically Significant	0	0	Graphic	DTWD2, MIR1244-3, MIR1244-2, MIR1244-1, DMXL1, TNFAIP8, HSD17B4, FAM170A, PRR16, FTMT, SRFBP1, LOX, ZNF474, LOC728460, SNCAIP, SNX2, SNX24, PPIC, PRDM6, CEP120, CSNK1G3, ZNF608, GRAMD3, ALDH7A1, PHAX, C5orf48, LMNB1, MARCH3, C5orf63, MEGF10, PRRC1, CTXN3, FLJ33630, SLC12A2, FBN2, SLC27A6, ISOC1, MIR4633, MIR4460, ADAMTS19, CHSY3, HINT1, LYRM7, CDC42SE2, RAPGEF6
chr6	343148	4418383	4.08 Mb	0.230588	415	Copy Gain	Not Specified	Clinically Significant	0	0	Graphic	IRF4, EXOC2, HUS1B, LOC285768, FOXQ1, FOXF2, FOXC1, GMDS, C6orf195, MYLK4, WRNIP1, SERPINB1, MIR4645, MGC39372, SERPINB9, SERPINB6, DKFZP686I15217, NQO2, LOC401233, RIPK1, BPHL, TUBB2A, LOC100507194, TUBB2B, PSMG4, SLC22A23, C6orf145, FAM50B, PRPF4B, C6orf146, C6orf201, ECI2
chr6	4439247	4751793	312.55 kb	0.630636	33	Copy Gain	Not Specified	Unclear Clinical Significance	0	0	Graphic	CDYL
chr6	4763963	10979431	6.22 Mb	0.213571	233	Copy Gain	Not Specified	Clinically Significant	0	0	Graphic	CDYL, RPP40, PPP1R3G, LYRM4, MIR3691, FARS2, NRN1, F13A1, LY86-AS1, LY86, RREB1, SSR1, CAGE1, RIOK1, DSP, SNRNP48, BMP6, TXNDC5, MUTED-TXNDC5, PIP5K1P1, MUTED, EEF1E1-MUTED, EEF1E1, SCARNA27, SLC35B3, LOC100506207, HULC, TFAP2A, LOC100130275, C6orf218, GCNT2, C6orf52, PAK1IP1, TMEM14C, TMEM14B, MAK
chr6	11015644	14166742	3.15 Mb	0.356082	98	Copy Gain	Not Specified	Clinically Significant	0	0	Graphic	SYCP2L, ELOVL2, LOC100506409, LOC221710, ERVFRD-1, NEDD9, TMEM170B, C6orf105, HIVEP1, EDN1, PHACTR1, LOC100130357, TBC1D7, GFOD1, C6orf114, SIRT5, NOL7, RANBP9, CCDC90A, RNF182
chr6	17156229	23299586	6.14 Mb	0.39559	222	Copy Gain	Not Specified	Clinically Significant	0	0	Graphic	FLJ23152, RBM24, CAP2, FAM8A1, NUP153, KIF13A, NHLRC1, TPMT, KDM1B, DEK, RNF144B, MIR548A1, ID4, MBOAT1, E2F3, CDKAL1, SOX4, FLJ22536, LOC729177, PRL, HDGFL1
chr6	23329563	48502740	25.17 Mb	-0.250967	901	Copy Loss	Not Specified	Unclear Clinical Significance	0	0	Graphic	NRSN1, DCDC2, KAAG1, MRS2, GPLD1, ALDH5A1, KIAA0319, TDP2, ACOT13, C6orf62, GMNN, FAM65B, CMAHP, LRRC16A, SCGN, HIST1H2AA, HIST1H2BA, SLC17A4, SLC17A1, SLC17A3, SLC17A2, TRIM38, HIST1H1A, HIST1H3A, HIST1H4A, HIST1H4B, HIST1H3B, HIST1H2AB, HIST1H2BB, HIST1H3C, HIST1H1C, HFE, HIST1H4C, HIST1H1T, HIST1H2BC, HIST1H2AC, HIST1H1E, HIST1H2BD, HIST1H2BE, HIST1H4D, HIST1H3D, HIST1H2AD, HIST1H2BF, HIST1H4E…
chr6	48531204	54919001	6.39 Mb	0.220878	400	Copy Gain	Not Specified	Clinically Significant	0	0	Graphic	MUT, CENPQ, GLYATL3, C6orf141, RHAG, CRISP2, CRISP3, PGK2, CRISP1, DEFB133, DEFB114, DEFB113, DEFB110, DEFB112, TFAP2D, TFAP2B, PKHD1, MIR206, MIR133B, IL17A, IL17F, MCM3, PAQR8, EFHC1, TRAM2, LOC730101, TMEM14A, GSTA7P, GSTA2, GSTA1, GSTA5, GSTA3, GSTA4, ICK, FBXO9, GCM1, ELOVL5, GCLC, KLHL31, LRRC1, MLIP, TINAG, FAM83B
chr6	62818807	62848697	29.89 kb	-0.6984	5	Copy Loss	Not Specified	Clinically Significant	0	0	Graphic	KHDRBS2
chr6	75562590	76994308	1.43 Mb	0.389044	45	Copy Gain	Not Specified	Clinically Significant	0	0	Graphic	COL12A1, COX7A2, TMEM30A, FILIP1, SENP6, MYO6, IMPG1
chr6	86319330	126938191	40.62 Mb	0.180923	1310	Copy Gain	Not Specified	Clinically Significant	0	0	Graphic	SNX14, SYNCRIP, SNHG5, SNORD50A, SNORD50B, MIR548AD, HTR1E, CGA, ZNF292, GJB7, C6orf162, C6orf163, C6orf164, C6orf165, SLC35A1, RARS2, ORC3, AKIRIN2, AKIRIN2-AS1, SPACA1, CNR1, CNR1, RNGTT, PNRC1, SRSF12, PM20D2, GABRR1, GABRR2, UBE2J1, RRAGD, ANKRD6, LYRM2, MDN1, CASP8AP2, GJA10, BACH2, MIR4464, MAP3K7, MIR4643, EPHA7, TSG1, MANEA, FUT9, KIAA0776, FHL5, GPR63, NDUFAF4, KLHL32, MMS22L, MIR2113, P…
chr6	146035278	146152626	117.35 kb	-0.710444	9	Copy Loss	Not Specified	Clinically Significant	0	0	Graphic	EPM2A, LOC100507557
chr6	159549513	170743204	11.19 Mb	-0.156109	713	Copy Loss	Not Specified	Clinically Significant	0	0	Graphic	FNDC1, SOD2, WTAP, LOC100129518, ACAT2, TCP1, SNORA20, SNORA29, MRPL18, PNLDC1, MAS1, IGF2R, LOC729603, SLC22A1, SLC22A2, SLC22A3, LPAL2, LPA, PLG, MAP3K4, AGPAT4, NCRNA00241, PARK2, PACRG, LOC285796, DKFZp451B082, LOC100526820, QKI, C6orf118, PDE10A, PDE10A, C6orf176, LOC441177, T, PRR18, SFT2D1, BRP44L, RPS6KA2, MIR1913, RNASET2, MIR3939, FGFR1OP, CCR6, GPR31, TCP10L2, UNC93A, TTLL2, TCP10, C6o…
chr7	136363	6611549	6.48 Mb	0.35333	537	Copy Gain	Not Specified	Clinically Significant	0	0	Graphic	FAM20C, PDGFA, FLJ44511, PRKAR1B, HEATR2, SUN1, GET4, ADAP1, COX19, CYP2W1, C7orf50, MIR339, GPR146, GPER, ZFAND2A, UNCX, MICALL2, INTS1, MAFK, TMEM184A, PSMG3, KIAA1908, TFAMP1, ELFN1, MAD1L1, MIR4655, FTSJ2, NUDT1, SNX8, EIF3B, CHST12, LFNG, MIR4648, BRAT1, IQCE, TTYH3, AMZ1, GNA12, CARD11, SDK1, FOXK1, KIAA0415, MIR4656, RADIL, PAPOLB, MMD2, RNF216L, RBAK-LOC389458, RBAK, LOC389458, ZNF890P, W…
chr7	6638482	22877526	16.24 Mb	0.457631	507	Copy Gain	Not Specified	Clinically Significant	0	0	Graphic	ZNF12, PMS2CL, RSPH10B, RSPH10B2, C7orf28B, LOC100131257, C1GALT1, COL28A1, MIOS, RPA3, LOC729852, GLCCI1, ICA1, NXPH1, PER4, NDUFA4, PHF14, THSD7A, TMEM106B, VWDE, SCIN, ARL4A, ETV1, DGKB, AGMO, MEOX2, ISPD, LOC100506025, SOSTDC1, LOC100506049, ANKMY2, BZW2, TSPAN13, AGR2, AGR3, AHR, SNX13, PRPS1L1, HDAC9, TWIST1, FERD3L, TWISTNB, MIR3146, TMEM196, MACC1, ITGB8, ABCB5, SP8, RPL23P8, SP4, DNAH11,…
chr7	22903280	42508389	19.61 Mb	0.207908	682	Copy Gain	Not Specified	Clinically Significant	0	0	Graphic	FAM126A, KLHL7, NUPL2, GPNMB, C7orf30, IGF2BP3, RPS2P32, TRA2A, CLK2P, CCDC126, C7orf46, STK31, NPY, MPP6, DFNA5, OSBPL3, CYCS, C7orf31, NPVF, MIR148A, NFE2L3, HNRNPA2B1, CBX3, SNX10, LOC441204, KIAA0087, C7orf71, SKAP2, HOXA1, HOTAIRM1, HOXA2, HOXA3, HOXA4, LOC100133311, HOXA5, HOXA6, HOXA7, HOXA9, HOXA10-HOXA9, MIR196B, HOXA10, HOXA11, HOXA11-AS1, HOXA13, HOTTIP, EVX1, HIBADH, TAX1BP1, JAZF1, L…
chr7	54088983	67278661	13.19 Mb	-0.627397	557	Copy Loss	Not Specified	Unclear Clinical Significance	0	EGFR	Graphic	HPVC1, VSTM2A, LOC285878, SEC61G, EGFR, LANCL2, VOPP1, FKBP9L, SEPT14, ZNF713, MRPS17, GBAS, PSPH, CCT6A, SNORA15, SUMF2, PHKG1, CHCHD2, LOC389493, LOC650226, DKFZp434L192, LOC100130849, MIR4283-2, MIR4283-1, ZNF479, GUSBP10, MIR3147, ZNF716, LOC643955, LOC100287834, LOC100287704, LOC100287834, MIR4283-2, MIR4283-1, LOC100506050, ZNF727, ZNF735, ZNF679, ZNF736, LOC649395, ZNF680, LOC641746, ZNF10…
chr7	68877597	69748756	871.16 kb	-0.70092	162	Copy Loss	Not Specified	Clinically Significant	0	0	Graphic	AUTS2
chr7	69753537	70782467	1.03 Mb	-0.399476	185	Copy Loss	Not Specified	Clinically Significant	0	0	Graphic	AUTS2, WBSCR17, MIR3914-1, MIR3914-2
chr7	70788199	87171856	16.38 Mb	-0.638709	711	Copy Loss	Not Specified	Clinically Significant	0	0	Graphic	WBSCR17, CALN1, TYW1B, MIR4650-2, MIR4650-1, SBDSP1, SPDYE7P, POM121, NSUN5P2, TRIM74, STAG3L3, PMS2L2, SPDYE8P, LOC100093631, GTF2IP1, NCF1B, GTF2IRD2P1, NSUN5, TRIM50, FKBP6, FZD9, BAZ1B, BCL7B, TBL2, MLXIPL, VPS37D, DNAJC30, WBSCR22, STX1A, MIR4284, ABHD11-AS1, ABHD11, CLDN3, CLDN4, WBSCR27, WBSCR28, ELN, LIMK1, EIF4H, MIR590, LAT2, RFC2, CLIP2, GTF2IRD1, GTF2I, NCF1, GTF2IRD2, STAG3L2, PMS2P5…
chr7	102551316	106371787	3.82 Mb	-0.672036	165	Copy Loss	Not Specified	Clinically Significant	0	0	Graphic	NAPEPLD, RPL19P12, DPY19L2P2, PMPCB, DNAJC2, PSMC2, SLC26A5, RELN, ORC5, LHFPL3, LOC645591, LOC723809, LOC100216546, LOC100216545, MLL5, SRPK2, PUS7, RINT1, EFCAB10, ATXN7L1, CDHR3, SYPL1, NAMPT, FLJ36031, PIK3CG
chr7	107697952	116169478	8.47 Mb	-0.640544	296	Copy Loss	Not Specified	Clinically Significant	0	0	Graphic	NRCAM, PNPLA8, THAP5, DNAJB9, C7orf66, EIF3IP1, IMMP2L, LRRN3, DOCK4, ZNF277, IFRD1, C7orf53, TMEM168, C7orf60, GPR85, LOC401397, PPP1R3A, FOXP2, MIR3666, MDFIC, TFEC, TES, CAV2, CAV1, MET
chr7	131978155	158816094	26.84 Mb	0.202112	1133	Copy Gain	Not Specified	Unclear Clinical Significance	0	0	Graphic	PLXNA4, CHCHD3, EXOC4, LRGUK, SLC35B4, AKR1B1, AKR1B10, AKR1B15, BPGM, CALD1, AGBL3, TMEM140, C7orf49, WDR91, STRA8, CNOT4, NUP205, PL-5283, SLC13A4, FAM180A, MTPN, LUZP6, CHRM2, MIR490, PTN, DGKI, CREB3L2, AKR1D1, TRIM24, SVOPL, ATP6V0A4, TMEM213, KIAA1549, ZC3HAV1L, ZC3HAV1, TTC26, UBN2, C7orf55, LUC7L2, LOC100129148, KLRG2, CLEC2L, HIPK2, TBXAS1, PARP12, JHDM1D, LOC100134229, SLC37A3, RAB19, M…
chr8	192262	26185383	25.99 Mb	-0.711724	1389	Copy Loss	Not Specified	Clinically Significant	0	0	Graphic	FBXO25, C8orf42, ERICH1, LOC286083, DLGAP2, CLN8, MIR596, ARHGEF10, KBTBD11, MYOM2, CSMD1, MCPH1, ANGPT2, AGPAT5, MIR4659A, MIR4659B, XKR5, DEFB1, DEFA6, DEFA4, DEFA10P, DEFA1B, DEFA1, DEFT1P2, DEFT1P, DEFA1B, DEFA1, DEFT1P2, DEFT1P, DEFA1B, DEFA3, DEFA1, DEFA5, FAM90A14, FAM90A13, LOC349196, LOC349196, FAM90A14, FAM90A13, LOC349196, FAM90A5, FAM90A20, FAM66B, DEFB109P1B, ZNF705G, DEFB4B, DEFB103…
chr8	26229012	27414241	1.19 Mb	-0.333128	47	Copy Loss	Not Specified	Clinically Significant	0	0	Graphic	PPP2R2A, BNIP3L, PNMA2, DPYSL2, ADRA1A, STMN4, TRIM35, PTK2B, CHRNA2, EPHX2
chr8	31394065	35808199	4.41 Mb	0.477993	137	Copy Gain	Not Specified	Clinically Significant	0	0	Graphic	NRG1, MIR548AD, FUT10, MAK16, C8orf41, RNF122, DUSP26, UNC5D
chr8	35850396	40144055	4.29 Mb	-0.277665	218	Copy Loss	Not Specified	Clinically Significant	0	0	Graphic	KCNU1, ZNF703, ERLIN2, LOC728024, PROSC, GPR124, BRF2, RAB11FIP1, GOT1L1, ADRB3, EIF4EBP1, ASH2L, STAR, LSM1, BAG4, DDHD2, PPAPDC1B, WHSC1L1, LETM2, FGFR1, C8orf86, RNF5P1, TACC1, PLEKHA2, HTRA4, TM2D2, ADAM9, ADAM32, ADAM5P, ADAM3A, ADAM18, ADAM2, IDO1, IDO2, C8orf4
chr8	40149630	50157406	10.01 Mb	0.930752	702	Copy Gain	Not Specified	Clinically Significant	0	0	Graphic	ZMAT4, SFRP1, GOLGA7, GINS4, AGPAT6, NKX6-3, ANK1, MIR486, MYST3, AP3M2, PLAT, IKBKB, IKBKB, POLB, DKK4, VDAC3, SLC20A2, C8orf40, CHRNB3, CHRNA6, THAP1, RNF170, MIR4469, HOOK3, FNTA, SGK196, HGSNAT, POTEA, NCRNA00293, LOC100287846, KIAA0146, CEBPD, PRKDC, MCM4, UBE2V2, EFCAB1, SNAI2, C8orf22
chr8	51552247	58231675	6.68 Mb	0.59617	247	Copy Gain	Not Specified	Clinically Significant	0	0	Graphic	SNTG1, PXDNL, PCMTD1, ST18, FAM150A, RB1CC1, NPBWR1, OPRK1, ATP6V1H, RGS20, TCEA1, LYPLA1, MRPL15, SOX17, RP1, XKR4, SBF1P1, TMEM68, TGS1, LYN, RPS20, SNORD54, MOS, PLAG1, CHCHD7, SDR16C5, PENK, LOC100507632, IMPAD1
chr8	58266176	65305607	7.04 Mb	0.320298	245	Copy Gain	Not Specified	Clinically Significant	0	0	Graphic	LOC100507651, LOC286177, C8orf71, FAM110B, UBXN2B, CYP7A1, SDCBP, NSMAF, TOX, CA8, RAB2A, CHD7, LOC100130298, CLVS1, ASPH, MIR4470, NKAIN3, UG0898H09, GGH, TTPA, YTHDF3, LOC286184
chr8	66231427	69304874	3.07 Mb	0.301229	96	Copy Gain	Not Specified	Clinically Significant	0	0	Graphic	NCRNA00251, LOC286186, ARMC1, MTFR1, PDE7A, PDE7A, DNAJC5B, TRIM55, CRH, LOC100505659, LOC100505676, RRS1, ADHFE1, C8orf46, MYBL1, VCPIP1, C8orf44, C8orf44-SGK3, SGK3, PTTG3P, C8orf45, SNHG6, SNORD87, TCF24, LRRC67, COPS5, CSPP1, ARFGEF1, CPA6, PREX2
chr8	110413331	111482460	1.07 Mb	0.493235	34	Copy Gain	Not Specified	Clinically Significant	0	0	Graphic	NUDCD1, ENY2, PKHD1L1, EBAG9, SYBU, KCNV1
chr8	112490928	114423269	1.93 Mb	0.978568	146	Copy Gain	Not Specified	Clinically Significant	0	0	Graphic	CSMD3, MIR2053
chr8	118250161	118818028	567.87 kb	0.892381	21	Copy Gain	Not Specified	Clinically Significant	0	0	Graphic	SLC30A8, MED30
chr8	118831279	146264292	27.43 Mb	0.185133	1265	Copy Gain	Not Specified	Unclear Clinical Significance	0	MYC	Graphic	EXT1, SAMD12, NCRNA00252, TNFRSF11B, COLEC10, MAL2, NOV, ENPP2, TAF2, DSCC1, DEPTOR, COL14A1, MRPL13, MTBP, SNTB1, HAS2, HAS2-AS1, ZHX2, DERL1, WDR67, FAM83A, LOC100131726, MIR4663, C8orf76, ZHX1-C8ORF76, ZHX1, ATAD2, WDYHV1, FBXO32, KLHL38, ANXA13, FAM91A1, FER1L6, TMEM65, TRMT12, RNF139, TATDN1, NDUFB9, MTSS1, MIR4662B, MIR4662A, LOC157381, ZNF572, SQLE, KIAA0196, NSMCE2, TRIB1, LOC100130231, F…
chr9	199254	5155747	4.96 Mb	0.782467	497	Copy Gain	Not Specified	Clinically Significant	0	0	Graphic	C9orf66, DOCK8, KANK1, DMRT1, DMRT3, DMRT2, SMARCA2, FLJ35024, VLDLR, KCNV2, KIAA0020, RFX3, GLIS3, C9orf70, SLC1A1, C9orf68, PPAPDC2, CDC37L1, AK3, AK3, RCL1, MIR101-2, JAK2, INSL6
chr9	5164088	30405579	25.24 Mb	0.486184	808	Copy Gain	Not Specified	Clinically Significant	0	CDKN2A	Graphic	INSL6, INSL4, RLN2, RLN1, C9orf46, CD274, PDCD1LG2, KIAA1432, ERMP1, MLANA, KIAA2026, MIR4665, RANBP6, IL33, TPD52L3, UHRF2, GLDC, KDM4C, C9orf123, PTPRD, TYRP1, C9orf150, MPDZ, FLJ41200, C9orf146, NFIB, ZDHHC21, CER1, FREM1, LOC389705, TTC39B, SNAPC3, PSIP1, C9orf93, BNC2, CNTLN, SH3GL2, ADAMTSL1, MIR3152, FAM154A, RRAGA, HAUS6, SCARNA8, PLIN2, DENND4C, RPS6, ACER2, SLC24A2, MLLT3, MIR4473, MIR4…
chr9	30437354	34359323	3.92 Mb	0.656743	144	Copy Gain	Not Specified	Clinically Significant	0	0	Graphic	ACO1, DDX58, TOPORS, LOC100129250, NDUFB6, TAF1L, TMEM215, APTX, DNAJA1, SMU1, B4GALT1, SPINK4, BAG1, CHMP5, NFX1, AQP7, AQP3, NOL6, SUGT1P1, ANXA2P2, PTENP1, PRSS3, UBE2R2, UBAP2, SNORD121B, SNORD121A, DCAF12, UBAP1, KIF24, NUDT2, KIAA1161
chr9	34462290	38751949	4.29 Mb	0.450945	437	Copy Gain	Not Specified	Unclear Clinical Significance	0	0	Graphic	DNAI1, ENHO, CNTFR, LOC415056, C9orf23, DCTN3, ARID3C, SIGMAR1, GALT, IL11RA, CCL27, CCL19, CCL21, C9orf144B, C9orf144, KIAA1045, DNAJB5, C9orf131, VCP, FANCG, PIGO, STOML2, KIAA1539, UNC13B, ATP8B5P, RUSC2, FAM166B, TESK1, MIR4667, CD72, SIT1, RMRP, CCDC107, C9orf100, CA9, TPM2, TLN1, CREB3, GBA2, RGP1, MSMP, NPR2, SPAG8, HINT2, C9orf128, TMEM8B, FP588, OR13J1, HRCT1, LOC158376, OR2S2, RECK, GLI…
chr9	76552191	97099176	20.55 Mb	-0.645894	755	Copy Loss	Not Specified	Clinically Significant	0	0	Graphic	TRPM6, C9orf40, C9orf41, C9orf95, OSTF1, PCSK5, RFK, RPSAP9, GCNT1, PRUNE2, PCA3, FOXB2, LOC100286938, VPS13A, GNA14, GNAQ, CEP78, PSAT1, TLE4, TLE1, FAM75D5, FAM75D4, FAM75D3, FAM75D1, RASEF, FRMD3, C9orf103, UBQLN1, GKAP1, KIF27, C9orf64, HNRNPK, MIR7-1, RMI1, SLC28A3, NTRK2, AGTPBP1, LOC389765, NAA35, GOLM1, C9orf153, ISCA1, ZCCHC6, GAS1, LOC440173, LOC494127, C9orf170, DAPK1, CTSL1, CTSL3, CT…
chr9	97117824	105536220	8.42 Mb	-0.327534	579	Copy Loss	Not Specified	Unclear Clinical Significance	0	0	Graphic	FANCC, PTCH1, LOC100507346, C9orf130, C9orf102, NCRNA00092, LOC158435, HSD17B3, SLC35D2, ZNF367, HABP4, CDC14B, C9orf21, LOC441455, ZNF510, ZNF782, LOC100132781, LOC441454, FAM22G, HIATL2, CTSL2, LOC340508, ZNF322B, LOC100499484, BDAG1, C9orf174, LOC286359, TDRD7, TMOD1, TSTD2, NCBP1, XPA, FOXE1, C9orf156, HEMGN, ANP32B, NANS, TRIM14, CORO2A, TBC1D2, GABBR2, ANKS6, GALNT12, COL15A1, TGFBR1, ALG2,…
chr9	122229539	129605569	7.38 Mb	0.580286	283	Copy Gain	Not Specified	Clinically Significant	0	0	Graphic	CDK5RAP2, MEGF9, FBXW2, LOC100288842, PSMD5, LOC253039, PHF19, TRAF1, C5, CNTRL, RAB14, GSN, STOM, GGTA1P, DAB2IP, MIR548AA1, MIR548D1, TTLL11, MIR4478, NDUFA8, MORN5, LHX6, RBM18, MRRF, PTGS1, OR1J1, OR1J2, OR1J4, OR1N1, OR1N2, OR1L8, OR1Q1, OR1B1, OR1L1, OR1L3, OR1L4, OR1L6, OR5C1, OR1K1, PDCL, RC3H2, SNORD90, ZBTB6, ZBTB26, RABGAP1, GPR21, NCRNA00287, MIR600, STRBP, CRB2, DENND1A, MIR601, LHX2…
chr9	129654340	139093133	9.44 Mb	0.16825	597	Copy Gain	Not Specified	Clinically Significant	0	0	Graphic	ENG, AK1, MIR4672, ST6GALNAC6, ST6GALNAC4, PIP5KL1, DPM2, FAM102A, NAIF1, SLC25A25, LOC100289019, PTGES2, LOC389791, LCN2, C9orf16, CIZ1, DNM1, MIR199B, MIR3154, GOLGA2, C9orf119, TRUB2, COQ4, SLC27A4, URM1, MIR219-2, MIR2964A, CERCAM, ODF2, ODF2, GLE1, SPTAN1, WDR34, SET, PKN3, ZDHHC12, ZER1, TBC1D13, ENDOG, C9orf114, CCBL1, LRRC8A, PHYHD1, DOLK, NUP188, SH3GLB2, FAM73B, DOLPP1, CRAT, PPP2R4, IE…
chr9	139100067	139166750	66.68 kb	0.4825	8	Copy Gain	Not Specified	Clinically Significant	0	0	Graphic	LOC100289341, MAN1B1, DPP7, GRIN1
chr10	4323123	4453711	130.59 kb	0.662312	16	Copy Gain	Not Specified	Unclear Clinical Significance	0	0	Graphic
chr10	4466247	19106995	14.64 Mb	0.31011	518	Copy Gain	Not Specified	Unclear Clinical Significance	0	0	Graphic	LOC100216001, LOC338588, AKR1E2, tAKR, AKR1C1, AKR1C2, AKR1C3, AKR1CL1, AKR1C4, UCN3, TUBAL3, NET1, CALML5, CALML3, ASB13, C10orf18, GDI2, ANKRD16, FBXO18, IL15RA, IL15RA, IL2RA, RBM17, PFKFB3, MIR3155, PRKCQ, LOC439949, LOC100507127, SFMBT2, ITIH5, ITIH2, KIN, ATP5C1, TAF3, FLJ45983, GATA3, SFTA1P, LOC254312, CELF2, USP6NL, ECHDC3, C10orf47, LOC219731, UPF2, DHTKD1, SEC61A2, NUDT5, CDC123, CAMK1…
chr10	19145313	21544463	2.40 Mb	0.420507	75	Copy Gain	Not Specified	Clinically Significant	0	0	Graphic	PLXDC2, MIR4675, NEBL, C10orf113
chr10	37573429	50696212	13.12 Mb	-0.137253	784	Copy Loss	Not Specified	Clinically Significant	0	0	Graphic	MTRNR2L7, ZNF248, ZNF25, ZNF33A, ZNF37A, LOC100129055, HSD17B7P2, SEPT7L, LOC399744, LOC441666, LOC84856, ZNF37BP, ZNF33B, BMS1, RET, CSGALNACT2, RASGEF1A, FXYD4, HNRNPF, ZNF487P, ZNF239, ZNF485, C10orf44, ZNF32, HNRNPA3P1, C10orf136, LOC100506835, LOC283033, CXCL12, LOC220980, TMEM72, RASSF4, C10orf10, C10orf25, ZNF22, LOC100133308, LOC338579, MIR3156-1, OR13A1, ALOX5, MARCH8, ANUBL1, FAM21C, AG…
chr10	76413366	88137115	11.72 Mb	-0.107412	856	Copy Loss	Not Specified	Unclear Clinical Significance	0	0	Graphic	MYST4, DUPD1, DUSP13, SAMD8, VDAC2, COMTD1, LOC253264, ZNF503, NCRNA00245, C10orf11, KCNMA1, DLG5, LOC100128292, POLR3A, RPS24, LOC100132987, LOC283050, ZMIZ1, PPIF, ZCCHC24, EIF5AL1, SFTPA2, LOC650623, SFTPA2, SFTPA1, LOC650623, LOC642361, LOC100288974, MBL1P, SFTPD, LOC219347, C10orf57, PLAC9, ANXA11, LOC439990, MAT1A, DYDC1, DYDC2, C10orf58, TSPAN14, SH2D4B, NRG3, GHITM, C10orf99, CDHR1, LRIT2…
chr10	112762847	130187576	17.42 Mb	-0.290191	619	Copy Loss	Not Specified	Clinically Significant	0	0	Graphic	SHOC2, ADRA2A, GPAM, TECTB, GUCY2GP, ACSL5, ZDHHC6, VTI1A, MIR4295, LOC143188, TCF7L2, HABP2, NRAP, CASP7, C10orf81, MIR4483, DCLRE1A, NHLRC2, ADRB1, C10orf118, MIR2110, TDRD1, VWA2, AFAP1L2, ABLIM1, FAM160B1, TRUB1, ATRNL1, GFRA1, C10orf96, PNLIPRP3, PNLIP, PNLIPRP1, PNLIPRP2, C10orf82, HSPA12A, ENO4, KIAA1598, VAX1, MIR3663, KCNK18, SLC18A2, PDZD8, EMX2OS, EMX2, RAB11FIP2, CASC2, FAM204A, PRLHR…
chr10	134005548	134090726	85.18 kb	0.374833	6	Copy Gain	Not Specified	Clinically Significant	0	0	Graphic	LRRC27, PWWP2B
chr11	195983	2539283	2.34 Mb	-0.281583	216	Copy Loss	Not Specified	Clinically Significant	0	0	Graphic	BET1L, RIC8A, SIRT3, PSMD13, NLRP6, ATHL1, IFITM5, IFITM2, IFITM1, IFITM3, B4GALNT4, PKP3, SIGIRR, ANO9, PTDSS2, RNH1, HRAS, LRRC56, C11orf35, RASSF7, MIR210HG, MIR210, LOC143666, PHRF1, IRF7, CDHR5, SCT, DRD4, DEAF1, TMEM80, EPS8L2, TALDO1, PDDC1, CEND1, SLC25A22, PIDD, RPLP2, SNORA52, PNPLA2, EFCAB4A, CD151, POLR2L, TSPAN4, CHID1, AP2A2, MUC6, MUC2, MUC5B, TOLLIP, LOC255512, BRSK2, MOB2, DUSP8,…
chr11	2545355	13200085	10.65 Mb	-0.188785	549	Copy Loss	Not Specified	Unclear Clinical Significance	0	0	Graphic	KCNQ1, KCNQ1, KCNQ1OT1, KCNQ1DN, CDKN1C, SLC22A18AS, SLC22A18, PHLDA2, NAP1L4, SNORA54, CARS, OSBPL5, MRGPRG, C11orf36, MRGPRE, ZNF195, LOC650368, TRPC2, ART5, ART1, CHRNA10, NUP98, PGAP2, RHOG, STIM1, MIR4687, RRM1, OR52B4, TRIM21, OR52K2, OR52K1, OR52M1, C11orf40, OR52I2, OR52I1, TRIM68, OR51D1, OR51E1, OR51E2, OR51F1, OR52R1, OR51F2, OR51S1, OR51T1, OR51A7, OR51G2, OR51G1, OR51A4, OR51A2, MMP2…
chr11	36247911	36418450	170.54 kb	-1.01967	6	Copy Loss	Not Specified	Clinically Significant	0	0	Graphic	COMMD9, PRR5L
chr11	60173170	83828084	23.65 Mb	0.255692	828	Copy Gain	Not Specified	Clinically Significant	0	0	Graphic	NCRNA00301, MS4A8B, MS4A15, MS4A10, CCDC86, GPR44, ZP1, PRPF19, TMEM109, TMEM132A, SLC15A3, CD6, CD5, VPS37C, PGA3, PGA4, PGA5, VWCE, DDB1, DAK, CYBASC3, TMEM138, TMEM216, CPSF7, SDHAF2, C11orf66, MIR4488, LRRC10B, SYT7, RPLP0P2, DAGLA, C11orf9, DKFZP434K028, C11orf10, MIR611, FEN1, FADS1, MIR1908, FADS2, FADS3, RAB3IL1, BEST1, FTH1, INCENP, SCGB1D1, SCGB2A1, SCGB1D2, SCGB2A2, SCGB1D4, ASRGL1, SC…
chr11	83864862	99135845	15.27 Mb	0.32685	494	Copy Gain	Not Specified	Clinically Significant	0	0	Graphic	DLG2, TMEM126B, TMEM126A, CREBZF, CCDC89, SYTL2, CCDC83, PICALM, EED, C11orf73, CCDC81, ME3, PRSS23, FZD4, LOC100506368, TMEM135, RAB38, CTSC, GRM5, TYR, NOX4, FOLH1B, TRIM77P, TRIM49, TRIM53P, LOC399940, TRIM64B, TRIM49L1, LOC399939, TRIM49L1, LOC399939, TRIM64, LOC399940, TRIM53P, TRIM49L2, UBTFL1, NAALAD2, CHORDC1, MIR4490, FAT3, MTNR1B, SLC36A4, CCDC67, C11orf75, KIAA1731, SCARNA9, SNORA25, S…
chr11	99164602	103271789	4.11 Mb	0.700953	127	Copy Gain	Not Specified	Clinically Significant	0	0	Graphic	CNTN5, ARHGAP42, MIR548G, TMEM133, PGR, TRPC6, MIR3920, ANGPTL5, KIAA1377, C11orf70, YAP1, BIRC3, BIRC2, TMEM123, MMP7, MMP20, MMP27, MMP8, MMP10, LOC100288077, MMP1, MMP3, MMP12, MMP13, DCUN1D5, DYNC2H1, MIR4693
chr11	118175046	127978634	9.80 Mb	-0.241573	939	Copy Loss	Not Specified	Clinically Significant	0	0	Graphic	CXCR5, BCL9L, MIR4492, UPK2, FOXR1, CCDC84, RPL23AP64, RPS25, TRAPPC4, MIR3656, SLC37A4, HYOU1, VPS11, HMBS, H2AFX, DPAGT1, C2CD2L, HINFP, ABCG4, NLRX1, PDZD3, CCDC153, CBL, MCAM, RNF26, MFRP, C1QTNF5, USP2, LOC100499227, THY1, PVRL1, TRIM29, OAF, POU2F3, LOC649133, TMEM136, ARHGEF12, GRIK4, TBCEL, TECTA, SC5DL, SORL1, MIR100HG, MIR125B1, BLID, MIRLET7A2, MIR100, UBASH3B, CRTAM, C11orf63, BSX, LO…
chr11	127984219	134434130	6.45 Mb	-1.10271	683	Copy Loss	Not Specified	Unclear Clinical Significance	0	0	Graphic	LOC100507392, FLI1, KCNJ1, KCNJ5, C11orf45, TP53AIP1, ARHGAP32, BARX2, TMEM45B, NFRKB, PRDM10, NCRNA00167, APLP2, ST14, ZBTB44, ADAMTS8, ADAMTS15, SNX19, NTM, OPCML, SPATA19, LOC283174, IGSF9B, LOC100128239, JAM3, NCAPD3, VPS26B, THYN1, ACAD8, GLB1L3, GLB1L2, B3GAT1, LOC283177
chr12	60861	368058	307.20 kb	0.349621	29	Copy Gain	Not Specified	Unclear Clinical Significance	0	0	Graphic	IQSEC3, LOC574538, SLC6A12, SLC6A13, KDM5A
chr12	382044	1258783	876.74 kb	0.809556	81	Copy Gain	Not Specified	Unclear Clinical Significance	0	0	Graphic	CCDC77, B4GALNT3, NINJ2, WNK1, RAD52, ERC1
chr12	1271235	6829341	5.56 Mb	0.317085	461	Copy Gain	Not Specified	Unclear Clinical Significance	0	CCND2	Graphic	ERC1, LOC100292680, FBXL14, WNT5B, MIR3649, ADIPOR2, CACNA2D4, LRTM2, LOC100271702, DCP1B, CACNA1C, LOC283440, FKBP4, ITFG2, NRIP2, LOC100507424, FOXM1, C12orf32, C12orf32, TULP3, TEAD4, TSPAN9, PRMT8, EFCAB4B, PARP11, CCND2, C12orf5, FGF23, FGF6, C12orf4, RAD51AP1, DYRK4, AKAP3, NDUFA9, GALNT8, KCNA6, KCNA1, KCNA5, NTF3, ANO2, VWF, CD9, PLEKHG6, TNFRSF1A, SCNN1A, LTBR, LOC678655, CD27, TAPBPL, V…
chr12	6855336	14850327	7.99 Mb	-0.283586	267	Copy Loss	Not Specified	Clinically Significant	0	0	Graphic	RPL13P5, DSTNP2, LRRC23, ENO2, ATN1, C12orf57, PTPN6, MIR200C, MIR141, PHB2, SCARNA12, EMG1, LPCAT3, C1S, C1R, C1RL, MATL2963, RBP5, CLSTN3, PEX5, ACSM4, CD163L1, CD163, APOBEC1, GDF3, DPPA3, CLEC4C, NANOGNB, NANOG, SLC2A14, SLC2A3, FOXJ2, C3AR1, NECAP1, CLEC4A, POU5F1P3, ZNF705A, FAM66C, FAM90A1, LOC653113, LOC389634, CLEC6A, CLEC4D, CLEC4E, AICDA, MFAP5, RIMKLB, A2ML1, PHC1, M6PR, KLRG1, C12orf…
chr12	14885293	36603079	21.72 Mb	1.05563	1055	Copy Gain	Not Specified	Clinically Significant	0	0	Graphic	ART4, MGP, ERP27, ARHGDIB, PDE6H, RERG, PTPRO, EPS8, STRAP, DERA, SLC15A5, MGST1, LMO3, LOC728622, MIR3974, RERGL, PIK3C2G, PLCZ1, CAPZA3, PLEKHA5, AEBP2, PDE3A, SLCO1C1, SLCO1B3, LST-3TM12, SLCO1B1, SLCO1A2, IAPP, PYROXD1, RECQL, GOLT1B, C12orf39, GYS2, LDHB, KCNJ8, ABCC9, CMAS, ST8SIA1, KIAA0528, ETNK1, SOX5, MIR920, C12orf67, BCAT1, C12orf77, LRMP, CASC1, LYRM5, KRAS, IFLTD1, MIR4302, LOC10050…
chr12	37251087	38437270	1.19 Mb	0.691664	134	Copy Gain	Not Specified	Clinically Significant	0	0	Graphic	CPNE8, KIF21A, ABCD2, C12orf40, SLC2A13
chr12	38444059	46432960	7.99 Mb	-0.227074	517	Copy Loss	Not Specified	Clinically Significant	0	0	Graphic	SLC2A13, LRRK2, CNTN1, PDZRN4, GXYLT1, YAF2, ZCRB1, PPHLN1, PRICKLE1, ADAMTS20, PUS7L, IRAK4, TWF1, TMEM117, NELL2, DBX2, RACGAP1P, PLEKHA8P1, ANO6, LOC400027, ARID2, SCAF11, SLC38A1, SLC38A2, SLC38A4, AMIGO2, MIR4698, LOC100233209, FAM113B, RPAP3, ENDOU, RAPGEF3
chr12	46467536	52992262	6.52 Mb	0.24518	322	Copy Gain	Not Specified	Clinically Significant	0	0	Graphic	HDAC7, VDR, TMEM106C, COL2A1, SENP1, PFKM, ASB8, C12orf68, OR10AD1, H1FNT, ZNF641, ANP32D, C12orf54, OR8S1, LALBA, C12orf41, SNORA34, MIR1291, SNORA2A, SNORA2B, LOC144438, CCNT1, LOC255411, ADCY6, MIR4701, CACNB3, DDX23, RND1, CCDC65, FKBP11, ARF3, WNT10B, WNT1, DDN, PRKAG1, MLL2, RHEBL1, DHH, LMBR1L, TUBA1B, TUBA1A, TUBA1C, PRPH, TROAP, C1QL4, DNAJC22, SPATS2, LOC100335030, KCNH3, MCRS1, FAM186B…
chr12	54768712	55941534	1.17 Mb	0.320649	37	Copy Gain	Not Specified	Clinically Significant	0	0	Graphic	ERBB3, PA2G4, RPL41, ZC3H10, ESYT1, MYL6B, MYL6, SMARCC2, RNF41, OBFC2B, SLC39A5, ANKRD52, COQ10A, CS, CNPY2, PAN2, IL23A, STAT2, APOF, TIMELESS, MIP, SPRYD4, GLS2, RBMS2, BAZ2A, ATP5B, SNORD59B, SNORD59A, PTGES3, NACA, NACA, PRIM1, HSD17B6, SDR9C7, RDH16, GPR182, ZBTB39, TAC3, MYO1A, TMEM194A, NAB2, STAT6, LRP1, MIR1228, NXPH4, SHMT2, NDUFA4L2, STAC3, R3HDM2
chr12	60550362	72121555	11.57 Mb	0.683103	604	Copy Gain	Not Specified	Unclear Clinical Significance	0	0	Graphic	FAM19A2, USP15, MON2, C12orf61, MIRLET7I, PPM1H, AVPR1A, DPY19L2, TMEM5, SRGAP1, C12orf66, C12orf56, XPOT, TBK1, RASSF3, RASSF3, GNS, TBC1D30, FLJ41278, WIF1, LEMD3, MSRB3, RPSAP52, HMGA2, LLPH, TMBIM4, IRAK3, HELB, GRIP1, CAND1, DYRK2, IFNG, IL26, IL22, MDM1, RAP1B, SNORA70G, LOC100507250, NUP107, SLC35E3, MDM2, CPM, CPSF6, MIR1279, LYZ, YEATS4, FRS2, MIR3913-1, MIR3913-2, CCT2, LRRC10, BEST3, R…
chr12	72152347	98623618	26.47 Mb	0.311079	884	Copy Gain	Not Specified	Clinically Significant	0	0	Graphic	LOC100507377, ATXN7L3B, KCNC2, CAPS2, GLIPR1L1, GLIPR1L2, GLIPR1, KRR1, PHLDA1, NAP1L1, BBS10, OSBPL8, ZDHHC17, CSRP2, E2F7, NAV3, SYT1, MIR1252, PAWR, PPP1R12A, OTOGL, PTPRQ, MYF6, MYF5, LIN7A, MIR617, MIR618, ACSS3, MIR4699, PPFIA2, CCDC59, C12orf26, TMTC2, MIR548T, SLC6A15, TSPAN19, LRRIQ1, ALX1, RASSF9, NTS, MGAT4C, MKRN9P, C12orf50, C12orf29, CEP290, TMTC3, KITLG, LOC728084, DUSP6, POC1B, PO…
chr12	98655550	110393049	11.74 Mb	0.219686	436	Copy Gain	Not Specified	Clinically Significant	0	0	Graphic	ANKS1B, UHRF1BP1L, GOLGA2B, MIR1827, ACTR6, DEPDC4, SCYL2, SLC17A8, NR1H4, GAS2L3, ANO4, SLC5A8, UTP20, ARL1, SPIC, MYBPC1, CHPT1, SYCP3, GNPTAB, DRAM1, CCDC53, NUP37, C12orf48, PMCH, IGF1, LOC283432, PAH, ASCL1, C12orf42, STAB2, NT5DC3, GNN, HSP90B1, MIR3652, C12orf73, TDG, GLT8D2, HCFC2, NFYB, TXNRD1, EID3, CHST11, MIR3922, SLC41A2, C12orf45, ALDH1L2, KIAA1033, APPL2, C12orf75, NUAK1, CKAP4, TC…
chr12	110398935	111818658	1.42 Mb	0.393383	81	Copy Gain	Not Specified	Clinically Significant	0	0	Graphic	ATXN2, BRAP, ACAD10, ALDH2, C12orf47, MAPKAPK5, ADAM1, TMEM116, ERP29, NAA25, TRAFD1, C12orf51, RPL6, PTPN11, RPH3A
chr12	111855209	130750110	18.89 Mb	0.172736	1079	Copy Gain	Not Specified	Clinically Significant	0	CDK2	Graphic	OAS3, OAS2, DTX1, RASAL1, CCDC42B, DDX54, C12orf52, IQCD, TPCN1, SLC24A6, PLBD2, SDS, SDSL, LHX5, RBM19, TBX5, LOC255480, TBX3, MED13L, MIR620, MIR4472-2, NCRNA00173, MAP1LC3B2, C12orf49, RNFT2, HRK, FBXW8, TESC, FBXO21, NOS1, KSR2, RFC5, WSB2, VSIG10, PEBP1, TAOK3, SUDS3, SRRM4, HSPB8, LOC144742, CCDC60, TMEM233, PRKAB1, CIT, MIR1178, CCDC64, RAB35, GCN1L1, MIR4498, RPLP0, LOC100506649, PXN, SIR…
chr13	18454945	23503540	5.05 Mb	-0.236952	503	Copy Loss	Not Specified	Clinically Significant	0	0	Graphic	LOC348021, PHF2P1, TUBA3C, ANKRD26P3, LOC100287114, TPTE2, MPHOSPH8, PSPC1, ZMYM5, ZMYM2, GJA3, GJB2, GJB6, CRYL1, MIR4499, IFT88, IL17D, N6AMT2, XPO4, LATS2, SAP18, SKA3, MRP63, LOC650794, ZDHHC20, EFHA1, FGF9, BASP1P1, SGCG, SACS, NCRNA00327, TNFRSF19, MIPEP, PCOTH, C1QTNF9B
chr13	23544107	30706967	7.16 Mb	-0.33381	211	Copy Loss	Not Specified	Clinically Significant	0	0	Graphic	SPATA13, MIR2276, C1QTNF9, PARP4, LOC374491, ATP12A, RNF17, CENPJ, TPTE2P1, PABPC3, FAM123A, MTMR6, NUPL1, ATP8A2, SHISA2, RNF6, CDK8, WASF3, GPR12, USP12, RPL21, RPL21P28, SNORD102, SNORA27, RASL11A, GTF3A, MTIF3, LNX2, POLR1D, GSX1, PDX1, ATP5EP2, CDX2, PRHOXNB, FLT3, PAN3-AS1, PAN3, FLT1, POMP, SLC46A3, MTUS2, SLC7A1, UBL3, LOC440131, KATNAL1, LOC100188949, HMGB1, USPL1, ALOX5AP, LOC100507064,…
chr13	30741529	43020972	12.28 Mb	-0.242118	415	Copy Loss	Not Specified	Clinically Significant	0	0	Graphic	B3GALTL, RXFP2, EEF1DP3, FRY, ZAR1L, BRCA2, N4BP2L1, N4BP2L2, CG030, PDS5B, KL, STARD13, RFC3, NBEA, MAB21L1, MIR548F5, DCLK1, C13orf38-SOHLH2, SOHLH2, C13orf38, SPG20, CCNA1, C13orf36, RFXAP, SMAD9, ALG5, EXOSC8, FAM48A, CSNK1A1L, POSTN, TRPC4, UFM1, FREM2, STOML3, C13orf23, NHLRC3, LHFP, COG6, MIR4305, FLJ42392, TTL, FOXO1, MIR320D1, MRPS31, SLC25A15, LOC100616668, MIR621, SUGT1P3, ELF1, WBP4, …
chr13	47691117	47955449	264.33 kb	-1.15396	25	Copy Loss	Not Specified	Clinically Significant	0	RB1	Graphic	ITM2B, RB1, LPAR6
chr13	47973536	61467472	13.49 Mb	-0.25607	415	Copy Loss	Not Specified	Unclear Clinical Significance	0	0	Graphic	RCBTB2, CYSLTR2, FNDC3A, MLNR, CDADC1, CAB39L, SETDB2, PHF11, RCBTB1, ARL11, EBPL, KPNA3, CTAGE10P, SPRYD7, DLEU2, MIR3613, TRIM13, KCNRG, MIR16-1, MIR15A, DLEU1, ST13P4, DLEU7, RNASEH2B, GUCY1B2, FAM124A, SERPINE3, INTS6, MIR4703, WDFY2, DHRS12, NCRNA00282, CCDC70, ATP7B, ALG11, UTP14C, NEK5, NEK3, THSD1P1, TPTE2P2, THSD1, VPS36, CKAP2, TPTE2P3, HNRNPA1L2, SUGT1, LECT1, MIR759, PCDH8, OLFM4, MIR…
chr13	68857490	92509643	23.65 Mb	0.311354	848	Copy Gain	Not Specified	Clinically Significant	0	0	Graphic	KLHL1, ATXN8OS, DACH1, MIR548I4, MZT1, C13orf34, DIS3, PIBF1, KLF5, KLF12, LOC338864, CTAGE11P, TBC1D4, COMMD6, UCHL3, LMO7, KCTD12, BTF3P11, CLN5, FBXL3, MYCBP2, SCEL, MIR3665, SLAIN1, EDNRB, POU4F1, RNF219, MIR548A2, RBM26, RBM26-AS1, NDFIP2, SPRY2, SLITRK1, MIR548F1, SLITRK6, LOC642345, MIR4500, SLITRK5, MIR622, LOC144776, MIR17HG, MIR17, MIR18A, MIR19A, MIR20A, MIR19B1, MIR92A1, GPC5
chr13	92551786	108973788	16.42 Mb	0.269344	601	Copy Gain	Not Specified	Clinically Significant	0	0	Graphic	GPC6, DCT, TGDS, GPR180, SOX21, ABCC4, CLDN10, DZIP1, DNAJC3, UGGT2, HS6ST3, OXGR1, MBNL2, RAP2A, IPO5, FARP1, RNF113B, MIR3170, STK24, SLC15A1, DOCK9, LOC100289373, UBAC2, GPR18, GPR183, FKSG29, MIR623, TM9SF2, CLYBL, MIR4306, ZIC5, ZIC2, PCCA, A2LD1, TMTC4, NALCN, ITGBL1, FGF14, MIR2681, MIR4705, LOC283480, LOC283481, TPP2, METTL21C, C13orf40, C13orf27, KDELC1, BIVM, BIVM-ERCC5, ERCC5, LOC12195…
chr13	109004677	109266681	262.00 kb	-0.781909	22	Copy Loss	Not Specified	Clinically Significant	0	0	Graphic	IRS2
chr13	109392108	111148108	1.76 Mb	0.700208	207	Copy Gain	Not Specified	Clinically Significant	0	0	Graphic	COL4A1, COL4A2, RAB20, CARKD, CARS2, ING1, C13orf29, ANKRD10, ARHGEF7, C13orf16
chr13	111560646	114109838	2.55 Mb	0.232392	263	Copy Gain	Not Specified	Clinically Significant	0	0	Graphic	SOX1, SPACA7, TUBGCP3, C13orf35, ATP11A, MCF2L-AS1, MCF2L, F7, F10, PROZ, PCID2, CUL4A, LAMP1, GRTP1, ADPRHL1, DCUN1D2, TMCO3, TFDP1, ATP4B, GRK1, FLJ44054, GAS6, FAM70B, RASA3, CDC16, UPF3A, ZNF828
chr14	21312896	22039924	727.03 kb	0.490212	66	Copy Gain	Not Specified	Clinically Significant	0	0	Graphic	TRA, TRD
chr14	23609297	24206268	596.97 kb	0.637522	67	Copy Gain	Not Specified	Clinically Significant	0	0	Graphic	CPNE6, NRL, PCK2, DCAF11, FITM1, PSME1, FAM158A, PSME2, RNF31, IRF9, REC8, IPO4, TM9SF1, TSSK4, CHMP4A, NEDD8-MDP1, MDP1, NEDD8, GMPR2, TINF2, TGM1, RABGGTA, DHRS1, C14orf21, CIDEB, LTB4R2, LTB4R, ADCY4, RIPK3, NFATC4, NYNRIN, CBLN3, KHNYN, SDR39U1, CMA1, CTSG, GZMH, GZMB
chr14	27132663	32771110	5.64 Mb	0.596378	188	Copy Gain	Not Specified	Clinically Significant	0	0	Graphic	LOC100505967, FOXG1, C14orf23, PRKD1, G2E3, SCFD1, COCH, LOC100506071, STRN3, MIR624, AP4S1, HECTD1, HEATR5A, C14orf126, GPR33, NUBPL, C14orf128, ARHGAP5, AKAP6, NPAS3
chr14	33289066	39414577	6.13 Mb	0.575033	424	Copy Gain	Not Specified	Clinically Significant	0	0	Graphic	NPAS3, EGLN3, C14orf147, EAPP, SNX6, CFL2, CFL2, BAZ1A, C14orf19, SRP54, FAM177A1, PPP2R3C, KIAA0391, PSMA6, NFKBIA, INSM2, RALGAPA1, BRMS1L, MBIP, SFTA3, NKX2-1, NKX2-8, PAX9, SLC25A21, MIR4503, LOC100129794, MIPOL1, FOXA1, SSTR1, CLEC14A, LOC283547, SEC23A, SIP1, TRAPPC6B, PNN, MIA2, CTAGE5, LOC100288846, FBXO33
chr14	44876861	46753199	1.88 Mb	0.390186	59	Copy Gain	Not Specified	Clinically Significant	0	0	Graphic	RPL10L, MDGA2
chr14	46800772	67974432	21.17 Mb	0.204879	1343	Copy Gain	Not Specified	Clinically Significant	0	0	Graphic	MDGA2, MIR548Y, LOC100506433, RPS29, LRR1, RPL36AL, MGAT2, DNAAF2, POLE2, KLHDC1, KLHDC2, NEMF, ARF6, C14orf182, C14orf183, METTL21D, SOS2, L2HGDH, ATP5S, CDKL1, MAP4K5, ATL1, SAV1, NIN, ABHD12B, PYGL, TRIM9, TMX1, LOC283553, FRMD6, C14orf82, GNG2, C14orf166, NID2, PTGDR, PTGER2, TXNDC16, GPR137C, ERO1L, PSMC6, STYX, GNPNAT1, FERMT2, DDHD1, BMP4, CDKN3, CNIH, GMFB, CGRRF1, SAMD4A, GCH1, MIR4308, …
chr14	68003894	68854398	850.50 kb	0.574111	27	Copy Gain	Not Specified	Clinically Significant	0	0	Graphic	RAD51L1, ZFP36L1, ACTN1, DCAF5, EXD2, GALNTL1
chr14	69597075	90327996	20.73 Mb	0.524039	739	Copy Gain	Not Specified	Clinically Significant	0	0	Graphic	SLC8A3, ADAM21P1, SYNJ2BP-COX16, COX16, SYNJ2BP, ADAM21, C14orf55, ADAM20, MED6, TTC9, MAP3K9, PCNX, SNORD56B, LOC145474, SIPA1L1, RGS6, DPF3, DCAF4, ZFYVE1, RBM25, PSEN1, PAPLN, NUMB, HEATR4, C14orf169, ACOT1, ACOT2, ACOT4, ACOT6, DNAL1, PNMA1, C14orf43, MIR4505, PTGR2, ZNF410, FAM161B, COQ6, ENTPD5, C14orf45, ALDH6A1, LIN52, VSX2, ABCD4, VRTN, TMEM90A, NPC2, MIR4709, ISCA2, LTBP2, KIAA0317, FCF…
chr14	90361589	91721164	1.36 Mb	0.877116	43	Copy Gain	Not Specified	Clinically Significant	0	0	Graphic	RPS6KA5, C14orf159, SNORA11B, GPR68, CCDC88C, SMEK1, C14orf184, CATSPERB, TC2N, FBLN5, TRIP11, ATXN3, NDUFB1, CPSF2
chr14	91758656	98569314	6.81 Mb	0.350374	227	Copy Gain	Not Specified	Clinically Significant	0	0	Graphic	SLC24A4, RIN3, LGMN, GOLGA5, CHGA, ITPK1, ITPK1-AS1, MOAP1, C14orf109, C14orf142, UBR7, BTBD7, KIAA1409, COX8C, PRIMA1, C14orf86, FAM181A, ASB2, C14orf48, OTUB2, DDX24, IFI27L1, IFI27, IFI27L2, PPP4R4, SERPINA10, SERPINA6, SERPINA1, SERPINA11, SERPINA9, SERPINA12, SERPINA4, SERPINA5, SERPINA3, SERPINA13, GSC, DICER1, MIR3173, FLJ45244, CLMN, C14orf139, C14orf49, SNHG10, SCARNA13, GLRX5, TCL6, TCL…
chr14	98599790	106349334	7.75 Mb	0.475138	602	Copy Gain	Not Specified	Clinically Significant	0	AKT1	Graphic	BCL11B, SETD3, CCNK, CCDC85C, HHIPL1, CYP46A1, EML1, EVL, MIR342, DEGS2, YY1, SLC25A29, MIR345, SLC25A47, WARS, WDR25, BEGAIN, C14orf70, DLK1, MIR2392, MEG3, MIR770, MIR493, MIR337, MIR665, RTL1, MIR431, MIR433, MIR127, MIR432, MIR136, MEG8, SNORD112, SNORD113-1, SNORD113-2, SNORD113-3, SNORD113-4, SNORD113-5, SNORD113-6, SNORD113-7, SNORD113-8, SNORD113-9, SNORD114-1, SNORD114-2, SNORD114-3, SNO…
chr15	20372901	27289642	6.92 Mb	-0.161699	611	Copy Loss	Not Specified	Clinically Significant	0	0	Graphic	TUBGCP5, CYFIP1, NIPA2, NIPA1, WHAMMP3, GOLGA8IP, HERC2P2, HERC2P7, GOLGA8E, LOC653061, MIR4508, MKRN3, MAGEL2, NDN, PWRN2, PWRN1, C15orf2, SNRPN, SNURF, PAR-SN, snoRNA Cluster, PAR5, SNORD116 Cluster, IPW, PAR1, PAR4, HBII-52-27, HBII-52-28, HBII-52-45, HBII-52-46, UBE3A, ATP10A, MIR4715, LOC503519, GABRB3, GABRA5, GABRG3, OCA2, HERC2, GOLGA8G, GOLGA8F, MIR4509-2, MIR4509-3, MIR4509-1, MIR4509-2…
chr15	52642389	52755645	113.26 kb	-0.8314	5	Copy Loss	Not Specified	Unclear Clinical Significance	0	0	Graphic	UNC13C
chr15	58603598	60165203	1.56 Mb	-0.334184	49	Copy Loss	Not Specified	Unclear Clinical Significance	0	0	Graphic	RORA, VPS13C, C2CD4A
chr15	60212016	71526206	11.31 Mb	0.235292	424	Copy Gain	Not Specified	Clinically Significant	0	0	Graphic	C2CD4B, MGC15885, TLN2, MIR190, TPM1, LACTB, RPS27L, RAB8B, APH1B, CA12, USP3, LOC100130855, FBXL22, HERC1, DAPK2, FAM96A, SNX1, SNX1, SNX22, PPIB, CSNK1G1, KIAA0101, TRIP4, ZNF609, OAZ2, RBPMS2, MIR1272, PIF1, PLEKHO2, ANKDD1A, SPG21, MTFMT, OSTBETA, RASL12, KBTBD13, LOC390595, PDCD7, CLPX, CILP, PARP16, IGDCC3, IGDCC4, DPP8, PTPLAD1, C15orf44, SLC24A1, DENND4A, MIR4511, RAB11A, MEGF11, MIR4311,…
chr15	71562966	75531081	3.97 Mb	-0.653816	244	Copy Loss	Not Specified	Clinically Significant	0	0	Graphic	C15orf60, NPTN, CD276, C15orf59, TBC1D21, LOXL1, STOML1, PML, GOLGA6A, LOC283731, ISLR2, ISLR, STRA6, CCDC33, CYP11A1, SEMA7A, UBL7, LOC440288, ARID3B, CLK3, EDC3, CYP1A1, CYP1A2, CSK, MIR4513, LMAN1L, CPLX3, ULK3, SCAMP2, MPI, C15orf17, COX5A, RPP25, SCAMP5, PPCDC, C15orf39, GOLGA6C, GOLGA6D, COMMD4, NEIL1, MIR631, MAN2C1, SIN3A, PTPN9, SNUPN, IMP3, SNX33, CSPG4, ODF3L1, DNM1P35, MIR4313, UBE2Q2…
chr15	75730534	77800385	2.07 Mb	-0.713397	58	Copy Loss	Not Specified	Clinically Significant	0	0	Graphic	LOC645752, LOC91450, TBC1D2B, SH2D7, CIB2, IDH3A, ACSBG1, DNAJA4, WDR61, CRABP1, IREB2, AGPHD1, PSMA4, CHRNA5, CHRNA3, CHRNB4, LOC646938, ADAMTS7, MORF4L1, CTSH, RASGRF1, LOC729911, MIR184, ANKRD34C, TMED3, KIAA1024
chr15	77842945	78811573	968.63 kb	-0.345161	31	Copy Loss	Not Specified	Clinically Significant	0	0	Graphic	MTHFS, ST20-MTHFS, ST20, C15orf37, BCL2A1, ZFAND6, FAH, LOC283688, ARNT2, FAM108C1
chr15	78843467	79038252	194.78 kb	0.889	7	Copy Gain	Not Specified	Clinically Significant	0	0	Graphic	KIAA1199, MIR549
chr15	79077691	92439011	13.36 Mb	-0.305065	554	Copy Loss	Not Specified	Clinically Significant	0	0	Graphic	MESDC1, C15orf26, IL16, STARD5, TMC3, MEX3B, EFTUD1, FAM154B, GOLGA6L10, UBE2Q2P3, UBE2Q2P2, GOLGA6L9, LOC440297, LOC440300, LOC727849, AGSK1, RPS17L, RPS17, LOC727849, AGSK1, LOC440297, GOLGA6L10, UBE2Q2P3, UBE2Q2P2, GOLGA6L9, LOC440297, LOC727849, AGSK1, RPS17L, RPS17, CPEB1, AP3B2, LOC338963, LOC283693, SCARNA15, FSD2, WHAMM, HOMER2, HOMER2, FAM103A1, C15orf40, BTBD1, MIR4515, TM6SF1, HDGFRP3,…
chr15	92449118	96799628	4.35 Mb	-0.365076	447	Copy Loss	Not Specified	Clinically Significant	0	0	Graphic	MCTP2, LOC400456, LOC145820, NR2F2, MIR1469, SPATA8, LOC91948, ARRDC4, FAM169B
chr15	98448096	100208480	1.76 Mb	-0.348182	176	Copy Loss	Not Specified	Clinically Significant	0	0	Graphic	ADAMTS17, FLJ42289, LASS3, LINS, ASB7, ALDH1A3, LRRK1, CHSY1, SELS, SNRPA1, PCSK6, TM2D3, TARSL2, OR4F6, OR4F15, GPCRLTM7
chr16	20549478	23282087	2.73 Mb	0.23249	251	Copy Gain	Not Specified	Clinically Significant	0	0	Graphic	ACSM1, THUMPD1, ACSM3, ERI2, LOC81691, DCUN1D3, LYRM1, DNAH3, TMEM159, ZP2, ANKS4B, CRYM, NCRNA00169, NPIPL3, LOC100190986, LOC100271836, SLC7A5P2, METTL9, IGSF6, OTOA, RRN3P1, LOC100190986, UQCRC2, PDZD9, C16orf52, VWA3A, EEF2K, POLR3E, CDR2, RRN3P3, LOC641298, LOC100190986, LOC100132247, LOC653786, HS3ST2, USP31, SCNN1G, SCNN1B
chr16	23423123	31867493	8.44 Mb	0.212254	1046	Copy Gain	Not Specified	Clinically Significant	0	0	Graphic	GGA2, EARS2, UBFD1, NDUFAB1, PALB2, DCTN5, PLK1, ERN2, CHP2, PRKCB, CACNG3, RBBP6, TNRC6A, SLC5A11, ARHGAP17, LOC554206, LCMT1, LOC100506655, AQP8, ZKSCAN2, HS3ST4, C16orf82, JMJD5, NSMCE1, FLJ21408, IL4R, IL21R, LOC283888, GTF3C1, KIAA0556, GSG1L, XPO6, SBK1, EIF3CL, EIF3C, CLN3, APOBR, IL27, NUPR1, CCDC101, SULT1A2, SULT1A1, EIF3C, EIF3CL, ATXN2L, TUFM, MIR4721, SH2B1, ATP2A1, RABEP2, CD19, NFA…
chr16	47648950	48775082	1.13 Mb	0.356883	120	Copy Gain	Not Specified	Clinically Significant	0	0	Graphic	CBLN1, C16orf78, ZNF423, TMEM188, HEATR3, PAPD5
chr16	61156833	61390205	233.37 kb	-0.700625	8	Copy Loss	Not Specified	Clinically Significant	0	0	Graphic
chr16	76229331	87258068	11.03 Mb	-0.10882	610	Copy Loss	Not Specified	Clinically Significant	0	0	Graphic	NUDT7, NUDT7, VAT1L, CLEC3A, WWOX, MAF, MIR548H4, DYNLRB2, CDYL2, C16orf61, CENPN, ATMIN, C16orf46, GCSH, LOC100329108, PKD1L2, BCMO1, GAN, MIR4720, CMIP, PLCG2, SDR42E1, HSD17B2, MPHOSPH6, CDH13, MIR3182, HSBP1, MLYCD, OSGIN1, OSGIN1, NECAB2, SLC38A8, MBTPS1, HSDL1, DNAAF1, TAF1C, ADAD2, KCNG4, WFDC1, ATP2C2, KIAA1609, COTL1, KLHL36, USP10, CRISPLD2, ZDHHC7, KIAA0513, FAM92B, LOC400548, NCRNA003…
chr16	87265338	87530700	265.36 kb	0.329667	18	Copy Gain	Not Specified	Unclear Clinical Significance	0	0	Graphic	MGC23284, SNAI3, RNF166, CTU2, FAM38A, MIR4722, CDT1, APRT, GALNS, TRAPPC2L, PABPN1L, CBFA2T3
chr17	52934	948049	895.12 kb	-0.496553	94	Copy Loss	Not Specified	Clinically Significant	0	0	Graphic	RPH3AL, C17orf97, FAM101B, VPS53, FAM57A, GEMIN4, DBIL5P, GLOD4, RNMTL1, NXN, TIMM22, ABR, MIR3183
chr17	973157	1376767	403.61 kb	1.57259	41	Copy Gain	Not Specified	Not Specified	0	0	Normal	Select 'Graphic' report level to see genes
chr17	1393882	9402426	8.01 Mb	-0.350567	567	Copy Loss	Not Specified	Clinically Significant	0	0	Graphic	PITPNA, SLC43A2, SCARF1, RILP, PRPF8, TLCD2, C17orf91, MIR22, WDR81, SERPINF2, SERPINF1, SMYD4, RPA1, RTN4RL1, DPH1, OVCA2, MIR132, MIR212, HIC1, SMG6, SRR, TSR1, SNORD91B, SNORD91A, SGSM2, MNT, LOC284009, METTL16, PAFAH1B1, KIAA0664, MIR1253, RAP1GAP2, OR1D5, OR1D2, OR1G1, OR1A2, OR1A1, OR1D4, OR3A2, OR3A1, OR3A4, OR1E1, OR3A3, OR1E2, SPATA22, ASPA, TRPV3, TRPV1, SHPK, CTNS, P2RX5-TAX1BP3, TAX1B…
chr17	9423432	12876522	3.45 Mb	-2.03784	107	Copy Loss	Not Specified	Clinically Significant	0	0	Graphic	WDR16, USP43, DHRS7C, GLP2R, RCVRN, GAS7, MYH13, MYH8, MYH4, MYH1, MYH2, MYH3, SCO1, C17orf48, TMEM220, LOC100289255, PIRT, SHISA6, DNAH9, ZNF18, MAP2K4, MIR744, FLJ34690, MYOCD, ARHGAP44, ELAC2
chr17	13030911	13758871	727.96 kb	-2.61261	23	Copy Loss	Not Specified	Clinically Significant	0	0	Graphic	HS3ST3A1
chr17	15991618	16359985	368.37 kb	-0.648167	12	Copy Loss	Not Specified	Unclear Clinical Significance	0	0	Graphic	NCOR1, PIGL, MIR1288, CENPV, UBB, TRPV2, NCRNA00188, SNORD49B, SNORD49A, SNORD65, C17orf76
chr17	16380845	16945094	564.25 kb	0.392258	31	Copy Gain	Not Specified	Clinically Significant	0	0	Graphic	ZNF287, ZNF624, CCDC144A, LOC162632, FAM106CP, KRT16P2, TNFRSF13B, MPRIP
chr17	19082873	22116415	3.03 Mb	-1.81085	285	Copy Loss	Not Specified	Clinically Significant	0	0	Graphic	EPN2, B9D1, MIR1180, MAPK7, MFAP4, RNF112, SLC47A1, SNORA59B, SNORA59A, ALDH3A2, SLC47A2, ALDH3A1, ULK2, AKAP10, SPECC1, CCDC144C, LGALS9B, KRT16P3, CDRT15L2, CCDC144NL, USP22, DHRS7B, TMEM11, C17orf103, MAP2K3, KCNJ12, KCNJ18, C17orf51, FAM27L, FLJ36000, MTRNR2L1
chr17	36952377	37148136	195.76 kb	0.598143	7	Copy Gain	Not Specified	Clinically Significant	0	0	Graphic	LOC147093, KRT9, KRT14, KRT16, KRT17, KRT42P, EIF1, GAST, HAP1
chr18	16796771	18677319	1.88 Mb	0.418326	181	Copy Gain	Not Specified	Unclear Clinical Significance	0	0	Graphic	ROCK1, GREB1L, ESCO1, SNRPD1, ABHD3, MIR320C1, MIB1, MIR133A1, MIR1-2, GATA6, CTAGE1
chr18	18683338	19599994	916.66 kb	0.599341	85	Copy Gain	Not Specified	Clinically Significant	0	0	Graphic	RBBP8, MIR4741, CABLES1, C18orf45, RIOK3, C18orf8, NPC1, ANKRD29, LAMA3
chr18	19617548	21808722	2.19 Mb	0.375421	235	Copy Gain	Not Specified	Clinically Significant	0	0	Graphic	LAMA3, TTC39C, CABYR, OSBPL1A, MIR320C2, IMPACT, HRH4, ZNF521
chr18	21835131	22674842	839.71 kb	0.755074	27	Copy Gain	Not Specified	Clinically Significant	0	0	Graphic	SS18, PSMA8, TAF4B, KCTD1, LOC728606
chr18	23483954	23923109	439.15 kb	0.889933	15	Copy Gain	Not Specified	Clinically Significant	0	0	Graphic	CDH2
chr18	35726336	36215161	488.82 kb	0.428187	16	Copy Gain	Not Specified	Clinically Significant	0	0	Graphic
chr18	36240340	57360228	21.12 Mb	0.185585	757	Copy Gain	Not Specified	Clinically Significant	0	0	Graphic	KC6, PIK3C3, RIT2, SYT4, SETBP1, MIR4319, SLC14A2, SLC14A1, SIGLEC15, EPG5, PSTPIP2, ATP5A1, HAUS1, C18orf25, RNF165, LOXHD1, ST8SIA5, PIAS2, KATNAL2, TCEB3CL, TCEB3CL, TCEB3C, TCEB3CL, TCEB3C, TCEB3B, HDHD2, IER3IP1, SMAD2, ZBTB7C, CTIF, MIR4743, SMAD7, DYM, MIR4744, C18orf32, RPL17-C18ORF32, MIR1539, RPL17, SNORD58C, U58, SNORD58A, SNORD58B, LIPG, ACAA2, SCARNA17, MYO5B, MIR4320, CCDC11, MBD1, …
chr18	57400757	57617106	216.35 kb	0.851625	8	Copy Gain	Not Specified	Clinically Significant	0	0	Graphic
chr19	213080	7568712	7.36 Mb	-0.665023	576	Copy Loss	Not Specified	Clinically Significant	0	0	Graphic	PPAP2C, MIER2, THEG, C2CD4C, SHC2, ODF3L2, MADCAM1, C19orf20, CDC34, GZMM, BSG, HCN2, POLRMT, FGF22, RNF126, FSTL3, PRSS57, PALM, C19orf21, PTBP1, MIR4745, LPPR3, MIR3187, AZU1, PRTN3, ELANE, CFD, MED16, C19orf22, KISS1R, ARID3A, WDR18, GRIN3B, C19orf6, CNN2, ABCA7, HMHA1, POLR2E, GPX4, SBNO2, STK11, C19orf26, ATP5D, MIDN, C19orf23, CIRBP, C19orf24, EFNA2, MUM1, NDUFS7, GAMT, DAZAP1, RPS15, APC2,…
chr19	21819905	24235926	2.42 Mb	0.303101	237	Copy Gain	Not Specified	Clinically Significant	0	0	Graphic	ZNF208, ZNF257, ZNF676, ZNF729, ZNF98, LOC440518, ZNF492, ZNF99, ZNF91, ZNF675, ZNF681, RPSAP58, ZNF726, ZNF254, LOC100101266
chr19	32835638	34328414	1.49 Mb	-0.359436	140	Copy Loss	Not Specified	Unclear Clinical Significance	0	0	Graphic	LOC148189, LOC148145
chr19	34333630	36410523	2.08 Mb	0.285043	232	Copy Gain	Not Specified	Clinically Significant	0	CCNE1	Graphic	UQCRFS1, VSTM2B, POP4, PLEKHF1, C19orf12, CCNE1, CCNE1, C19orf2, C19orf2, ZNF536, DKFZp566F0947
chr19	36415383	48495288	12.08 Mb	0.129721	520	Copy Gain	Not Specified	Clinically Significant	0	0	Graphic	TSHZ3, THEG5, ZNF507, DPY19L3, PDCD5, ANKRD27, RGS9BP, NUDT19, TDRD12, SLC7A9, CEP89, C19orf40, RHPN2, GPATCH1, WDR88, LRP3, SLC7A10, CEBPA, LOC80054, CEBPG, PEPD, CHST8, KCTD15, LSM14A, KIAA0355, GPI, PDCD2L, UBA2, WTIP, LOC643719, SCGBL, ZNF302, ZNF181, ZNF599, LOC400685, ZNF30, ZNF792, GRAMD1A, SCN1B, HPN, LOC100128675, FXYD3, LGI4, FXYD1, FXYD7, FXYD5, FAM187B, LSR, USF2, HAMP, MAG, CD22, FFA…
chr20	1499107	2590660	1.09 Mb	0.441402	112	Copy Gain	Not Specified	Clinically Significant	0	0	Graphic	SIRPB1, SIRPG, LOC100289473, SIRPA, PDYN, STK35, TGM3, TGM6, SNRPB, SNORD119, ZNF343, TMC2, NOP56, MIR1292, SNORD110, SNORA51, SNORD86, SNORD56, SNORD57, IDH3B
chr20	2597589	5249791	2.65 Mb	0.213778	248	Copy Gain	Not Specified	Clinically Significant	0	0	Graphic	EBF4, CPXM1, C20orf141, LOC100288797, FAM113A, VPS16, PTPRA, GNRH2, MRPS26, OXT, AVP, LOC100134015, UBOX5, FASTKD5, ProSAPiP1, DDRGK1, ITPA, SLC4A11, C20orf194, ATRN, GFRA4, ADAM33, SIGLEC1, HSPA12B, C20orf27, SPEF1, CENPB, CDC25B, C20orf29, MAVS, PANK2, MIR103A2, MIR103B2, RNF24, SMOX, LOC728228, ADRA1D, PRNP, PRND, PRNT, RASSF2, SLC23A2, C20orf30, PCNA, PCNA-AS1, CDS2, PROKR2
chr20	15832495	16002308	169.81 kb	-0.395333	6	Copy Loss	Not Specified	Clinically Significant	0	0	Graphic	MACROD2
chr20	16032074	20098822	4.07 Mb	0.435238	126	Copy Gain	Not Specified	Clinically Significant	0	0	Graphic	KIF16B, SNRPB2, OTOR, PCSK2, BFSP1, DSTN, RRBP1, BANF2, SNX5, SNORD17, C20orf72, OVOL2, PET117, CSRP2BP, ZNF133, MGC44328, C20orf12, POLR3F, MIR3192, RBBP9, SEC23B, LOC388789, DTD1, HSPC072, LOC100270804, LOC100128496, C20orf79, SLC24A3, LOC100130264, RIN2, NAA20, CRNKL1, C20orf26
chr20	24553395	30550847	6.00 Mb	0.976873	244	Copy Gain	Not Specified	Clinically Significant	0	0	Graphic	TMEM90B, CST7, C20orf3, ACSS1, VSX1, LOC284798, ENTPD6, PYGB, ABHD12, GINS1, NINL, NANP, ZNF337, FAM182B, LOC100134868, FAM182A, C20orf191, MIR663, FRG1B, DEFB115, DEFB116, DEFB118, DEFB119, DEFB121, DEFB122, DEFB123, DEFB124, REM1, NCRNA00028, HM13, PSIMCT-1, ID1, MIR3193, COX4I2, BCL2L1, TPX2, MYLK2, FOXS1, DUSP15, TTLL9, PDRG1, XKR7, C20orf160, HCK, TM9SF4, TSPY26P, PLAGL2, POFUT1, KIF3B, ASXL…
chr20	30558983	31155032	596.05 kb	0.328943	53	Copy Gain	Not Specified	Clinically Significant	0	0	Graphic	LOC149950, C20orf203, COMMD7, DNMT3B, MAPRE1, SUN5, BPIL1, BPIL3, C20orf185, C20orf186
chr20	31172184	31892288	720.10 kb	0.629113	71	Copy Gain	Not Specified	Clinically Significant	0	E2F1	Graphic	C20orf70, BASE, C20orf71, PLUNC, C20orf114, CDK5RAP1, SNTA1, CBFA2T2, NECAB3, C20orf144, C20orf134, E2F1, PXMP4, ZNF341, CHMP4B
chr20	31899018	33746756	1.85 Mb	0.324126	199	Copy Gain	Not Specified	Unclear Clinical Significance	0	0	Graphic	CHMP4B, RALY, MIR4755, EIF2S2, ASIP, AHCY, ITCH, MIR644, DYNLRB1, MAP1LC3A, PIGU, TP53INP2, NCOA6, HMGB3P1, GGT7, ACSS2, ACSS2, GSS, MYH7B, MIR499, MIR499A, TRPC4AP, EDEM2, PROCR, MMP24, EIF6, FAM83C, UQCC, GDF5, CEP250, C20orf173, ERGIC3, FER1L4, SPAG4, CPNE1, RBM12, NFS1
chr20	33762238	34314865	552.63 kb	0.813	54	Copy Gain	Not Specified	Clinically Significant	0	0	Graphic	RBM39, RBM39, PHF20, SCAND1, C20orf152, LOC647979, EPB41L1, C20orf4
chr20	34342154	49709662	15.37 Mb	-0.332903	595	Copy Loss	Not Specified	Clinically Significant	0	0	Graphic	DLGAP4, MYL9, TGIF2, TGIF2-C20ORF24, C20orf24, SLA2, NDRG3, DSN1, KIAA0889, C20orf118, SAMHD1, RBL1, C20orf132, RPN2, GHRH, MANBAL, SRC, BLCAP, NNAT, CTNNBL1, VSTM2L, TTI1, RPRD1B, TGM2, KIAA1755, BPI, LBP, LOC388796, SNORA71B, SNORA71A, SNORA71C, SNORA71D, SNHG11, SNORA39, SNORA60, RALGAPB, ADIG, ARHGAP40, SLC32A1, ACTR5, PPP1R16B, FAM83D, DHX35, LOC339568, MAFB, TOP1, PLCG1, ZHX3, LPIN3, EMILIN…
chr20	49722735	50021921	299.19 kb	-0.655407	27	Copy Loss	Not Specified	Clinically Significant	0	0	Graphic	ATP9A, SALL4
chr20	50038852	54228152	4.19 Mb	-0.309995	199	Copy Loss	Not Specified	Clinically Significant	0	0	Graphic	ZFP64, TSHZ2, ZNF217, SUMO1P1, BCAS1, MIR4756, CYP24A1, PFDN4, DOK5, CBLN4
chr20	54256046	55982003	1.73 Mb	-0.704184	76	Copy Loss	Not Specified	Clinically Significant	0	0	Graphic	MC3R, C20orf108, AURKA, CSTF1, CASS4, C20orf43, GCNT7, C20orf106, C20orf107, TFAP2C, BMP7, MIR4325, SPO11, RAE1, MTRNR2L3, RBM38, CTCFL, PCK1, ZBP1, PMEPA1, MIR4532
chr20	56024328	60917367	4.89 Mb	-0.418966	436	Copy Loss	Not Specified	Clinically Significant	0	0	Graphic	C20orf85, PPP4R1L, RAB22A, VAPB, APCDD1L, LOC149773, STX16-NPEPL1, STX16, NPEPL1, MIR296, MIR298, GNAS-AS1, GNAS, TH1L, CTSZ, TUBB1, ATP5E, ATP5E, SLMO2-ATP5E, SLMO2, ZNF831, EDN3, PHACTR3, SYCP2, C20orf177, PPP1R3D, CDH26, C20orf197, MIR646, MIR4533, CDH4, MIR1257, TAF4, LSM14B, PSMA7, SS18L1, GTPBP5, HRH3, OSBPL2, ADRM1, LAMA5, MIR4758, RPS21, CABLES2, C20orf151, GATA5, NCRNA00335, C20orf166, M…
chr21	14406100	15897783	1.49 Mb	-2.12877	168	Copy Loss	Not Specified	Clinically Significant	0	0	Graphic	LIPI, RBM11, ABCC13, HSPA13, SAMSN1, NRIP1
chr21	46725260	46915771	190.51 kb	-2.89168	19	Copy Loss	Not Specified	Clinically Significant	0	0	Graphic	DIP2A, S100B, PRMT2
chr22	16182309	17021290	838.98 kb	0.20611	200	Copy Gain	Not Specified	Clinically Significant	0	0	Graphic	CECR2, SLC25A18, ATP6V1E1, BCL2L13, BID, MIR3198-1, MICAL3, FLJ41941, PEX26, TUBA8, USP18
chr22	26852233	27913277	1.06 Mb	0.415853	34	Copy Gain	Not Specified	Clinically Significant	0	0	Graphic	MIR548AM, TTC28, CHEK2, HSCB, CCDC117, XBP1, ZNRF3, C22orf31, KREMEN1
chr22	45036223	45124514	88.29 kb	0.356273	11	Copy Gain	Not Specified	Clinically Significant	0	0	Graphic	PKDREJ, TTC38, CN5H6.4, GTSE1, TRMU
chrX	216519	54243202	54.03 Mb	-0.731136	2988	Copy Loss	Not Specified	Clinically Significant	0	0	Graphic	PPP2R3B, SHOX, CRLF2, CSF2RA, MIR3690, IL3RA, SLC25A6, ASMTL-AS1, ASMTL, P2RY8, AKAP17A, ASMT, DHRSX, ZBED1, CD99P1, NCRNA00102, CD99, XG, XGPY2, GYG2, ARSD, ARSD, ARSE, ARSH, ARSF, CXorf28, MXRA5, PRKX, LOC389906, NLGN4X, MIR4770, VCX3A, HDHD1, MIR4767, STS, VCX, PNPLA4, MIR651, VCX2, VCX3B, KAL1, FAM9A, FAM9B, TBL1X, GPR143, SHROOM2, LOC100288814, WWC3, CLCN4, MID1, HCCS, ARHGAP6, AMELX, MSL3, …
chrX	57747365	78744148	21.00 Mb	-0.715613	1029	Copy Loss	Not Specified	Clinically Significant	0	0	Graphic	ZXDA, SPIN4, LOC92249, ARHGEF9, MIR1468, FAM123B, ASB12, MTMR8, ZC4H2, ZC3H12B, LAS1L, FKSG43, MSN, MIR223, VSIG4, HEPH, EDA2R, EDA2R, AR, OPHN1, YIPF6, STARD8, EFNB1, PJA1, FAM155B, EDA, MIR676, AWAT2, OTUD6A, IGBP1, DGAT2L6, AWAT1, P2RY4, ARR3, RAB41, PDZD11, KIF4A, GDPD2, DLG3, TEX11, SLC7A3, SNX12, FOXO4, CXorf65, IL2RG, MED12, NLGN3, GJB1, ZMYM3, NONO, ITGB1BP2, TAF1, INGX, OGT, ACRC, CXCR3,…
chrX	81232520	131226730	49.99 Mb	-0.702908	1699	Copy Loss	Not Specified	Clinically Significant	0	0	Graphic	POU3F4, CYLC1, RPS6KA6, HDX, UBE2DNL, APOOL, SATL1, ZNF711, POF1B, CHM, DACH2, KLHL4, CPXCR1, TGIF2LX, PABPC5, PCDH11X, NAP1L3, FAM133A, MIR548AE1, LOC643486, DIAPH2, RPA4, LOC442459, PCDH19, TNMD, TSPAN6, SRPX2, SYTL4, CSTF2, NOX1, XKRX, ARL13A, TRMT2B, TMEM35, CENPI, DRP2, TAF7L, TIMM8A, BTK, RPL36A-HNRNPH2, RPL36A, GLA, HNRNPH2, ARMCX4, ARMCX1, ARMCX6, ARMCX3, ARMCX2, NXF5, ZMAT1, TCEAL2, TCEA…
chrX	136762264	154881514	18.12 Mb	-0.774304	1041	Copy Loss	Not Specified	Clinically Significant	0	0	Graphic	LOC158696, FGF13, MIR504, LOC100129662, SRD5A1P1, F9, MCF2, ATP11C, MIR505, CXorf66, SOX3, RP1-177G6.2, CDR1, MIR320D2, SPANXF1, SPANXB1, SPANXB2, SPANXF1, SPANXB1, SPANXB2, LDOC1, SPANXC, CXorf18, SPANXA2, SPANXA1, SPANXA2, SPANXA1, SPANXD, SPANXE, MAGEC3, MAGEC1, MAGEC2, SPANXN4, SPANXN3, SLITRK4, SPANXN2, UBE2NL, SPANXN1, SLITRK2, CXorf1, MIR890, MIR888, MIR892A, MIR892B, MIR891B, MIR891A, CXo…
chrY	2715229	2965170	249.94 kb	0.53244	25	Copy Gain	Not Specified	Clinically Significant	0	0	Graphic	SRY, RPS4Y1, ZFY
chrY	4897838	5198001	300.16 kb	-0.655349	43	Copy Loss	Not Specified	Clinically Significant	0	0	Graphic	PCDH11Y
chrY	6680738	14369259	7.69 Mb	0.575362	683	Copy Gain	Not Specified	Clinically Significant	0	0	Graphic	AMELY, TBL1Y, PRKY, TTTY16, TTTY12, TTTY18, TTTY19, TTTY11, RBMY1A3P, TTTY20, TSPY4, FAM197Y2P, TSPY4, FAM197Y2P, TSPY3, FAM197Y2P, TSPY1, FAM197Y2P, FAM197Y2P, TSPY3, RBMY3AP, TTTY8, TTTY8B, TTTY7, TTTY7B, TTTY21B, TTTY21, TTTY2, TTTY2B, TTTY1B, TTTY1, TTTY22, TTTY23B, TTTY23, GYG2P1, TTTY15, USP9Y, DDX3Y, UTY, TMSB4Y
chrY	14381633	17999294	3.62 Mb	0.235398	339	Copy Gain	Not Specified	Clinically Significant	0	0	Graphic	VCY1B, VCY, VCY, VCY1B, NLGN4Y
chrY	18033403	22805690	4.77 Mb	0.701221	77	Copy Gain	Not Specified	Clinically Significant	0	0	Graphic	FAM41AY1, FAM41AY2, NCRNA00230B, NCRNA00230A, XKRY2, XKRY, CDY2B, CDY2A, CDY2A, CDY2B, XKRY2, XKRY, NCRNA00230A, NCRNA00230B, FAM41AY1, FAM41AY2, HSFY2, HSFY1, TTTY9A, TTTY9B, TTTY9A, TTTY9B, HSFY1, HSFY2, NCRNA00185, TTTY14, CD24, BCORP1, CYorf15A, CYorf15B, KDM5D, TTTY10, EIF1AY, RPS4Y2, RBMY2EP, RBMY1B, RBMY1A1, RBMY1E, RBMY1D, RBMY1B, RBMY1A1, RBMY1D, TTTY13, RBMY1A1, RBMY1E, RBMY1B, RBMY1D, …
chrY	27211682	57740715	30.53 Mb	-0.575854	41	Copy Loss	Not Specified	Clinically Significant	0	0	Graphic	SPRY3, VAMP7, IL9R
chr1	228240276	232399849	4.16 Mb	0.608368	171	Copy Gain	Not Specified	Clinically Significant	0	0	Graphic	GALNT2, PGBD5, COG2, AGT, CAPN9, C1orf198, TTC13, ARV1, FAM89A, MIR1182, TRIM67, C1orf131, GNPAT, EXOC8, C1orf124, EGLN1, SNRPD2P2, TSNAX-DISC1, TSNAX, LOC100287814, DISC1, DISC2, SIPA1L2, KIAA1383, NTPCR, PCNXL2, KIAA1804, KCNK1, MIR4427, SLC35F3
chr1	232399849	233668787	1.27 Mb	1.26172	39	Copy Gain	Not Specified	Clinically Significant	0	0	Graphic	SLC35F3, MIR4671, C1orf31, TARBP1, LOC100506795, IRF2BP2, NCRNA00184, LOC100506810, TOMM20, SNORA14B, RBM34, ARID4B, MIR4753, GGPS1, GGPS1, TBCE
chr1	233633685	247164409	13.53 Mb	0.716716	977	Copy Gain	Not Specified	Clinically Significant	0	AKT3	Graphic	TBCE, B3GALNT2, GNG4, LYST, MIR1537, NID1, GPR137B, ERO1LB, EDARADD, LGALS8, LOC100287902, HEATR1, ACTN2, MTR, RYR2, LOC100130331, ZP4, LOC339535, CHRM3, RPS7P5, FMN2, GREM2, RGS7, MIR3123, FH, KMO, OPN3, CHML, WDR64, EXO1, MAP1LC3C, PLD5, LOC731275, CEP170, SDCCAG8, MIR4677, AKT3, LOC339529, ZNF238, C1orf100, ADSS, C1orf101, PPPDE1, FAM36A, NCRNA00201, HNRNPU, EFCAB2, KIF26B, SMYD3, LOC255654, T…

## Sheet: OAW28-PDSNS-R
Subject	OAQ28PDSNSR	NimbleGen CGX-3 v1.0 3-plex	Build hg18 Mar. 2006
Chromosome	Start	End	Abnormality Size	Avg Value	Num of Probes	Copy#	Abnormality	Significance	Mosaic	Genes of interest	Report Level	Overlapped Genes
chr1	1726113	24431190	22.71 Mb	-0.254671	1662	Copy Loss	Not Specified	Clinically Significant	0	0	Graphic	GNB1, CALML6, TMEM52, KIAA1751, GABRD, PRKCZ, C1orf86, LOC100128003, SKI, MORN1, LOC100129534, RER1, PEX10, PLCH2, PANK4, HES5, LOC115110, TNFRSF14, LOC100133445, C1orf93, MMEL1, TTC34, ACTRT2, FLJ42875, PRDM16, MIR4251, ARHGEF16, MEGF6, MIR551A, TPRG1L, WRAP73, TP73, TP73-AS1, CCDC27, LOC388588, LRRC47, CEP104, DFFB, C1orf174, LOC100133612, LOC284661, AJAP1, MIR4417, MIR4689, NPHP4, KCNAB2, CHD5…
chr1	27664934	34960224	7.30 Mb	0.215186	264	Copy Gain	Not Specified	Clinically Significant	0	0	Graphic	WASF2, AHDC1, FGR, IFI6, FAM76A, STX12, PPP1R8, SCARNA1, C1orf38, RPA2, SMPDL3B, XKR8, EYA3, LOC653566, PTAFR, DNAJC8, ATPIF1, SESN2, MED18, PHACTR4, RCC1, SNHG3, TRNAU1AP, SNHG12, SNORD99, SNORA61, SNORA44, SNORA16A, RAB42, TAF12, RNU11, GMEB1, YTHDF2, OPRD1, EPB41, TMEM200B, SRSF4, MECR, PTPRU, MATN1, LOC100129196, LAPTM5, MIR4420, SDC3, PUM1, SNORD103B, SNORD103A, SNORD103B, SNORD103A, SNORD85…
chr1	34986685	36775032	1.79 Mb	0.445464	56	Copy Gain	Not Specified	Clinically Significant	0	0	Graphic	GJB5, GJB4, GJB3, GJA4, C1orf212, DLGAP3, LOC653160, ZMYM6NB, ZMYM6, ZMYM1, SFPQ, ZMYM4, KIAA0319L, NCDN, TFAP2E, PSMB2, C1orf216, CLSPN, EIF2C4, EIF2C1, EIF2C3, TEKT2, ADPRHL2, COL8A2, TRAPPC3, MAP7D1, THRAP3, SH3D21, FAM176B, STK40, LSM10, OSCP1, MRPS15, CSF3R
chr1	39224287	40333972	1.11 Mb	0.630222	81	Copy Gain	Not Specified	Clinically Significant	0	0	Graphic	AKIRIN1, NDUFS5, MACF1, MACF1, KIAA0754, BMP8A, PPIEL, PABPC4, SNORA55, HEYL, NT5C1A, HPCAL4, PPIE, BMP8B, OXCT2, TRIT1, MYCL1, MFSD2A, CAP1, PPT1
chr1	40347131	93756452	53.41 Mb	0.219191	1894	Copy Gain	Not Specified	Clinically Significant	0	CDKN2C	Graphic	RLF, TMCO2, ZMPSTE24, COL9A2, SMAP2, ZNF643, ZNF642, DEM1, ZNF684, RIMS3, LOC100130557, NFYC, MIR30E, MIR30C1, KCNQ4, CITED4, CTPS, LOC100507178, SLFNL1, SCMH1, MIR5095, EDN2, HIVEP3, GUCA2B, GUCA2A, FOXJ3, RIMKLA, ZMYND12, PPCS, CCDC30, PPIH, YBX1, CLDN19, LEPRE1, C1orf50, LOC100129924, CCDC23, ERMAP, ZNF691, SLC2A1, FLJ32224, FAM183A, EBNA1BP2, WDR65, WDR65, TMEM125, C1orf210, TIE1, MPL, CDC20,…
chr1	93798767	95254191	1.46 Mb	0.62563	46	Copy Gain	Not Specified	Clinically Significant	0	0	Graphic	BCAR3, LOC100129046, MIR760, DNTTIP2, GCLM, ABCA4, ARHGAP29, ABCD3, F3, SLC44A3, CNN3, LOC729970, ALG14
chr1	95289272	118909668	23.62 Mb	0.249288	1008	Copy Gain	Not Specified	Unclear Clinical Significance	0	0	Graphic	ALG14, TMEM56, TMEM56-RWDD3, RWDD3, FLJ31662, PTBP2, DPYD, MIR2682, MIR137, SNX7, LPPR5, LOC100129620, LPPR4, PALMD, FRRS1, AGL, SLC35A3, HIAT1, SASS6, CCDC76, LRRC39, DBT, RTCD1, MIR553, CDC14A, GPR88, LOC100128787, VCAM1, EXTL2, SLC30A7, DPH5, S1PR1, OLFM3, MIR548AI, DNAJA1P5, COL11A1, RNPC3, AMY2B, LOC648740, AMY2A, AMY1A, AMY1C, AMY1B, AMY1A, AMY1C, AMY1B, AMY1A, AMY1C, AMY1B, LOC100129138, M…
chr1	154183195	154708584	525.39 kb	0.411077	26	Copy Gain	Not Specified	Clinically Significant	0	0	Graphic	ARHGEF2, SSR2, UBQLN4, LAMTOR2, RAB25, MEX3A, LMNA, SEMA4A, SLC25A44, PMF1, PMF1-BGLAP, BGLAP, PAQR6, SMG5, TMEM79, C1orf85, VHLL, CCT3, C1orf182, RHBG, C1orf61, MIR9-1, MEF2D
chr1	183354962	199712936	16.36 Mb	0.525613	524	Copy Gain	Not Specified	Clinically Significant	0	0	Graphic	TRMT1L, SWT1, IVNS1ABP, LOC100288079, HMCN1, PRG4, TPR, C1orf27, OCLM, OCLM, PDC, PTGS2, PLA2G4A, FAM5C, LOC440704, RGS18, RGS21, RGS1, RGS13, RGS2, UCHL5, TROVE2, GLRX2, CDC73, MIR1278, B3GALT2, KCNT2, MIR4735, CFH, CFHR3, CFHR1, CFHR4, CFHR2, CFHR5, F13B, ASPM, ZBTB41, CRB1, DENND1B, C1orf53, LHX9, NEK7, ATP6V1G3, PTPRC, MIR181B1, MIR181A1, NR5A2, FAM58BP, ZNF281, KIF14, DDX59, CAMSAP1L1, GPR25…
chr1	204362747	212800975	8.44 Mb	-0.272707	270	Copy Loss	Not Specified	Clinically Significant	0	0	Graphic	AVPR1B, C1orf186, CTSE, SRGAP2, IKBKE, RASSF5, EIF2D, DYRK3, MAPKAPK2, IL10, IL19, IL20, IL24, FAIM3, PIGR, FCAMR, C1orf116, YOD1, PFKFB2, C4BPB, C4BPA, CD55, CR2, CR1, CR1L, CD46, MIR29C, MIR29B2, LOC148696, CD34, PLXNA2, LOC642587, MIR205, CAMK1G, LAMB3, MIR4260, G0S2, HSD11B1, TRAF3IP3, C1orf74, IRF6, DIEXF, SYT14, SYT14, C1orf133, SERTAD4, HHAT, KCNH1, RCOR3, TRAF5, C1orf97, RD3, SLC30A1, NEK…
chr1	212828805	228240276	15.41 Mb	0.256988	663	Copy Gain	Not Specified	Clinically Significant	0	0	Graphic	CENPF, MIR548F3, KCNK2, KCTD3, USH2A, ESRRG, ESRRG, GPATCH2, SPATA17, RRP15, TGFB2, LOC643723, LYPLAL1, RNU5F, SLC30A10, EPRS, BPNT1, IARS2, MIR215, MIR194-1, RAB3GAP2, MIR664, SNORA36B, AURKAPS1, MARK1, C1orf115, MOSC2, MOSC1, HLX, C1orf140, DUSP10, HHIPL2, TAF1A, MIA3, AIDA, BROX, FAM177B, DISP1, TLR5, SUSD4, C1orf65, CAPN8, CAPN2, TP53BP2, FBXO28, DEGS1, NVL, MIR320B2, CNIH4, WDR26, MIR4742, C…
chr1	228283219	247174728	18.89 Mb	0.703477	1184	Copy Gain	Not Specified	Unclear Clinical Significance	0	AKT3	Graphic	GALNT2, PGBD5, COG2, AGT, CAPN9, C1orf198, TTC13, ARV1, FAM89A, MIR1182, TRIM67, C1orf131, GNPAT, EXOC8, C1orf124, EGLN1, SNRPD2P2, TSNAX-DISC1, TSNAX, LOC100287814, DISC1, DISC2, SIPA1L2, KIAA1383, NTPCR, PCNXL2, KIAA1804, KCNK1, MIR4427, SLC35F3, MIR4671, C1orf31, TARBP1, LOC100506795, IRF2BP2, NCRNA00184, LOC100506810, TOMM20, SNORA14B, RBM34, ARID4B, MIR4753, GGPS1, GGPS1, TBCE, B3GALNT2, GNG…
chr2	2115894	4114230	2.00 Mb	0.257465	215	Copy Gain	Not Specified	Clinically Significant	0	0	Graphic	MYT1L, LOC730811, TSSC1, TTC15, ADI1, RNASEH1, LOC100506054, RPS7, COLEC11, ALLC, LOC100505964
chr2	4122007	39506074	35.38 Mb	-0.108081	1291	Copy Loss	Not Specified	Clinically Significant	0	0	Graphic	LOC727982, SOX11, LOC150622, LOC400940, FLJ42418, CMPK2, RSAD2, LOC386597, RNF144A, LOC100506274, LOC339788, NCRNA00299, ID2, KIDINS220, MBOAT2, ASAP2, ITGB1BP1, CPSF3, IAH1, ADAM17, YWHAQ, TAF1B, GRHL1, KLF11, CYS1, RRM2, C2orf48, MIR4261, HPCAL1, ODC1, SNORA80B, NOL10, ATP6V1C2, PDIA6, KCNF1, C2orf50, PQLC3, ROCK2, E2F6, GREB1, MIR4429, NTSR2, LPIN1, MIR4262, MIR3681, TRIB2, MIR3125, LOC1005064…
chr2	39524446	58128377	18.60 Mb	0.608351	724	Copy Gain	Not Specified	Unclear Clinical Significance	0	0	Graphic	LOC728730, TMEM178, THUMPD2, LOC100128590, SLC8A1, LOC388942, PKDCC, EML4, COX7A2L, KCNG3, MTA3, OXER1, HAAO, ZFP36L2, LOC100129726, THADA, PLEKHH2, LOC728819, DYNC2LI1, ABCG5, ABCG8, LRPPRC, PPM1B, SLC3A1, PREPL, CAMKMT, MIR548AD, SIX3, SIX2, UNQ6975, SRBD1, PRKCE, EPAS1, LOC388946, ATP6V1E2, RHOQ, PIGF, CRIPT, SOCS5, LOC388948, LOC100134259, MCFD2, TTC7A, C2orf61, CALM2, EPCAM, MIR559, MSH2, KC…
chr2	58137521	79527114	21.39 Mb	0.350815	978	Copy Gain	Not Specified	Clinically Significant	0	0	Graphic	VRK2, FANCL, FLJ30838, MIR4432, BCL11A, PAPOLG, FLJ16341, REL, PUS10, PEX13, KIAA1841, LOC339803, C2orf74, AHSA2, USP34, SNORA70B, XPO1, FAM161A, CCT4, COMMD1, B3GNT2, TMEM17, EHBP1, LOC100132215, OTX1, DBIL5P2, WDPCP, MDH1, UGP2, VPS54, PELI1, NCRNA00309, HSPC159, AFTPH, MIR4434, LOC339807, SERTAD2, LOC400958, SLC1A4, CEP68, RAB1A, ACTR2, SPRED2, MIR4778, MEIS1, LOC644838, ETAA1, C1D, WDR92, PNO…
chr2	79559843	82518269	2.96 Mb	0.669728	92	Copy Gain	Not Specified	Clinically Significant	0	0	Graphic	CTNNA2, MIR4264, LRRTM1
chr2	82556940	96199631	13.64 Mb	0.356247	677	Copy Gain	Not Specified	Clinically Significant	0	0	Graphic	LOC1720, FUNDC2P2, SUCLG1, DNAH6, C2orf89, TMSB10, KCMF1, TCF7L1, TGOLN2, RETSAT, ELMOD3, CAPG, SH2D6, LOC100630918, MAT2A, GGCX, VAMP8, VAMP5, RNF181, TMEM150A, C2orf68, USP39, SFTPB, GNLY, ATOH8, LOC284950, ST3GAL5, LOC90784, POLR1A, PTCD3, SNORD94, IMMT, MIR4779, MRPL35, REEP1, KDM3A, VPS24, RNF103-VPS24, RNF103, RMND5A, CD8A, CD8B, LOC100286979, RGPD2, RGPD1, PLGLB1, PLGLB2, LOC285074, MIR477…
chr2	112095031	113678262	1.58 Mb	0.310519	52	Copy Gain	Not Specified	Unclear Clinical Significance	0	0	Graphic	ANAPC1, MIR4771-2, MIR4771-1, MERTK, TMEM87B, FBLN7, ZC3H8, ZC3H6, RGPD8, TTL, POLR1B, CHCHD5, FLJ42351, SLC20A1, CKAP2L, IL1A, IL1B, IL37, IL36G, IL36A, IL36B, IL36RN, IL1F10, IL1RN, PSD4
chr2	153347007	159376190	6.03 Mb	0.762455	266	Copy Gain	Not Specified	Clinically Significant	0	0	Graphic	RPRM, GALNT13, KCNJ3, NR4A2, GPD2, GALNT5, ERMN, CYTIP, ACVR1C, ACVR1, UPP2, LOC554201, CCDC148, PKP4, DAPL1
chr2	160199821	161685801	1.49 Mb	1.07315	47	Copy Gain	Not Specified	Unclear Clinical Significance	0	0	Graphic	MARCH7, CD302, LY75-CD302, LY75, PLA2R1, ITGB6, RBMS1, MIR4785
chr2	175160707	201517900	26.36 Mb	-0.253918	1243	Copy Loss	Not Specified	Clinically Significant	0	0	Graphic	WIPF1, CHRNA1, CHN1, ATF2, MIR933, ATP5G3, KIAA1715, EVX2, HOXD13, HOXD12, HOXD11, HOXD10, HOXD9, HOXD8, LOC100506783, MIR10B, HOXD4, HOXD3, LOC401022, HOXD1, MTX2, MIR1246, LOC375295, HNRNPA3, NFE2L2, MIR3128, LOC100130691, AGPS, TTC30B, TTC30A, PDE11A, RBM45, OSBPL6, MIR548N, PRKRA, DFNB59, FKBP7, PLEKHA3, LOC100506866, TTN, CCDC141, SESTD1, ZNF385B, MIR1258, CWC22, UBE2E3, MIR4437, ITGA4, CERK…
chr2	201527916	201795068	267.15 kb	0.31272	25	Copy Gain	Not Specified	Clinically Significant	0	0	Graphic	ORC2, FAM126B, NDUFB3, CFLAR, CASP10
chr2	201807277	219925492	18.12 Mb	-0.260873	846	Copy Loss	Not Specified	Clinically Significant	0	0	Graphic	CASP8, ALS2CR12, TRAK2, STRADB, ALS2CR11, TMEM237, MPP4, ALS2, CDK15, FZD7, SUMO1, NOP58, SNORD70, SNORD11B, SNORD11, BMPR2, FAM117B, ICA1L, WDR12, ALS2CR8, NBEAL1, CYP20A1, ABI2, RAPH1, CD28, CTLA4, ICOS, PARD3B, NRP2, INO80D, LOC100329109, NDUFS1, EEF1B2, SNORD51, SNORA41, GPR1, ZDBF2, ADAM23, LOC200726, DYTN, MDH1B, FASTKD2, MIR3130-2, MIR3130-1, CPO, KLF7, MIR2355, CREB1, METTL21A, CCNYL1, MI…
chr2	220446119	242654701	22.21 Mb	-0.276197	1165	Copy Loss	Not Specified	Clinically Significant	0	0	Graphic	MIR4268, EPHA4, PAX3, CCDC140, SGPP2, FARSB, MOGAT1, ACSL3, KCNE4, SCG2, AP1S3, WDFY1, MRPL44, SERPINE2, FAM124B, CUL3, DOCK10, MIR4439, KIAA1486, IRS1, RHBDD1, COL4A4, COL4A3, MFF, TM4SF20, AGFG1, C2orf83, SLC19A3, CCL20, WDR69, SPHKAP, PID1, DNER, TRIP12, FBXO36, SLC16A14, SP110, SP140, SP140L, SP100, CAB39, ITM2C, LOC151484, GPR55, LOC348761, SPATA3, C2orf72, PSMD1, HTR2B, ARMC9, MIR4777, B3GN…
chr3	44913190	49200205	4.29 Mb	0.405577	163	Copy Gain	Not Specified	Clinically Significant	0	0	Graphic	TGM4, ZDHHC3, EXOSC7, CLEC3B, CDCP1, TMEM158, LARS2, LIMD1, LOC644714, SACM1L, SLC6A20, LZTFL1, CCR9, FYCO1, CXCR6, XCR1, CCR1, CCR3, CCR2, CCR5, CCRL2, LTF, RTP3, LRRC2, TDGF1, LOC100132146, ALS2CL, TMIE, PRSS50, PRSS46, PRSS45, PRSS42, MYL3, PTH1R, CCDC12, NBEAL2, NRADDP, SETD2, FLJ39534, KIF9, KLHL18, PTPN23, SCAP, C3orf75, CSPG5, SMARCC1, DHX30, MIR1226, MAP4, CDC25A, MIR4443, CAMP, ZNF589, N…
chr3	95136790	98649820	3.51 Mb	0.477627	346	Copy Gain	Not Specified	Clinically Significant	0	0	Graphic	PROS1, ARL13B, STX19, DHFRL1, NSUN3, LOC255025, EPHA6
chr3	98792924	102833045	4.04 Mb	0.364188	223	Copy Gain	Not Specified	Clinically Significant	0	0	Graphic	EPHA6, ARL6, MINA, GABRR3, OR5AC2, OR5H1, OR5H14, OR5H15, OR5H6, OR5H2, OR5K4, OR5K3, OR5K1, OR5K2, CLDND1, GPR15, CPOX, ST3GAL6, DCBLD2, COL8A1, C3orf26, FILIP1L, MIR3921, TMEM30C, TBC1D23, NIT2, TOMM70A, LNP1, TMEM45A, GPR128, TFG, ABI3BP, IMPG2, SENP7, FAM172BP, RG9MTD1, PCNP
chr3	102866721	105313319	2.45 Mb	0.698342	76	Copy Gain	Not Specified	Unclear Clinical Significance	0	0	Graphic	ZBTB11, LOC100009676, RPL24, LOC285359, CEP97, FAM55C, NFKBIZ, LOC152225, ZPLD1
chr3	105347141	114797512	9.45 Mb	0.353541	292	Copy Gain	Not Specified	Clinically Significant	0	0	Graphic	ALCAM, CBLB, LOC100302640, LOC344595, CCDC54, BBX, LOC151658, LOC285205, CD47, IFT57, HHLA2, MYH15, KIAA1524, DZIP3, RETNLB, TRAT1, GUCA1C, MORC1, FLJ22763, C3orf66, DPPA2, DPPA4, FLJ25363, PVRL3, CD96, ZBED2, PLCXD2, PHLDB2, ABHD10, TAGLN3, TMPRSS7, C3orf52, MIR567, GCET2, SLC9A10, CD200, BTLA, ATG3, SLC35A5, CCDC80, LOC100630917, CD200R1L, CD200R1, GTPBP8, C3orf17, BOC, WDR52, SPICE1, SIDT1, MI…
chr3	114838106	124852722	10.01 Mb	-0.200702	362	Copy Loss	Not Specified	Clinically Significant	0	0	Graphic	KIAA2018, NAA50, ATP6V1A, GRAMD1C, ZDHHC23, KIAA1407, QTRTD1, DRD3, ZNF80, TIGIT, MIR568, ZBTB20, LOC100131117, MIR4796, GAP43, LSAMP, LSAMP-AS1, IGSF11, C3orf30, UPK1B, B4GALT4, ARHGAP31, TMEM39A, POGLUT1, C3orf1, CD80, ADPRH, PLA1A, POPDC2, COX17, C3orf15, NR1I2, GSK3B, GPR156, LRRC58, FSTL1, MIR198, NDUFB4, HGD, RABL3, GTF2E1, STXBP5L, POLQ, ARGFX, FBXO40, HCLS1, GOLGB1, IQCB1, EAF2, SLC15A2, …
chr3	124892970	125244627	351.66 kb	0.4285	10	Copy Gain	Not Specified	Clinically Significant	0	0	Graphic	MYLK, CCDC14, ROPN1
chr3	127922591	128661761	739.17 kb	-0.998958	24	Copy Loss	Not Specified	Clinically Significant	0	0	Graphic	CHCHD6, PLXNA1
chr3	130994541	142483158	11.49 Mb	0.261537	382	Copy Gain	Not Specified	Clinically Significant	0	0	Graphic	TMCC1, LOC100507032, TRH, ALG1L2, LOC729375, COL6A4P2, COL6A5, COL6A6, PIK3R4, ATP2C1, ASTE1, NEK11, LOC339874, NUDT16P1, NUDT16, MRPL3, SNORA58, CPNE4, ACPP, DNAJC13, NPHP3-ACAD11, ACAD11, CCRL1, UBA5, NPHP3, NCRNA00119, TMEM108, BFSP2, CDV3, TOPBP1, TF, SRPRB, RAB6B, C3orf36, SLCO2A1, RYK, AMOTL2, ANAPC13, ANAPC13, CEP63, KY, EPHB1, PPP2R3A, MSL2, PCCB, STAG1, TMEM22, NCK1, IL20RB, SOX14, CLDN1…
chr3	142524686	150404814	7.88 Mb	0.334984	672	Copy Gain	Not Specified	Clinically Significant	0	0	Graphic	ZBTB38, RASA2, RNF7, GRK7, ATP1B3, TFDP2, GK5, XRN1, ATR, PLS1, TRPC1, PCOLCE2, LOC100507389, PAQR9, LOC100289361, U2SURP, CHST2, SLC9A9, C3orf58, PLOD2, PLSCR4, PLSCR2, PLSCR1, PLSCR5, ZIC4, ZIC1, AGTR1, CPB1, CPA3, GYG1, HLTF, HPS3, CP
chr3	150425756	163985605	13.56 Mb	0.783944	504	Copy Gain	Not Specified	Unclear Clinical Significance	0	0	Graphic	TM4SF18, TM4SF1, TM4SF4, WWTR1, COMMD2, ANKUB1, RNF13, PFN2, LOC646903, TSC22D2, SERP1, EIF2A, SELT, FAM194A, SIAH2, CLRN1, CLRN1-AS1, MED12L, GPR171, P2RY14, GPR87, P2RY13, P2RY12, IGSF10, MIR548H2, AADACL2, LOC201651, AADAC, SUCNR1, LOC401093, MBNL1, TMEM14E, P2RY1, RAP2B, C3orf79, LOC100507524, ARHGEF26, DHX36, GPR149, MME, LOC100507537, PLCH1, C3orf33, SLC33A1, GMPS, KCNAB1, SSR3, LOC10028722…
chr3	164118085	199255755	35.14 Mb	0.728979	1588	Copy Gain	Not Specified	Clinically Significant	0	ETV5	Graphic	LOC647107, SI, SLITRK3, BCHE, ZBBX, SERPINI2, WDR49, PDCD10, SERPINI1, LOC646168, GOLIM4, EGFEM1P, MIR551B, MECOM, TERC, ARPM1, MYNN, LRRC34, LRRIQ4, LRRC31, SAMD7, LOC100128164, SEC62, GPR160, PHC3, PRKCI, SKIL, CLDN11, SLC7A14, RPL22L1, EIF5A2, SLC2A2, TNIK, MIR569, PLD1, TMEM212, FNDC3B, GHSR, TNFSF10, NCEH1, ECT2, SPATA16, NLGN1, NAALADL2, MIR4789, TBL1XR1, KCNMB2, ZMAT3, PIK3CA, KCNMB3, ZNF6…
chr4	33860	1612234	1.58 Mb	-0.317971	136	Copy Loss	Not Specified	Clinically Significant	0	0	Graphic	ZNF595, ZNF718, ZNF876P, ZNF732, ZNF141, ABCA11P, ZNF721, PIGG, PDE6B, ATP5I, MYL5, MFSD7, PCGF3, LOC100129917, CPLX1, GAK, TMEM175, DGKQ, SLC26A1, IDUA, FGFRL1, RNF212, TMED11P, SPON2, LOC100130872, CTBP1, C4orf42, MAEA, KIAA1530, CRIPAK, FAM53A
chr4	2908629	13151368	10.24 Mb	-0.539127	457	Copy Loss	Not Specified	Clinically Significant	0	0	Graphic	C4orf10, NOP14, GRK4, HTT, C4orf44, RGS12, HGFAC, DOK7, LRPAP1, LOC100133461, ADRA2C, LOC348926, OTOP1, TMEM128, LYAR, ZBTB49, D4S234E, STX18, LOC100507266, MSX1, CYTL1, STK32B, C4orf6, EVC2, EVC, CRMP1, MIR378D1, JAKMIP1, LOC285484, WFS1, PPP2R2C, PPP2R2C, MAN2B2, MRFAP1, LOC93622, S100P, MRFAP1L1, CNO, KIAA0232, TBC1D14, LOC100129931, CCDC96, TADA2B, GRPEL1, FLJ36777, SORCS2, MIR4798, PSAPL1, M…
chr4	13163599	48777846	35.61 Mb	-0.538828	1487	Copy Loss	Not Specified	Clinically Significant	0	0	Graphic	BOD1L, LOC152742, LOC441009, CPEB2, C1QTNF7, CC2D2A, FBXL5, FAM200B, BST1, CD38, FGFBP1, FGFBP2, PROM1, TAPT1, FLJ39653, LDB2, QDPR, CLRN2, LAP3, MED28, FAM184B, DCAF16, NCAPG, LCORL, SLIT2, LOC100505893, MIR218-1, PACRGL, KCNIP4, NCRNA00099, LOC100505912, GPR125, GBA3, PPARGC1A, MIR573, DHX15, SOD3, CCDC149, LGI2, SEPSECS, LOC285540, PI4K2B, ZCCHC4, ANAPC4, SLC34A2, SEL1L3, C4orf52, RBPJ, CCKAR,…
chr4	52392021	60970769	8.58 Mb	0.154446	612	Copy Gain	Not Specified	Clinically Significant	0	0	Graphic	DCUN1D4, LRRC66, SGCB, SPATA18, USP46, KIAA0114, MIR4449, SNORA26, LOC100288413, RASL11B, SCFD2, FIP1L1, LNX1, RPL21P44, CHIC2, GSX2, PDGFRA, KIT, KDR, SRD5A3, LOC100506462, TMEM165, CLOCK, PDCL2, NMU, LOC644145, EXOC1, CEP135, KIAA1211, AASDH, PPAT, PAICS, SRP72, ARL9, HOPX, SPINK2, REST, C4orf14, POLR2B, IGFBP7, LOC255130
chr4	61012465	71136266	10.12 Mb	-0.216857	280	Copy Loss	Not Specified	Clinically Significant	0	0	Graphic	LPHN3, TECRL, LOC401134, EPHA5, LOC100144602, MIR548AJ2, CENPC1, STAP1, UBA6, LOC550112, GNRHR, TMPRSS11D, TMPRSS11A, LOC644759, TMPRSS11F, SYT14L, FTLP10, TMPRSS11BNL, TMPRSS11B, YTHDC1, TMPRSS11E, UGT2B17, UGT2B15, TMPRSS11E, UGT2B15, UGT2B10, UGT2A3, UGT2B7, UGT2B11, UGT2B28, UGT2B4, UGT2A1, UGT2A2, SULT1B1, SULT1E1, CSN1S1, CSN2, STATH, HTN3, HTN1, CSN1S2AP, CSN1S2BP, C4orf40, ODAM, C4orf7
chr4	78309295	92774175	14.46 Mb	-0.2937	510	Copy Loss	Not Specified	Unclear Clinical Significance	0	0	Graphic	CCNG2, CXCL13, CNOT6L, MRPL1, FRAS1, ANXA3, LOC100505702, BMP2K, PAQR3, LOC100505875, NAA11, GK2, LOC100506035, GDEP, ANTXR2, PRDM8, FGF5, C4orf22, BMP3, PRKG2, RASGEF1B, HNRNPD, HNRPDL, ENOPH1, TMEM150C, C4orf11, SCD5, MIR575, SEC31A, LOC100499177, THAP9, LIN54, COPS4, PLAC8, COQ2, HPSE, HELQ, MRPS18C, FAM175A, AGPAT9, NKX6-1, CDS1, WDFY3, NCRNA00247, ARHGAP24, MIR4451, MAPK10, PTPN13, SLC10A6, …
chr4	97222235	124425838	27.20 Mb	-0.236506	864	Copy Loss	Not Specified	Clinically Significant	0	0	Graphic	C4orf37, RAP1GDS1, TSPAN5, EIF4E, METAP1, MIR3684, ADH5, LOC100507053, ADH4, PCNAP1, ADH6, ADH1A, ADH1B, ADH1C, ADH7, C4orf17, RG9MTD2, MTTP, DAPP1, LAMTOR3, DNAJB14, H2AFZ, LOC256880, DDIT4L, EMCN, PPP3CA, FLJ20021, BANK1, SLC39A8, NFKB1, MANBA, UBE2D3, CISD2, NHEDC1, NHEDC2, BDH2, CENPE, TACR3, CXXC4, TET2, PPA2, EEF1A1P9, ARHGEF38, INTS12, GSTCD, NPNT, TBCK, AIMP1, LOC100507096, DKK2, PAPSS1, …
chr4	172298616	191133858	18.84 Mb	-0.689712	962	Copy Loss	Not Specified	Clinically Significant	0	0	Graphic	GALNTL6, GALNT7, HMGB2, SAP30, SCRG1, HAND2, NBLA00301, FBXO8, CEP44, MIR4276, HPGD, GLRA3, ADAM29, GPM6A, MIR1267, WDR17, SPATA4, ASB5, SPCS3, VEGFC, NEIL3, AGA, LOC285501, NCRNA00290, MGC45800, MIR1305, ODZ3, MIR548AB, DCTD, FAM92A3, C4orf38, WWC2, CLDN22, CLDN24, CDKN2AIP, LOC389247, ING2, RWDD4, C4orf41, STOX2, ENPP6, IRF2, CASP3, CCDC111, MLF1IP, ACSL1, SLED1, LOC731424, MIR3945, LOC10050622…
chr5	108467	21633586	21.53 Mb	0.173701	1523	Copy Gain	Not Specified	Clinically Significant	0	0	Graphic	PLEKHG4B, LRRC14B, CCDC127, SDHA, PDCD6, AHRR, LOC100310782, C5orf55, EXOC3, PP7080, SLC9A3, MIR4456, CEP72, TPPP, ZDHHC11, BRD9, TRIP13, LOC100506688, NKD2, SLC12A7, MIR4635, SLC6A19, SLC6A18, TERT, MIR4457, CLPTM1L, SLC6A3, LPCAT1, SDHAP3, LOC728613, MIR4277, MRPL36, NDUFS6, IRX4, IRX2, C5orf38, LOC285577, IRX1, LOC340094, ADAMTS16, KIAA0947, FLJ33360, MED10, UBE2QL1, LOC255167, NSUN2, SRD5A1, …
chr5	21657531	42511614	20.85 Mb	0.548878	771	Copy Gain	Not Specified	Clinically Significant	0	0	Graphic	CDH12, PMCHL1, PRDM9, CDH10, LOC340107, CDH9, LOC643401, LOC729862, CDH6, DROSHA, C5orf22, PDZD2, MIR4279, GOLPH3, MTMR12, ZFR, SUB1, NPR3, LOC340113, TARS, ADAMTS12, RXFP3, SLC45A2, AMACR, C1QTNF3-AMACR, C1QTNF3, RAI14, TTC23L, RAD1, BRIX1, DNAJC21, AGXT2, PRLR, SPEF2, IL7R, CAPSL, UGT3A1, UGT3A2, LMBRD2, MIR580, SKP2, C5orf33, RANBP3L, SLC1A3, NIPBL, C5orf42, NUP155, WDR70, GDNF, EGFLAM, LIFR, …
chr5	42527640	46286429	3.76 Mb	-0.254679	368	Copy Loss	Not Specified	Clinically Significant	0	0	Graphic	GHR, CCDC152, SEPP1, LOC648987, C5orf39, LOC153684, LOC100132356, ZNF131, NIM1, HMGCS1, CCL28, C5orf28, C5orf34, PAIP1, NNT, FGF10, MRPS30, HCN1
chr5	50021928	54752882	4.73 Mb	-0.637503	471	Copy Loss	Not Specified	Clinically Significant	0	0	Graphic	PARP8, ISL1, PELO, ITGA1, ITGA2, MOCS2, LOC257396, FST, NDUFS4, ARL15, MIR581, HSPB3, SNX18, ESM1, GZMK, GZMA, CDC20B, GPX8, MIR449A, MIR449B, MIR449C, LOC345643, CCNO, DHX29, SKIV2L2
chr5	54759948	55029530	269.58 kb	0.461367	30	Copy Gain	Not Specified	Clinically Significant	0	0	Graphic	PPAP2A, RNF138P1, SLC38A9
chr5	55063789	73067220	18.00 Mb	-0.610348	509	Copy Loss	Not Specified	Clinically Significant	0	0	Graphic	DDX4, IL31RA, IL6ST, ANKRD55, MAP3K1, C5orf35, MIER3, GPBP1, ACTBL2, PLK2, GAPT, RAB3C, PDE4D, PART1, DEPDC1B, ELOVL7, ERCC8, NDUFAF2, C5orf43, ZSWIM6, C5orf64, KIF2A, DIMT1L, IPO11, LRRC70, HTR1A, RNF180, RGS7BP, FAM159B, SREK1IP1, CWC27, ADAMTS6, CENPK, PPWD1, TRIM23, C5orf44, SGTB, NLN, ERBB2IP, LOC100303749, SREK1, MAST4, CD180, PIK3R1, SLC30A5, CCNB1, CENPH, MRPS36, CDK7, CCDC125, TAF9, RAD1…
chr5	73622536	80158896	6.54 Mb	-0.619654	217	Copy Loss	Not Specified	Clinically Significant	0	0	Graphic	ENC1, HEXB, GFM2, NSA2, FAM169A, GCNT4, ANKRD31, HMGCR, COL4A3BP, POLK, POC5, SV2C, IQGAP2, F2RL2, NCRUPAR, F2R, F2RL1, S100Z, CRHBP, AGGF1, ZBED3, SNORA47, LOC728723, PDE8B, WDR41, OTP, TBCA, AP3B1, SCAMP1, LHFPL2, ARSB, DMGDH, BHMT2, BHMT, JMY, HOMER1, PAPD4, CMYA5, MTX3, THBS4, SERINC5, LOC644936, SPZ1, CRSP8P, ZFYVE16, FAM151B, ANKRD34B, DHFR, MTRNR2L2, MSH3
chr5	80192644	90329456	10.14 Mb	0.281831	373	Copy Gain	Not Specified	Clinically Significant	0	0	Graphic	MSH3, RASGRF2, CKMT2, LOC100131067, ZCCHC9, ACOT12, SSBP2, ATG10, RPS23, ATP6AP1L, MIR3977, TMEM167A, SCARNA18, XRCC4, VCAN, HAPLN1, EDIL3, NBPF22P, COX7C, MIR3607, MIR4280, RASA1, CCNH, TMEM161B, LOC100505894, LOC645323, MIR9-2, MEF2C, MIR3660, CETN3, MBLAC2, POLR3G, LYSMD3, GPR98
chr5	90340874	93014216	2.67 Mb	0.641162	117	Copy Gain	Not Specified	Unclear Clinical Significance	0	0	Graphic	GPR98, ARRDC3, LOC100129716, FLJ42709, NR2F1, FAM172A, MIR2277
chr5	95909457	107111097	11.20 Mb	0.511192	359	Copy Gain	Not Specified	Clinically Significant	0	0	Graphic	CAST, ERAP1, ERAP2, LNPEP, LIX1, RIOK2, RGMB, FLJ35946, CHD1, LOC100289230, LOC100133050, FAM174A, ST8SIA4, SLCO4C1, SLCO6A1, PAM, GIN1, PPIP5K2, C5orf30, NUDT12, RAB9BP1, EFNA5
chr5	117433247	130914402	13.48 Mb	-1.06517	414	Copy Loss	Not Specified	Clinically Significant	0	0	Graphic	DTWD2, MIR1244-3, MIR1244-2, MIR1244-1, DMXL1, TNFAIP8, HSD17B4, FAM170A, PRR16, FTMT, SRFBP1, LOX, ZNF474, LOC728460, SNCAIP, SNX2, SNX24, PPIC, PRDM6, CEP120, CSNK1G3, ZNF608, GRAMD3, ALDH7A1, PHAX, C5orf48, LMNB1, MARCH3, C5orf63, MEGF10, PRRC1, CTXN3, FLJ33630, SLC12A2, FBN2, SLC27A6, ISOC1, MIR4633, MIR4460, ADAMTS19, CHSY3, HINT1, LYRM7, CDC42SE2, RAPGEF6
chr6	128203	4418383	4.29 Mb	0.310998	446	Copy Gain	Not Specified	Clinically Significant	0	0	Graphic	DUSP22, IRF4, EXOC2, HUS1B, LOC285768, FOXQ1, FOXF2, FOXC1, GMDS, C6orf195, MYLK4, WRNIP1, SERPINB1, MIR4645, MGC39372, SERPINB9, SERPINB6, DKFZP686I15217, NQO2, LOC401233, RIPK1, BPHL, TUBB2A, LOC100507194, TUBB2B, PSMG4, SLC22A23, C6orf145, FAM50B, PRPF4B, C6orf146, C6orf201, ECI2
chr6	4439247	4751793	312.55 kb	0.689152	33	Copy Gain	Not Specified	Clinically Significant	0	0	Graphic	CDYL
chr6	4763963	17227051	12.46 Mb	0.281584	459	Copy Gain	Not Specified	Unclear Clinical Significance	0	0	Graphic	CDYL, RPP40, PPP1R3G, LYRM4, MIR3691, FARS2, NRN1, F13A1, LY86-AS1, LY86, RREB1, SSR1, CAGE1, RIOK1, DSP, SNRNP48, BMP6, TXNDC5, MUTED-TXNDC5, PIP5K1P1, MUTED, EEF1E1-MUTED, EEF1E1, SCARNA27, SLC35B3, LOC100506207, HULC, TFAP2A, LOC100130275, C6orf218, GCNT2, C6orf52, PAK1IP1, TMEM14C, TMEM14B, MAK, GCM2, SYCP2L, ELOVL2, LOC100506409, LOC221710, ERVFRD-1, NEDD9, TMEM170B, C6orf105, HIVEP1, EDN1, …
chr6	17261841	18489299	1.23 Mb	0.598509	55	Copy Gain	Not Specified	Clinically Significant	0	0	Graphic	RBM24, CAP2, FAM8A1, NUP153, KIF13A, NHLRC1, TPMT, KDM1B, DEK
chr6	18523803	20570448	2.05 Mb	0.318422	64	Copy Gain	Not Specified	Clinically Significant	0	0	Graphic	RNF144B, MIR548A1, ID4, MBOAT1, E2F3
chr6	20605663	22029439	1.42 Mb	0.585557	61	Copy Gain	Not Specified	Clinically Significant	0	0	Graphic	CDKAL1, SOX4, FLJ22536
chr6	22063409	23299586	1.24 Mb	0.305615	39	Copy Gain	Not Specified	Clinically Significant	0	0	Graphic	FLJ22536, LOC729177, PRL, HDGFL1
chr6	23329563	48502740	25.17 Mb	-0.109993	901	Copy Loss	Not Specified	Clinically Significant	0	0	Graphic	NRSN1, DCDC2, KAAG1, MRS2, GPLD1, ALDH5A1, KIAA0319, TDP2, ACOT13, C6orf62, GMNN, FAM65B, CMAHP, LRRC16A, SCGN, HIST1H2AA, HIST1H2BA, SLC17A4, SLC17A1, SLC17A3, SLC17A2, TRIM38, HIST1H1A, HIST1H3A, HIST1H4A, HIST1H4B, HIST1H3B, HIST1H2AB, HIST1H2BB, HIST1H3C, HIST1H1C, HFE, HIST1H4C, HIST1H1T, HIST1H2BC, HIST1H2AC, HIST1H1E, HIST1H2BD, HIST1H2BE, HIST1H4D, HIST1H3D, HIST1H2AD, HIST1H2BF, HIST1H4E…
chr6	48531204	54901083	6.37 Mb	0.286856	397	Copy Gain	Not Specified	Clinically Significant	0	0	Graphic	MUT, CENPQ, GLYATL3, C6orf141, RHAG, CRISP2, CRISP3, PGK2, CRISP1, DEFB133, DEFB114, DEFB113, DEFB110, DEFB112, TFAP2D, TFAP2B, PKHD1, MIR206, MIR133B, IL17A, IL17F, MCM3, PAQR8, EFHC1, TRAM2, LOC730101, TMEM14A, GSTA7P, GSTA2, GSTA1, GSTA5, GSTA3, GSTA4, ICK, FBXO9, GCM1, ELOVL5, GCLC, KLHL31, LRRC1, MLIP, TINAG, FAM83B
chr6	57470622	57649422	178.80 kb	-0.32375	12	Copy Loss	Not Specified	Unclear Clinical Significance	0	0	Graphic	PRIM2
chr6	62818807	62848697	29.89 kb	-0.7598	5	Copy Loss	Not Specified	Clinically Significant	0	0	Graphic	KHDRBS2
chr6	75619861	76994308	1.37 Mb	0.373047	43	Copy Gain	Not Specified	Clinically Significant	0	0	Graphic	COL12A1, COX7A2, TMEM30A, FILIP1, SENP6, MYO6, IMPG1
chr6	86345998	107221360	20.88 Mb	0.13521	658	Copy Gain	Not Specified	Clinically Significant	0	0	Graphic	SNX14, SYNCRIP, SNHG5, SNORD50A, SNORD50B, MIR548AD, HTR1E, CGA, ZNF292, GJB7, C6orf162, C6orf163, C6orf164, C6orf165, SLC35A1, RARS2, ORC3, AKIRIN2, AKIRIN2-AS1, SPACA1, CNR1, CNR1, RNGTT, PNRC1, SRSF12, PM20D2, GABRR1, GABRR2, UBE2J1, RRAGD, ANKRD6, LYRM2, MDN1, CASP8AP2, GJA10, BACH2, MIR4464, MAP3K7, MIR4643, EPHA7, TSG1, MANEA, FUT9, KIAA0776, FHL5, GPR63, NDUFAF4, KLHL32, MMS22L, MIR2113, P…
chr6	126969057	170743204	43.77 Mb	-0.20761	1880	Copy Loss	Not Specified	Unclear Clinical Significance	0	0	Graphic	RSPO3, RNF146, ECHDC1, C6orf174, KIAA0408, C6orf58, THEMIS, PTPRK, LAMA2, ARHGAP18, C6orf191, L3MBTL3, SAMD3, TMEM200A, LOC285733, EPB41L2, AKAP7, ARG1, MED23, ENPP3, OR2A4, CTAGE9, ENPP1, CTGF, LOC100507254, MOXD1, STX7, TAAR9, TAAR8, TAAR6, TAAR5, TAAR3, TAAR2, TAAR1, VNN1, VNN3, VNN2, VNN2, C6orf192, RPS12, SNORD101, SNORD100, SNORA33, NCRNA00326, EYA4, MGC34034, TCF21, TBPL1, SLC2A12, HMGA1P7…
chr7	136363	22815480	22.68 Mb	0.357828	1042	Copy Gain	Not Specified	Unclear Clinical Significance	0	0	Graphic	FAM20C, PDGFA, FLJ44511, PRKAR1B, HEATR2, SUN1, GET4, ADAP1, COX19, CYP2W1, C7orf50, MIR339, GPR146, GPER, ZFAND2A, UNCX, MICALL2, INTS1, MAFK, TMEM184A, PSMG3, KIAA1908, TFAMP1, ELFN1, MAD1L1, MIR4655, FTSJ2, NUDT1, SNX8, EIF3B, CHST12, LFNG, MIR4648, BRAT1, IQCE, TTYH3, AMZ1, GNA12, CARD11, SDK1, FOXK1, KIAA0415, MIR4656, RADIL, PAPOLB, MMD2, RNF216L, RBAK-LOC389458, RBAK, LOC389458, ZNF890P, W…
chr7	22849200	42508389	19.66 Mb	0.18468	684	Copy Gain	Not Specified	Clinically Significant	0	0	Graphic	SNORD93, FAM126A, KLHL7, NUPL2, GPNMB, C7orf30, IGF2BP3, RPS2P32, TRA2A, CLK2P, CCDC126, C7orf46, STK31, NPY, MPP6, DFNA5, OSBPL3, CYCS, C7orf31, NPVF, MIR148A, NFE2L3, HNRNPA2B1, CBX3, SNX10, LOC441204, KIAA0087, C7orf71, SKAP2, HOXA1, HOTAIRM1, HOXA2, HOXA3, HOXA4, LOC100133311, HOXA5, HOXA6, HOXA7, HOXA9, HOXA10-HOXA9, MIR196B, HOXA10, HOXA11, HOXA11-AS1, HOXA13, HOTTIP, EVX1, HIBADH, TAX1BP1,…
chr7	54088983	56319862	2.23 Mb	-0.663551	254	Copy Loss	Not Specified	Clinically Significant	0	EGFR	Graphic	HPVC1, VSTM2A, LOC285878, SEC61G, EGFR, LANCL2, VOPP1, FKBP9L, SEPT14, ZNF713, MRPS17, GBAS, PSPH, CCT6A, SNORA15, SUMF2, PHKG1, CHCHD2, LOC389493
chr7	56341860	65018038	8.68 Mb	-0.433804	102	Copy Loss	Not Specified	Clinically Significant	0	0	Graphic	LOC650226, DKFZp434L192, LOC100130849, MIR4283-2, MIR4283-1, ZNF479, GUSBP10, MIR3147, ZNF716, LOC643955, LOC100287834, LOC100287704, LOC100287834, MIR4283-2, MIR4283-1, LOC100506050, ZNF727, ZNF735, ZNF679, ZNF736, LOC649395, ZNF680, LOC641746, ZNF107, ZNF138, SEPHS1P, ZNF273, ZNF117, ERV3-1, CCT6P3, INTS4L1, ZNF92, LOC441242, INTS4L2, CCT6P1, SNORA22, VKORC1L1
chr7	65026356	67278661	2.25 Mb	-0.646328	201	Copy Loss	Not Specified	Clinically Significant	0	0	Graphic	VKORC1L1, GUSB, ASL, CRCP, TPST1, NCRNA00174, LOC493754, KCTD7, RABGEF1, LOC729156, C7orf42, SBDS, TYW1, MIR4650-2, MIR4650-1, PMS2P4, STAG3L4
chr7	68877597	69753597	876.00 kb	-0.745982	163	Copy Loss	Not Specified	Clinically Significant	0	0	Graphic	AUTS2
chr7	69757822	70782467	1.02 Mb	-0.370179	184	Copy Loss	Not Specified	Clinically Significant	0	0	Graphic	AUTS2, WBSCR17, MIR3914-1, MIR3914-2
chr7	70788199	72819274	2.03 Mb	-0.68546	150	Copy Loss	Not Specified	Clinically Significant	0	0	Graphic	WBSCR17, CALN1, TYW1B, MIR4650-2, MIR4650-1, SBDSP1, SPDYE7P, POM121, NSUN5P2, TRIM74, STAG3L3, PMS2L2, SPDYE8P, LOC100093631, GTF2IP1, NCF1B, GTF2IRD2P1, NSUN5, TRIM50, FKBP6, FZD9, BAZ1B, BCL7B, TBL2, MLXIPL, VPS37D, DNAJC30, WBSCR22, STX1A, MIR4284, ABHD11-AS1, ABHD11
chr7	72823680	87171856	14.35 Mb	-0.645023	559	Copy Loss	Not Specified	Unclear Clinical Significance	0	0	Graphic	CLDN4, WBSCR27, WBSCR28, ELN, LIMK1, EIF4H, MIR590, LAT2, RFC2, CLIP2, GTF2IRD1, GTF2I, NCF1, GTF2IRD2, STAG3L2, PMS2P5, GATSL1, WBSCR16, GTF2IRD2B, NCF1C, GTF2IP1, LOC100093631, GATSL2, SPDYE8P, SPDYE8P, PMS2L2, STAG3L1, LOC541473, TRIM73, NSUN5P1, POM121C, SPDYE5, PMS2P3, HIP1, CCL26, CCL24, RHBDD2, POR, MIR4651, SNORA14A, TMEM120A, STYXL1, MDH2, SRRM3, HSPB1, YWHAG, SRCRB4D, ZP3, DTX2, FDPSL2A…
chr7	102551316	106371787	3.82 Mb	-0.691764	165	Copy Loss	Not Specified	Clinically Significant	0	0	Graphic	NAPEPLD, RPL19P12, DPY19L2P2, PMPCB, DNAJC2, PSMC2, SLC26A5, RELN, ORC5, LHFPL3, LOC645591, LOC723809, LOC100216546, LOC100216545, MLL5, SRPK2, PUS7, RINT1, EFCAB10, ATXN7L1, CDHR3, SYPL1, NAMPT, FLJ36031, PIK3CG
chr7	107697952	116261910	8.56 Mb	-0.67786	299	Copy Loss	Not Specified	Clinically Significant	0	0	Graphic	NRCAM, PNPLA8, THAP5, DNAJB9, C7orf66, EIF3IP1, IMMP2L, LRRN3, DOCK4, ZNF277, IFRD1, C7orf53, TMEM168, C7orf60, GPR85, LOC401397, PPP1R3A, FOXP2, MIR3666, MDFIC, TFEC, TES, CAV2, CAV1, MET
chr7	131860909	158816094	26.96 Mb	0.332487	1137	Copy Gain	Not Specified	Clinically Significant	0	0	Graphic	PLXNA4, CHCHD3, EXOC4, LRGUK, SLC35B4, AKR1B1, AKR1B10, AKR1B15, BPGM, CALD1, AGBL3, TMEM140, C7orf49, WDR91, STRA8, CNOT4, NUP205, PL-5283, SLC13A4, FAM180A, MTPN, LUZP6, CHRM2, MIR490, PTN, DGKI, CREB3L2, AKR1D1, TRIM24, SVOPL, ATP6V0A4, TMEM213, KIAA1549, ZC3HAV1L, ZC3HAV1, TTC26, UBN2, C7orf55, LUC7L2, LOC100129148, KLRG2, CLEC2L, HIPK2, TBXAS1, PARP12, JHDM1D, LOC100134229, SLC37A3, RAB19, M…
chr8	192262	10116932	9.92 Mb	-0.506094	756	Copy Loss	Not Specified	Clinically Significant	0	0	Graphic	FBXO25, C8orf42, ERICH1, LOC286083, DLGAP2, CLN8, MIR596, ARHGEF10, KBTBD11, MYOM2, CSMD1, MCPH1, ANGPT2, AGPAT5, MIR4659A, MIR4659B, XKR5, DEFB1, DEFA6, DEFA4, DEFA10P, DEFA1B, DEFA1, DEFT1P2, DEFT1P, DEFA1B, DEFA1, DEFT1P2, DEFT1P, DEFA1B, DEFA3, DEFA1, DEFA5, FAM90A14, FAM90A13, LOC349196, LOC349196, FAM90A14, FAM90A13, LOC349196, FAM90A5, FAM90A20, FAM66B, DEFB109P1B, ZNF705G, DEFB4B, DEFB103…
chr8	11501476	27414241	15.91 Mb	-0.469077	535	Copy Loss	Not Specified	Clinically Significant	0	0	Graphic	GATA4, NEIL2, FDFT1, CTSB, DEFB136, DEFB135, DEFB134, DEFB130, LOC100133267, ZNF705D, FAM66D, LOC392196, USP17L2, FAM86B1, DEFB130, LOC100133267, FAM66A, DEFB109P1, FAM90A25P, FAM86B2, LONRF1, MIR3926-1, MIR3926-2, LOC340357, KIAA1456, DLC1, C8orf48, SGCZ, MIR383, TUSC3, MSR1, FGF20, EFHA2, ZDHHC2, CNOT7, VPS37A, MTMR7, SLC7A2, PDGFRL, MTUS1, FGL1, PCM1, ASAH1, NAT1, NAT2, PSD3, LOC100128993, SH2…
chr8	27423663	27656719	233.06 kb	0.326929	14	Copy Gain	Not Specified	Clinically Significant	0	0	Graphic	EPHX2, CLU, CLU, SCARA3, MIR3622B, MIR3622A, CCDC25
chr8	31394065	35526098	4.13 Mb	0.370242	128	Copy Gain	Not Specified	Clinically Significant	0	0	Graphic	NRG1, MIR548AD, FUT10, MAK16, C8orf41, RNF122, DUSP26, UNC5D
chr8	35543759	40144055	4.60 Mb	-0.253154	227	Copy Loss	Not Specified	Clinically Significant	0	0	Graphic	UNC5D, KCNU1, ZNF703, ERLIN2, LOC728024, PROSC, GPR124, BRF2, RAB11FIP1, GOT1L1, ADRB3, EIF4EBP1, ASH2L, STAR, LSM1, BAG4, DDHD2, PPAPDC1B, WHSC1L1, LETM2, FGFR1, C8orf86, RNF5P1, TACC1, PLEKHA2, HTRA4, TM2D2, ADAM9, ADAM32, ADAM5P, ADAM3A, ADAM18, ADAM2, IDO1, IDO2, C8orf4
chr8	40149630	50157406	10.01 Mb	0.952996	702	Copy Gain	Not Specified	Clinically Significant	0	0	Graphic	ZMAT4, SFRP1, GOLGA7, GINS4, AGPAT6, NKX6-3, ANK1, MIR486, MYST3, AP3M2, PLAT, IKBKB, IKBKB, POLB, DKK4, VDAC3, SLC20A2, C8orf40, CHRNB3, CHRNA6, THAP1, RNF170, MIR4469, HOOK3, FNTA, SGK196, HGSNAT, POTEA, NCRNA00293, LOC100287846, KIAA0146, CEBPD, PRKDC, MCM4, UBE2V2, EFCAB1, SNAI2, C8orf22
chr8	50165083	52318702	2.15 Mb	0.323162	210	Copy Gain	Not Specified	Unclear Clinical Significance	0	0	Graphic	SNTG1
chr8	52354323	55308323	2.95 Mb	0.61163	92	Copy Gain	Not Specified	Clinically Significant	0	0	Graphic	PXDNL, PCMTD1, ST18, FAM150A, RB1CC1, NPBWR1, OPRK1, ATP6V1H, RGS20, TCEA1, LYPLA1, MRPL15
chr8	55336237	65305607	9.97 Mb	0.317789	351	Copy Gain	Not Specified	Clinically Significant	0	0	Graphic	SOX17, RP1, XKR4, SBF1P1, TMEM68, TGS1, LYN, RPS20, SNORD54, MOS, PLAG1, CHCHD7, SDR16C5, PENK, LOC100507632, IMPAD1, LOC100507651, LOC286177, C8orf71, FAM110B, UBXN2B, CYP7A1, SDCBP, NSMAF, TOX, CA8, RAB2A, CHD7, LOC100130298, CLVS1, ASPH, MIR4470, NKAIN3, UG0898H09, GGH, TTPA, YTHDF3, LOC286184
chr8	69340138	111133853	41.79 Mb	-0.146381	1691	Copy Loss	Not Specified	Clinically Significant	0	0	Graphic	LOC286189, C8orf34, LOC100505718, SULF1, SLCO5A1, PRDM14, NCOA2, TRAM1, LOC286190, LACTB2, XKR9, EYA1, MSC, LOC100132891, TRPA1, LOC392232, KCNB2, TERF1, C8orf84, LOC100130301, RPL7, RDH10, LOC100128126, STAU2, UBE2W, TCEB1, TMEM70, LY96, JPH1, GDAP1, FLJ39080, MIR2052, PI15, CRISPLD1, HNF4G, LOC100192378, ZFHX4, PEX2, PKIA, FAM164A, IL7, STMN2, HEY1, MRPS28, TPD52, ZBTB10, ZNF704, PAG1, FABP5, P…
chr8	111160431	111482460	322.03 kb	0.862818	11	Copy Gain	Not Specified	Clinically Significant	0	0	Graphic
chr8	112490928	114423269	1.93 Mb	0.918925	146	Copy Gain	Not Specified	Unclear Clinical Significance	0	0	Graphic	CSMD3, MIR2053
chr8	118250161	118818028	567.87 kb	0.895381	21	Copy Gain	Not Specified	Unclear Clinical Significance	0	0	Graphic	SLC30A8, MED30
chr8	118831279	146264292	27.43 Mb	0.118258	1265	Copy Gain	Not Specified	Clinically Significant	0	MYC	Graphic	EXT1, SAMD12, NCRNA00252, TNFRSF11B, COLEC10, MAL2, NOV, ENPP2, TAF2, DSCC1, DEPTOR, COL14A1, MRPL13, MTBP, SNTB1, HAS2, HAS2-AS1, ZHX2, DERL1, WDR67, FAM83A, LOC100131726, MIR4663, C8orf76, ZHX1-C8ORF76, ZHX1, ATAD2, WDYHV1, FBXO32, KLHL38, ANXA13, FAM91A1, FER1L6, TMEM65, TRMT12, RNF139, TATDN1, NDUFB9, MTSS1, MIR4662B, MIR4662A, LOC157381, ZNF572, SQLE, KIAA0196, NSMCE2, TRIB1, LOC100130231, F…
chr9	199254	5069984	4.87 Mb	0.58114	492	Copy Gain	Not Specified	Unclear Clinical Significance	0	0	Graphic	C9orf66, DOCK8, KANK1, DMRT1, DMRT3, DMRT2, SMARCA2, FLJ35024, VLDLR, KCNV2, KIAA0020, RFX3, GLIS3, C9orf70, SLC1A1, C9orf68, PPAPDC2, CDC37L1, AK3, AK3, RCL1, MIR101-2, JAK2
chr9	5084680	32795697	27.71 Mb	0.24151	887	Copy Gain	Not Specified	Clinically Significant	0	CDKN2A	Graphic	JAK2, INSL6, INSL4, RLN2, RLN1, C9orf46, CD274, PDCD1LG2, KIAA1432, ERMP1, MLANA, KIAA2026, MIR4665, RANBP6, IL33, TPD52L3, UHRF2, GLDC, KDM4C, C9orf123, PTPRD, TYRP1, C9orf150, MPDZ, FLJ41200, C9orf146, NFIB, ZDHHC21, CER1, FREM1, LOC389705, TTC39B, SNAPC3, PSIP1, C9orf93, BNC2, CNTLN, SH3GL2, ADAMTSL1, MIR3152, FAM154A, RRAGA, HAUS6, SCARNA8, PLIN2, DENND4C, RPS6, ACER2, SLC24A2, MLLT3, MIR4473…
chr9	32844286	34405729	1.56 Mb	0.526263	76	Copy Gain	Not Specified	Clinically Significant	0	0	Graphic	APTX, DNAJA1, SMU1, B4GALT1, SPINK4, BAG1, CHMP5, NFX1, AQP7, AQP3, NOL6, SUGT1P1, ANXA2P2, PTENP1, PRSS3, UBE2R2, UBAP2, SNORD121B, SNORD121A, DCAF12, UBAP1, KIF24, NUDT2, KIAA1161, C9orf24, C9orf25
chr9	76677858	97099176	20.42 Mb	-0.648348	751	Copy Loss	Not Specified	Clinically Significant	0	0	Graphic	TRPM6, C9orf40, C9orf41, C9orf95, OSTF1, PCSK5, RFK, RPSAP9, GCNT1, PRUNE2, PCA3, FOXB2, LOC100286938, VPS13A, GNA14, GNAQ, CEP78, PSAT1, TLE4, TLE1, FAM75D5, FAM75D4, FAM75D3, FAM75D1, RASEF, FRMD3, C9orf103, UBQLN1, GKAP1, KIF27, C9orf64, HNRNPK, MIR7-1, RMI1, SLC28A3, NTRK2, AGTPBP1, LOC389765, NAA35, GOLM1, C9orf153, ISCA1, ZCCHC6, GAS1, LOC440173, LOC494127, C9orf170, DAPK1, CTSL1, CTSL3, CT…
chr9	97117824	105536220	8.42 Mb	-0.317242	579	Copy Loss	Not Specified	Clinically Significant	0	0	Graphic	FANCC, PTCH1, LOC100507346, C9orf130, C9orf102, NCRNA00092, LOC158435, HSD17B3, SLC35D2, ZNF367, HABP4, CDC14B, C9orf21, LOC441455, ZNF510, ZNF782, LOC100132781, LOC441454, FAM22G, HIATL2, CTSL2, LOC340508, ZNF322B, LOC100499484, BDAG1, C9orf174, LOC286359, TDRD7, TMOD1, TSTD2, NCBP1, XPA, FOXE1, C9orf156, HEMGN, ANP32B, NANS, TRIM14, CORO2A, TBC1D2, GABBR2, ANKS6, GALNT12, COL15A1, TGFBR1, ALG2,…
chr9	122229539	129574904	7.35 Mb	0.559855	282	Copy Gain	Not Specified	Clinically Significant	0	0	Graphic	CDK5RAP2, MEGF9, FBXW2, LOC100288842, PSMD5, LOC253039, PHF19, TRAF1, C5, CNTRL, RAB14, GSN, STOM, GGTA1P, DAB2IP, MIR548AA1, MIR548D1, TTLL11, MIR4478, NDUFA8, MORN5, LHX6, RBM18, MRRF, PTGS1, OR1J1, OR1J2, OR1J4, OR1N1, OR1N2, OR1L8, OR1Q1, OR1B1, OR1L1, OR1L3, OR1L4, OR1L6, OR5C1, OR1K1, PDCL, RC3H2, SNORD90, ZBTB6, ZBTB26, RABGAP1, GPR21, NCRNA00287, MIR600, STRBP, CRB2, DENND1A, MIR601, LHX2…
chr9	129605509	138496710	8.89 Mb	0.242762	555	Copy Gain	Not Specified	Clinically Significant	0	0	Graphic	FPGS, ENG, AK1, MIR4672, ST6GALNAC6, ST6GALNAC4, PIP5KL1, DPM2, FAM102A, NAIF1, SLC25A25, LOC100289019, PTGES2, LOC389791, LCN2, C9orf16, CIZ1, DNM1, MIR199B, MIR3154, GOLGA2, C9orf119, TRUB2, COQ4, SLC27A4, URM1, MIR219-2, MIR2964A, CERCAM, ODF2, ODF2, GLE1, SPTAN1, WDR34, SET, PKN3, ZDHHC12, ZER1, TBC1D13, ENDOG, C9orf114, CCBL1, LRRC8A, PHYHD1, DOLK, NUP188, SH3GLB2, FAM73B, DOLPP1, CRAT, PPP2…
chr9	138503633	139328117	824.48 kb	0.419639	61	Copy Gain	Not Specified	Clinically Significant	0	0	Graphic	NOTCH1, MIR4673, MIR4674, EGFL7, MIR126, AGPAT2, FAM69B, SNHG7, SNORA43, SNORA17, LCN10, LCN6, LOC100128593, LCN8, LCN15, TMEM141, KIAA1984, LOC100131193, C9orf86, MIR4292, C9orf172, PHPT1, MAMDC4, EDF1, TRAF2, MIR4479, FBXW5, C8G, LCN12, PTGDS, LCNL1, C9orf142, CLIC3, ABCA2, C9orf139, FUT7, NPDC1, ENTPD2, C9orf140, UAP1L1, LOC100289341, MAN1B1, DPP7, GRIN1, LRRC26, MIR3621, ANAPC2, SSNA1, TPRN, …
chr10	4323123	5317944	994.82 kb	0.397873	71	Copy Gain	Not Specified	Unclear Clinical Significance	0	0	Graphic	LOC100216001, LOC338588, AKR1E2, tAKR, AKR1C1, AKR1C2, AKR1C3, AKR1CL1, AKR1C4
chr10	5348793	21580906	16.23 Mb	0.230827	539	Copy Gain	Not Specified	Clinically Significant	0	0	Graphic	UCN3, TUBAL3, NET1, CALML5, CALML3, ASB13, C10orf18, GDI2, ANKRD16, FBXO18, IL15RA, IL15RA, IL2RA, RBM17, PFKFB3, MIR3155, PRKCQ, LOC439949, LOC100507127, SFMBT2, ITIH5, ITIH2, KIN, ATP5C1, TAF3, FLJ45983, GATA3, SFTA1P, LOC254312, CELF2, USP6NL, ECHDC3, C10orf47, LOC219731, UPF2, DHTKD1, SEC61A2, NUDT5, CDC123, CAMK1D, MIR4480, LOC283070, CCDC3, OPTN, MCM10, UCMA, PHYH, SEPHS1, BEND7, PRPF18, FR…
chr10	21611465	53456943	31.85 Mb	-0.117441	1734	Copy Loss	Not Specified	Unclear Clinical Significance	0	0	Graphic	C10orf114, MIR1915, C10orf140, MLLT10, DNAJC1, EBLN1, LOC100130992, COMMD3-BMI1, COMMD3, BMI1, SPAG6, LOC100499489, PIP4K2A, ARMC3, MSRB2, PTF1A, C10orf67, OTUD1, KIAA1217, PRINS, MIR603, ARHGAP21, PRTFDC1, ENKUR, THNSL1, LOC100128811, GPR158, MYO3A, GAD2, APBB1IP, NCRNA00264, LOC731789, PDSS1, ABI1, NCRNA00202, ANKRD26, YME1L1, MASTL, ACBD5, LOC387646, PTCHD3, RAB18, MKX, ARMC4, MPP7, LOC220906,…
chr10	76448581	87974859	11.53 Mb	-0.138357	835	Copy Loss	Not Specified	Clinically Significant	0	0	Graphic	MYST4, DUPD1, DUSP13, SAMD8, VDAC2, COMTD1, LOC253264, ZNF503, NCRNA00245, C10orf11, KCNMA1, DLG5, LOC100128292, POLR3A, RPS24, LOC100132987, LOC283050, ZMIZ1, PPIF, ZCCHC24, EIF5AL1, SFTPA2, LOC650623, SFTPA2, SFTPA1, LOC650623, LOC642361, LOC100288974, MBL1P, SFTPD, LOC219347, C10orf57, PLAC9, ANXA11, LOC439990, MAT1A, DYDC1, DYDC2, C10orf58, TSPAN14, SH2D4B, NRG3, GHITM, C10orf99, CDHR1, LRIT2…
chr10	112762847	133976169	21.21 Mb	-0.158444	1020	Copy Loss	Not Specified	Clinically Significant	0	0	Graphic	SHOC2, ADRA2A, GPAM, TECTB, GUCY2GP, ACSL5, ZDHHC6, VTI1A, MIR4295, LOC143188, TCF7L2, HABP2, NRAP, CASP7, C10orf81, MIR4483, DCLRE1A, NHLRC2, ADRB1, C10orf118, MIR2110, TDRD1, VWA2, AFAP1L2, ABLIM1, FAM160B1, TRUB1, ATRNL1, GFRA1, C10orf96, PNLIPRP3, PNLIP, PNLIPRP1, PNLIPRP2, C10orf82, HSPA12A, ENO4, KIAA1598, VAX1, MIR3663, KCNK18, SLC18A2, PDZD8, EMX2OS, EMX2, RAB11FIP2, CASC2, FAM204A, PRLHR…
chr10	134005548	134061772	56.22 kb	0.3816	5	Copy Gain	Not Specified	Clinically Significant	0	0	Graphic	LRRC27, PWWP2B
chr11	195983	13787659	13.59 Mb	0.118069	783	Copy Gain	Not Specified	Clinically Significant	0	0	Graphic	BET1L, RIC8A, SIRT3, PSMD13, NLRP6, ATHL1, IFITM5, IFITM2, IFITM1, IFITM3, B4GALNT4, PKP3, SIGIRR, ANO9, PTDSS2, RNH1, HRAS, LRRC56, C11orf35, RASSF7, MIR210HG, MIR210, LOC143666, PHRF1, IRF7, CDHR5, SCT, DRD4, DEAF1, TMEM80, EPS8L2, TALDO1, PDDC1, CEND1, SLC25A22, PIDD, RPLP2, SNORA52, PNPLA2, EFCAB4A, CD151, POLR2L, TSPAN4, CHID1, AP2A2, MUC6, MUC2, MUC5B, TOLLIP, LOC255512, BRSK2, MOB2, DUSP8,…
chr11	13819080	45931352	32.11 Mb	-0.143	1300	Copy Loss	Not Specified	Clinically Significant	0	0	Graphic	SPON1, RRAS2, COPB1, PSMA1, PDE3B, CYP2R1, CALCA, CALCB, INSC, SOX6, C11orf58, PLEKHA7, RPS13, PIK3C2A, NUCB2, B7H6, KCNJ11, ABCC8, USH1C, MYOD1, KCNC1, SERGEF, TPH1, SAAL1, SAA3P, MRGPRX3, MRGPRX4, LOC494141, SAA2-SAA4, SAA4, SAA2, SAA1, HPS5, GTF2H1, LDHA, LDHC, LDHAL6A, TSG101, UEVLD, LOC100506540, SPTY2D1, TMEM86A, IGSF22, PTPN5, MRGPRX1, MRGPRX2, ZDHHC13, CSRP3, E2F8, NAV2, NAV2-AS4, MIR4486…
chr11	60173170	99135845	38.96 Mb	0.356543	1322	Copy Gain	Not Specified	Unclear Clinical Significance	0	0	Graphic	NCRNA00301, MS4A8B, MS4A15, MS4A10, CCDC86, GPR44, ZP1, PRPF19, TMEM109, TMEM132A, SLC15A3, CD6, CD5, VPS37C, PGA3, PGA4, PGA5, VWCE, DDB1, DAK, CYBASC3, TMEM138, TMEM216, CPSF7, SDHAF2, C11orf66, MIR4488, LRRC10B, SYT7, RPLP0P2, DAGLA, C11orf9, DKFZP434K028, C11orf10, MIR611, FEN1, FADS1, MIR1908, FADS2, FADS3, RAB3IL1, BEST1, FTH1, INCENP, SCGB1D1, SCGB2A1, SCGB1D2, SCGB2A2, SCGB1D4, ASRGL1, SC…
chr11	99164602	103271789	4.11 Mb	0.710709	127	Copy Gain	Not Specified	Clinically Significant	0	0	Graphic	CNTN5, ARHGAP42, MIR548G, TMEM133, PGR, TRPC6, MIR3920, ANGPTL5, KIAA1377, C11orf70, YAP1, BIRC3, BIRC2, TMEM123, MMP7, MMP20, MMP27, MMP8, MMP10, LOC100288077, MMP1, MMP3, MMP12, MMP13, DCUN1D5, DYNC2H1, MIR4693
chr11	118493306	127960960	9.47 Mb	-0.137038	911	Copy Loss	Not Specified	Clinically Significant	0	0	Graphic	HINFP, ABCG4, NLRX1, PDZD3, CCDC153, CBL, MCAM, RNF26, C1QTNF5, MFRP, USP2, LOC100499227, THY1, PVRL1, TRIM29, OAF, POU2F3, LOC649133, TMEM136, ARHGEF12, GRIK4, TBCEL, TECTA, SC5DL, SORL1, MIR100HG, MIR125B1, BLID, MIRLET7A2, MIR100, UBASH3B, CRTAM, C11orf63, BSX, LOC341056, HSPA8, CLMP, MIR4493, GRAMD1B, SCN3B, ZNF202, OR6X1, OR6M1, TMEM225, OR8D4, OR4D5, OR6T1, OR10S1, OR10G4, OR10G9, OR10G8, O…
chr11	127974665	134434130	6.46 Mb	-0.931974	685	Copy Loss	Not Specified	Clinically Significant	0	0	Graphic	LOC100507392, FLI1, KCNJ1, KCNJ5, C11orf45, TP53AIP1, ARHGAP32, BARX2, TMEM45B, NFRKB, PRDM10, NCRNA00167, APLP2, ST14, ZBTB44, ADAMTS8, ADAMTS15, SNX19, NTM, OPCML, SPATA19, LOC283174, IGSF9B, LOC100128239, JAM3, NCAPD3, VPS26B, THYN1, ACAD8, GLB1L3, GLB1L2, B3GAT1, LOC283177
chr12	60861	368058	307.20 kb	0.357966	29	Copy Gain	Not Specified	Clinically Significant	0	0	Graphic	IQSEC3, LOC574538, SLC6A12, SLC6A13, KDM5A
chr12	382044	1223593	841.55 kb	0.761687	80	Copy Gain	Not Specified	Clinically Significant	0	0	Graphic	CCDC77, B4GALNT3, NINJ2, WNK1, RAD52, ERC1
chr12	1258723	6829341	5.57 Mb	0.342071	462	Copy Gain	Not Specified	Clinically Significant	0	CCND2	Graphic	ERC1, LOC100292680, FBXL14, WNT5B, MIR3649, ADIPOR2, CACNA2D4, LRTM2, LOC100271702, DCP1B, CACNA1C, LOC283440, FKBP4, ITFG2, NRIP2, LOC100507424, FOXM1, C12orf32, C12orf32, TULP3, TEAD4, TSPAN9, PRMT8, EFCAB4B, PARP11, CCND2, C12orf5, FGF23, FGF6, C12orf4, RAD51AP1, DYRK4, AKAP3, NDUFA9, GALNT8, KCNA6, KCNA1, KCNA5, NTF3, ANO2, VWF, CD9, PLEKHG6, TNFRSF1A, SCNN1A, LTBR, LOC678655, CD27, TAPBPL, V…
chr12	6855336	14850327	7.99 Mb	-0.304867	267	Copy Loss	Not Specified	Clinically Significant	0	0	Graphic	RPL13P5, DSTNP2, LRRC23, ENO2, ATN1, C12orf57, PTPN6, MIR200C, MIR141, PHB2, SCARNA12, EMG1, LPCAT3, C1S, C1R, C1RL, MATL2963, RBP5, CLSTN3, PEX5, ACSM4, CD163L1, CD163, APOBEC1, GDF3, DPPA3, CLEC4C, NANOGNB, NANOG, SLC2A14, SLC2A3, FOXJ2, C3AR1, NECAP1, CLEC4A, POU5F1P3, ZNF705A, FAM66C, FAM90A1, LOC653113, LOC389634, CLEC6A, CLEC4D, CLEC4E, AICDA, MFAP5, RIMKLB, A2ML1, PHC1, M6PR, KLRG1, C12orf…
chr12	14885293	36603079	21.72 Mb	1.11005	1055	Copy Gain	Not Specified	Clinically Significant	0	0	Graphic	ART4, MGP, ERP27, ARHGDIB, PDE6H, RERG, PTPRO, EPS8, STRAP, DERA, SLC15A5, MGST1, LMO3, LOC728622, MIR3974, RERGL, PIK3C2G, PLCZ1, CAPZA3, PLEKHA5, AEBP2, PDE3A, SLCO1C1, SLCO1B3, LST-3TM12, SLCO1B1, SLCO1A2, IAPP, PYROXD1, RECQL, GOLT1B, C12orf39, GYS2, LDHB, KCNJ8, ABCC9, CMAS, ST8SIA1, KIAA0528, ETNK1, SOX5, MIR920, C12orf67, BCAT1, C12orf77, LRMP, CASC1, LYRM5, KRAS, IFLTD1, MIR4302, LOC10050…
chr12	37251087	38437270	1.19 Mb	0.659194	134	Copy Gain	Not Specified	Clinically Significant	0	0	Graphic	CPNE8, KIF21A, ABCD2, C12orf40, SLC2A13
chr12	38444059	46432960	7.99 Mb	-0.247652	517	Copy Loss	Not Specified	Clinically Significant	0	0	Graphic	SLC2A13, LRRK2, CNTN1, PDZRN4, GXYLT1, YAF2, ZCRB1, PPHLN1, PRICKLE1, ADAMTS20, PUS7L, IRAK4, TWF1, TMEM117, NELL2, DBX2, RACGAP1P, PLEKHA8P1, ANO6, LOC400027, ARID2, SCAF11, SLC38A1, SLC38A2, SLC38A4, AMIGO2, MIR4698, LOC100233209, FAM113B, RPAP3, ENDOU, RAPGEF3
chr12	46467536	52992262	6.52 Mb	0.266047	322	Copy Gain	Not Specified	Clinically Significant	0	0	Graphic	HDAC7, VDR, TMEM106C, COL2A1, SENP1, PFKM, ASB8, C12orf68, OR10AD1, H1FNT, ZNF641, ANP32D, C12orf54, OR8S1, LALBA, C12orf41, SNORA34, MIR1291, SNORA2A, SNORA2B, LOC144438, CCNT1, LOC255411, ADCY6, MIR4701, CACNB3, DDX23, RND1, CCDC65, FKBP11, ARF3, WNT10B, WNT1, DDN, PRKAG1, MLL2, RHEBL1, DHH, LMBR1L, TUBA1B, TUBA1A, TUBA1C, PRPH, TROAP, C1QL4, DNAJC22, SPATS2, LOC100335030, KCNH3, MCRS1, FAM186B…
chr12	54768712	55941534	1.17 Mb	0.305622	37	Copy Gain	Not Specified	Clinically Significant	0	0	Graphic	ERBB3, PA2G4, RPL41, ZC3H10, ESYT1, MYL6B, MYL6, SMARCC2, RNF41, OBFC2B, SLC39A5, ANKRD52, COQ10A, CS, CNPY2, PAN2, IL23A, STAT2, APOF, TIMELESS, MIP, SPRYD4, GLS2, RBMS2, BAZ2A, ATP5B, SNORD59B, SNORD59A, PTGES3, NACA, NACA, PRIM1, HSD17B6, SDR9C7, RDH16, GPR182, ZBTB39, TAC3, MYO1A, TMEM194A, NAB2, STAT6, LRP1, MIR1228, NXPH4, SHMT2, NDUFA4L2, STAC3, R3HDM2
chr12	60521194	72121555	11.60 Mb	0.607549	605	Copy Gain	Not Specified	Clinically Significant	0	0	Graphic	FAM19A2, USP15, MON2, C12orf61, MIRLET7I, PPM1H, AVPR1A, DPY19L2, TMEM5, SRGAP1, C12orf66, C12orf56, XPOT, TBK1, RASSF3, RASSF3, GNS, TBC1D30, FLJ41278, WIF1, LEMD3, MSRB3, RPSAP52, HMGA2, LLPH, TMBIM4, IRAK3, HELB, GRIP1, CAND1, DYRK2, IFNG, IL26, IL22, MDM1, RAP1B, SNORA70G, LOC100507250, NUP107, SLC35E3, MDM2, CPM, CPSF6, MIR1279, LYZ, YEATS4, FRS2, MIR3913-1, MIR3913-2, CCT2, LRRC10, BEST3, R…
chr12	72152347	90327149	18.17 Mb	0.273578	611	Copy Gain	Not Specified	Clinically Significant	0	0	Graphic	LOC100507377, ATXN7L3B, KCNC2, CAPS2, GLIPR1L1, GLIPR1L2, GLIPR1, KRR1, PHLDA1, NAP1L1, BBS10, OSBPL8, ZDHHC17, CSRP2, E2F7, NAV3, SYT1, MIR1252, PAWR, PPP1R12A, OTOGL, PTPRQ, MYF6, MYF5, LIN7A, MIR617, MIR618, ACSS3, MIR4699, PPFIA2, CCDC59, C12orf26, TMTC2, MIR548T, SLC6A15, TSPAN19, LRRIQ1, ALX1, RASSF9, NTS, MGAT4C, MKRN9P, C12orf50, C12orf29, CEP290, TMTC3, KITLG, LOC728084, DUSP6, POC1B, PO…
chr12	90360546	110555949	20.20 Mb	0.216754	725	Copy Gain	Not Specified	Clinically Significant	0	0	Graphic	BTG1, CLLU1OS, CLLU1, C12orf74, PLEKHG7, EEA1, NUDT4, NUDT4P1, UBE2N, MRPL42, LOC144481, SOCS2, CRADD, PLXNC1, CCDC41, LOC144486, TMCC3, MIR492, KRT19P2, NDUFA12, NR2C1, FGD6, VEZT, MIR331, MIR3685, METAP2, USP44, NTN4, SNRPF, CCDC38, AMDHD1, HAL, LTA4H, ELK3, CDK17, NEDD1, RMST, MIR1251, MIR135A2, MIR4303, LOC121456, LOC643770, LOC100128191, TMPO, SLC25A3, SNORA53, IKBIP, APAF1, ANKS1B, FAM71C, …
chr12	110566152	111588867	1.02 Mb	0.390966	58	Copy Gain	Not Specified	Unclear Clinical Significance	0	0	Graphic	BRAP, ACAD10, ALDH2, C12orf47, MAPKAPK5, ADAM1, TMEM116, ERP29, NAA25, TRAFD1, C12orf51, RPL6, PTPN11
chr12	111627146	130750110	19.12 Mb	0.191475	1086	Copy Gain	Not Specified	Clinically Significant	0	CDK2	Graphic	RPH3A, OAS1, OAS3, OAS2, DTX1, RASAL1, CCDC42B, DDX54, C12orf52, IQCD, TPCN1, SLC24A6, PLBD2, SDS, SDSL, LHX5, RBM19, TBX5, LOC255480, TBX3, MED13L, MIR620, MIR4472-2, NCRNA00173, MAP1LC3B2, C12orf49, RNFT2, HRK, FBXW8, TESC, FBXO21, NOS1, KSR2, RFC5, WSB2, VSIG10, PEBP1, TAOK3, SUDS3, SRRM4, HSPB8, LOC144742, CCDC60, TMEM233, PRKAB1, CIT, MIR1178, CCDC64, RAB35, GCN1L1, MIR4498, RPLP0, LOC100506…
chr13	47691117	47955449	264.33 kb	-0.87004	25	Copy Loss	Not Specified	Clinically Significant	0	RB1	Graphic	ITM2B, RB1, LPAR6
chr13	68857490	99536371	30.68 Mb	0.359047	1096	Copy Gain	Not Specified	Clinically Significant	0	0	Graphic	KLHL1, ATXN8OS, DACH1, MIR548I4, MZT1, C13orf34, DIS3, PIBF1, KLF5, KLF12, LOC338864, CTAGE11P, TBC1D4, COMMD6, UCHL3, LMO7, KCTD12, BTF3P11, CLN5, FBXL3, MYCBP2, SCEL, MIR3665, SLAIN1, EDNRB, POU4F1, RNF219, MIR548A2, RBM26, RBM26-AS1, NDFIP2, SPRY2, SLITRK1, MIR548F1, SLITRK6, LOC642345, MIR4500, SLITRK5, MIR622, LOC144776, MIR17HG, MIR17, MIR18A, MIR19A, MIR20A, MIR19B1, MIR92A1, GPC5, GPC6, D…
chr13	99538110	108973788	9.44 Mb	0.299533	353	Copy Gain	Not Specified	Clinically Significant	0	0	Graphic	PCCA, A2LD1, TMTC4, NALCN, ITGBL1, FGF14, MIR2681, MIR4705, LOC283480, LOC283481, TPP2, METTL21C, C13orf40, C13orf27, KDELC1, BIVM, BIVM-ERCC5, ERCC5, LOC121952, SLC10A2, DAOA, LOC728192, EFNB2, ARGLU1, FAM155A, LIG4, ABHD13, TNFSF13B, MYO16
chr13	109004677	109266681	262.00 kb	-0.798364	22	Copy Loss	Not Specified	Clinically Significant	0	0	Graphic	IRS2
chr13	109280178	109370119	89.94 kb	0.34525	12	Copy Gain	Not Specified	Unclear Clinical Significance	0	0	Graphic
chr13	109392108	111148108	1.76 Mb	0.777251	207	Copy Gain	Not Specified	Unclear Clinical Significance	0	0	Graphic	COL4A1, COL4A2, RAB20, CARKD, CARS2, ING1, C13orf29, ANKRD10, ARHGEF7, C13orf16
chr13	111560646	114109838	2.55 Mb	0.332251	263	Copy Gain	Not Specified	Clinically Significant	0	0	Graphic	SOX1, SPACA7, TUBGCP3, C13orf35, ATP11A, MCF2L-AS1, MCF2L, F7, F10, PROZ, PCID2, CUL4A, LAMP1, GRTP1, ADPRHL1, DCUN1D2, TMCO3, TFDP1, ATP4B, GRK1, FLJ44054, GAS6, FAM70B, RASA3, CDC16, UPF3A, ZNF828
chr14	21312896	22039924	727.03 kb	0.441409	66	Copy Gain	Not Specified	Clinically Significant	0	0	Graphic	TRA, TRD
chr14	23609297	24196621	587.32 kb	0.621848	66	Copy Gain	Not Specified	Clinically Significant	0	0	Graphic	CPNE6, NRL, PCK2, DCAF11, FITM1, PSME1, FAM158A, PSME2, RNF31, IRF9, REC8, IPO4, TM9SF1, TSSK4, CHMP4A, NEDD8-MDP1, MDP1, NEDD8, GMPR2, TINF2, TGM1, RABGGTA, DHRS1, C14orf21, CIDEB, LTB4R2, LTB4R, ADCY4, RIPK3, NFATC4, NYNRIN, CBLN3, KHNYN, SDR39U1, CMA1, CTSG, GZMH, GZMB
chr14	27132663	32736308	5.60 Mb	0.517626	187	Copy Gain	Not Specified	Clinically Significant	0	0	Graphic	LOC100505967, FOXG1, C14orf23, PRKD1, G2E3, SCFD1, COCH, LOC100506071, STRN3, MIR624, AP4S1, HECTD1, HEATR5A, C14orf126, GPR33, NUBPL, C14orf128, ARHGAP5, AKAP6, NPAS3
chr14	33294486	39377171	6.08 Mb	0.523486	422	Copy Gain	Not Specified	Clinically Significant	0	0	Graphic	NPAS3, EGLN3, C14orf147, EAPP, SNX6, CFL2, CFL2, BAZ1A, C14orf19, SRP54, FAM177A1, PPP2R3C, KIAA0391, PSMA6, NFKBIA, INSM2, RALGAPA1, BRMS1L, MBIP, SFTA3, NKX2-1, NKX2-8, PAX9, SLC25A21, MIR4503, LOC100129794, MIPOL1, FOXA1, SSTR1, CLEC14A, LOC283547, SEC23A, SIP1, TRAPPC6B, PNN, MIA2, CTAGE5, LOC100288846, FBXO33
chr14	41430788	41651264	220.48 kb	-0.329375	8	Copy Loss	Not Specified	Clinically Significant	0	0	Graphic	LRFN5
chr14	44590336	44901527	311.19 kb	-0.329182	11	Copy Loss	Not Specified	Unclear Clinical Significance	0	0	Graphic	FAM179B, PRPF39, SNORD127, FKBP3, FANCM, MIS18BP1
chr14	46330434	46753199	422.76 kb	0.588214	14	Copy Gain	Not Specified	Clinically Significant	0	0	Graphic	MDGA2
chr14	46800772	67974432	21.17 Mb	0.151835	1343	Copy Gain	Not Specified	Clinically Significant	0	0	Graphic	MDGA2, MIR548Y, LOC100506433, RPS29, LRR1, RPL36AL, MGAT2, DNAAF2, POLE2, KLHDC1, KLHDC2, NEMF, ARF6, C14orf182, C14orf183, METTL21D, SOS2, L2HGDH, ATP5S, CDKL1, MAP4K5, ATL1, SAV1, NIN, ABHD12B, PYGL, TRIM9, TMX1, LOC283553, FRMD6, C14orf82, GNG2, C14orf166, NID2, PTGDR, PTGER2, TXNDC16, GPR137C, ERO1L, PSMC6, STYX, GNPNAT1, FERMT2, DDHD1, BMP4, CDKN3, CNIH, GMFB, CGRRF1, SAMD4A, GCH1, MIR4308, …
chr14	68003894	68875774	871.88 kb	0.564429	28	Copy Gain	Not Specified	Clinically Significant	0	0	Graphic	RAD51L1, ZFP36L1, ACTN1, DCAF5, EXD2, GALNTL1
chr14	69621576	106349334	36.73 Mb	0.480385	1610	Copy Gain	Not Specified	Clinically Significant	0	AKT1	Graphic	SLC8A3, ADAM21P1, SYNJ2BP-COX16, COX16, SYNJ2BP, ADAM21, C14orf55, ADAM20, MED6, TTC9, MAP3K9, PCNX, SNORD56B, LOC145474, SIPA1L1, RGS6, DPF3, DCAF4, ZFYVE1, RBM25, PSEN1, PAPLN, NUMB, HEATR4, C14orf169, ACOT1, ACOT2, ACOT4, ACOT6, DNAL1, PNMA1, C14orf43, MIR4505, PTGR2, ZNF410, FAM161B, COQ6, ENTPD5, C14orf45, ALDH6A1, LIN52, VSX2, ABCD4, VRTN, TMEM90A, NPC2, MIR4709, ISCA2, LTBP2, KIAA0317, FCF…
chr15	20372901	37986761	17.61 Mb	-0.23869	1085	Copy Loss	Not Specified	Clinically Significant	0	0	Graphic	TUBGCP5, CYFIP1, NIPA2, NIPA1, WHAMMP3, GOLGA8IP, HERC2P2, HERC2P7, GOLGA8E, LOC653061, MIR4508, MKRN3, MAGEL2, NDN, PWRN2, PWRN1, C15orf2, SNRPN, SNURF, PAR-SN, snoRNA Cluster, PAR5, SNORD116 Cluster, IPW, PAR1, PAR4, HBII-52-27, HBII-52-28, HBII-52-45, HBII-52-46, UBE3A, ATP10A, MIR4715, LOC503519, GABRB3, GABRA5, GABRG3, OCA2, HERC2, GOLGA8G, GOLGA8F, MIR4509-2, MIR4509-3, MIR4509-1, MIR4509-2…
chr15	40058860	60212076	20.15 Mb	-0.225131	685	Copy Loss	Not Specified	Clinically Significant	0	0	Graphic	PLA2G4E, PLA2G4D, PLA2G4F, VPS39, MIR627, TMEM87A, GANC, CAPN3, ZFP106, SNAP23, LRRC57, HAUS2, STARD9, CDAN1, TTBK2, UBR1, TMEM62, CCNDBP1, CCNDBP1, EPB42, TGM5, TGM7, LCMT2, ADAL, ZSCAN29, TUBGCP4, TP53BP1, MAP1A, PPIP5K1, CKMT1B, STRC, CATSPER2, CKMT1A, CATSPER2P1, PDIA3, ELL3, SERF2, SERF2-C15ORF63, MIR1282, SERINC4, C15orf63, MFAP1, WDR76, FRMD5, LOC728758, CASC4, CTDSPL2, LOC645212, EIF3J, S…
chr15	60232467	71526206	11.29 Mb	0.264125	423	Copy Gain	Not Specified	Unclear Clinical Significance	0	0	Graphic	C2CD4B, MGC15885, TLN2, MIR190, TPM1, LACTB, RPS27L, RAB8B, APH1B, CA12, USP3, LOC100130855, FBXL22, HERC1, DAPK2, FAM96A, SNX1, SNX1, SNX22, PPIB, CSNK1G1, KIAA0101, TRIP4, ZNF609, OAZ2, RBPMS2, MIR1272, PIF1, PLEKHO2, ANKDD1A, SPG21, MTFMT, OSTBETA, RASL12, KBTBD13, LOC390595, PDCD7, CLPX, CILP, PARP16, IGDCC3, IGDCC4, DPP8, PTPLAD1, C15orf44, SLC24A1, DENND4A, MIR4511, RAB11A, MEGF11, MIR4311,…
chr15	71562966	75531081	3.97 Mb	-0.60575	244	Copy Loss	Not Specified	Unclear Clinical Significance	0	0	Graphic	C15orf60, NPTN, CD276, C15orf59, TBC1D21, LOXL1, STOML1, PML, GOLGA6A, LOC283731, ISLR2, ISLR, STRA6, CCDC33, CYP11A1, SEMA7A, UBL7, LOC440288, ARID3B, CLK3, EDC3, CYP1A1, CYP1A2, CSK, MIR4513, LMAN1L, CPLX3, ULK3, SCAMP2, MPI, C15orf17, COX5A, RPP25, SCAMP5, PPCDC, C15orf39, GOLGA6C, GOLGA6D, COMMD4, NEIL1, MIR631, MAN2C1, SIN3A, PTPN9, SNUPN, IMP3, SNX33, CSPG4, ODF3L1, DNM1P35, MIR4313, UBE2Q2…
chr15	75730534	77894828	2.16 Mb	-0.668426	61	Copy Loss	Not Specified	Clinically Significant	0	0	Graphic	LOC645752, LOC91450, TBC1D2B, SH2D7, CIB2, IDH3A, ACSBG1, DNAJA4, WDR61, CRABP1, IREB2, AGPHD1, PSMA4, CHRNA5, CHRNA3, CHRNB4, LOC646938, ADAMTS7, MORF4L1, CTSH, RASGRF1, LOC729911, MIR184, ANKRD34C, TMED3, KIAA1024
chr15	77942332	78811573	869.24 kb	-0.30375	28	Copy Loss	Not Specified	Clinically Significant	0	0	Graphic	MTHFS, ST20-MTHFS, ST20, C15orf37, BCL2A1, ZFAND6, FAH, LOC283688, ARNT2, FAM108C1
chr15	78843467	79038252	194.78 kb	0.834286	7	Copy Gain	Not Specified	Unclear Clinical Significance	0	0	Graphic	KIAA1199, MIR549
chr15	79077691	92301435	13.22 Mb	-0.278156	538	Copy Loss	Not Specified	Clinically Significant	0	0	Graphic	MESDC1, C15orf26, IL16, STARD5, TMC3, MEX3B, EFTUD1, FAM154B, GOLGA6L10, UBE2Q2P3, UBE2Q2P2, GOLGA6L9, LOC440297, LOC440300, LOC727849, AGSK1, RPS17L, RPS17, LOC727849, AGSK1, LOC440297, GOLGA6L10, UBE2Q2P3, UBE2Q2P2, GOLGA6L9, LOC440297, LOC727849, AGSK1, RPS17L, RPS17, CPEB1, AP3B2, LOC338963, LOC283693, SCARNA15, FSD2, WHAMM, HOMER2, HOMER2, FAM103A1, C15orf40, BTBD1, MIR4515, TM6SF1, HDGFRP3,…
chr15	92313309	96400165	4.09 Mb	-0.347967	420	Copy Loss	Not Specified	Clinically Significant	0	0	Graphic	MCTP2, LOC400456, LOC145820, NR2F2, MIR1469, SPATA8, LOC91948, ARRDC4
chr15	96411082	100208480	3.80 Mb	-0.28141	363	Copy Loss	Not Specified	Clinically Significant	0	0	Graphic	FAM169B, IGF1R, MIR4714, PGPEP1L, SYNM, TTC23, LRRC28, MEF2A, LYSMD4, DNM1P46, ADAMTS17, FLJ42289, LASS3, LINS, ASB7, ALDH1A3, LRRK1, CHSY1, SELS, SNRPA1, PCSK6, TM2D3, TARSL2, OR4F6, OR4F15, GPCRLTM7
chr16	1984217	2087036	102.82 kb	0.642857	7	Copy Gain	Not Specified	Clinically Significant	0	0	Graphic	SYNGR3, ZNF598, NPW, SLC9A3R2, NTHL1, TSC2, PKD1, MIR1225
chr16	20428338	23296200	2.87 Mb	0.327083	254	Copy Gain	Not Specified	Clinically Significant	0	0	Graphic	ACSM2B, ACSM1, THUMPD1, ACSM3, ERI2, LOC81691, DCUN1D3, LYRM1, DNAH3, TMEM159, ZP2, ANKS4B, CRYM, NCRNA00169, NPIPL3, LOC100190986, LOC100271836, SLC7A5P2, METTL9, IGSF6, OTOA, RRN3P1, LOC100190986, UQCRC2, PDZD9, C16orf52, VWA3A, EEF2K, POLR3E, CDR2, RRN3P3, LOC641298, LOC100190986, LOC100132247, LOC653786, HS3ST2, USP31, SCNN1G, SCNN1B
chr16	23412679	28757303	5.34 Mb	0.301185	788	Copy Gain	Not Specified	Clinically Significant	0	0	Graphic	GGA2, EARS2, UBFD1, NDUFAB1, PALB2, DCTN5, PLK1, ERN2, CHP2, PRKCB, CACNG3, RBBP6, TNRC6A, SLC5A11, ARHGAP17, LOC554206, LCMT1, LOC100506655, AQP8, ZKSCAN2, HS3ST4, C16orf82, JMJD5, NSMCE1, FLJ21408, IL4R, IL21R, LOC283888, GTF3C1, KIAA0556, GSG1L, XPO6, SBK1, EIF3CL, EIF3C, CLN3, APOBR, IL27, NUPR1, CCDC101, SULT1A2, SULT1A1, EIF3C, EIF3CL, ATXN2L
chr16	28764454	31867493	3.10 Mb	0.395753	259	Copy Gain	Not Specified	Clinically Significant	0	0	Graphic	TUFM, SH2B1, ATP2A1, RABEP2, CD19, NFATC2IP, MIR4517, SPNS1, LAT, RRN3P2, RUNDC2C, LOC606724, BOLA2, BOLA2B, SLX1B, SLX1A, SLX1B-SULT1A4, SLX1A-SULT1A3, SULT1A4, SULT1A3, LOC388242, LOC613038, LOC440354, SLC7A5P1, SPN, QPRT, C16orf54, ZG16, MAZ, PRRT2, C16orf53, MVP, CDIPT, LOC440356, SEZ6L2, ASPHD1, KCTD13, TMEM219, TAOK2, HIRIP3, INO80E, DOC2A, C16orf92, FAM57B, ALDOA, PPP4C, TBX6, YPEL3, GDPD3…
chr16	47648950	48775082	1.13 Mb	0.386258	120	Copy Gain	Not Specified	Unclear Clinical Significance	0	0	Graphic	CBLN1, C16orf78, ZNF423, TMEM188, HEATR3, PAPD5
chr16	60839075	61419957	580.88 kb	-0.521632	19	Copy Loss	Not Specified	Clinically Significant	0	0	Graphic
chr16	87265338	87530700	265.36 kb	0.520167	18	Copy Gain	Not Specified	Clinically Significant	0	0	Graphic	MGC23284, SNAI3, RNF166, CTU2, FAM38A, MIR4722, CDT1, APRT, GALNS, TRAPPC2L, PABPN1L, CBFA2T3
chr17	52934	948049	895.12 kb	-0.677511	94	Copy Loss	Not Specified	Unclear Clinical Significance	0	0	Graphic	RPH3AL, C17orf97, FAM101B, VPS53, FAM57A, GEMIN4, DBIL5P, GLOD4, RNMTL1, NXN, TIMM22, ABR, MIR3183
chr17	973157	1376767	403.61 kb	1.56529	41	Copy Gain	Not Specified	Clinically Significant	0	0	Graphic	ABR, BHLHA9, TUSC5, YWHAE, CRK, MYO1C, INPP5K, LOC100306951, PITPNA
chr17	1393882	13758871	12.36 Mb	-0.879654	701	Copy Loss	Not Specified	Clinically Significant	0	0	Graphic	PITPNA, SLC43A2, SCARF1, RILP, PRPF8, TLCD2, C17orf91, MIR22, WDR81, SERPINF2, SERPINF1, SMYD4, RPA1, RTN4RL1, DPH1, OVCA2, MIR132, MIR212, HIC1, SMG6, SRR, TSR1, SNORD91B, SNORD91A, SGSM2, MNT, LOC284009, METTL16, PAFAH1B1, KIAA0664, MIR1253, RAP1GAP2, OR1D5, OR1D2, OR1G1, OR1A2, OR1A1, OR1D4, OR3A2, OR3A1, OR3A4, OR1E1, OR3A3, OR1E2, SPATA22, ASPA, TRPV3, TRPV1, SHPK, CTNS, P2RX5-TAX1BP3, TAX1B…
chr17	15991618	16380905	389.29 kb	-0.594769	13	Copy Loss	Not Specified	Clinically Significant	0	0	Graphic	NCOR1, PIGL, MIR1288, CENPV, UBB, TRPV2, NCRNA00188, SNORD49B, SNORD49A, SNORD65, C17orf76
chr17	16417967	16937333	519.37 kb	0.431517	29	Copy Gain	Not Specified	Clinically Significant	0	0	Graphic	ZNF624, CCDC144A, LOC162632, FAM106CP, KRT16P2, TNFRSF13B, MPRIP
chr17	19082873	22116415	3.03 Mb	-1.89186	285	Copy Loss	Not Specified	Clinically Significant	0	0	Graphic	EPN2, B9D1, MIR1180, MAPK7, MFAP4, RNF112, SLC47A1, SNORA59B, SNORA59A, ALDH3A2, SLC47A2, ALDH3A1, ULK2, AKAP10, SPECC1, CCDC144C, LGALS9B, KRT16P3, CDRT15L2, CCDC144NL, USP22, DHRS7B, TMEM11, C17orf103, MAP2K3, KCNJ12, KCNJ18, C17orf51, FAM27L, FLJ36000, MTRNR2L1
chr17	36952377	37148136	195.76 kb	0.598286	7	Copy Gain	Not Specified	Clinically Significant	0	0	Graphic	LOC147093, KRT9, KRT14, KRT16, KRT17, KRT42P, EIF1, GAST, HAP1
chr17	70591935	78637183	8.05 Mb	0.102815	612	Copy Gain	Not Specified	Clinically Significant	0	0	Graphic	SLC16A5, ARMC7, NT5C, HN1, SUMO2, NUP85, GGA3, MRPS7, MIF4GD, LOC100287042, SLC25A19, GRB2, MIR3678, KIAA0195, CASKIN2, TSEN54, LLGL2, MYO15B, RECQL5, C17orf109, C17orf110, SAP30BP, ITGB4, GALK1, H3F3B, MIR4738, UNK, UNC13D, WBP2, TRIM47, TRIM65, MRPL38, FBF1, ACOX1, C17orf106-CDK3, TEN1, CDK3, EVPL, SRP68, GALR2, ZACN, EXOC7, FOXJ1, RNF157, FAM100B, QRICH2, PRPSAP1, SPHK1, UBE2O, AANAT, RHBDF2, …
chr18	16796771	18683398	1.89 Mb	0.346632	182	Copy Gain	Not Specified	Clinically Significant	0	0	Graphic	ROCK1, GREB1L, ESCO1, SNRPD1, ABHD3, MIR320C1, MIB1, MIR133A1, MIR1-2, GATA6, CTAGE1
chr18	18693243	19671088	977.85 kb	0.513438	89	Copy Gain	Not Specified	Clinically Significant	0	0	Graphic	RBBP8, MIR4741, CABLES1, C18orf45, RIOK3, C18orf8, NPC1, ANKRD29, LAMA3
chr18	19685672	24053005	4.37 Mb	0.346251	299	Copy Gain	Not Specified	Clinically Significant	0	0	Graphic	LAMA3, TTC39C, CABYR, OSBPL1A, MIR320C2, IMPACT, HRH4, ZNF521, SS18, PSMA8, TAF4B, KCTD1, LOC728606, AQP4, CHST9-AS1, CHST9, CDH2
chr18	24092708	57360228	33.27 Mb	0.107806	1131	Copy Gain	Not Specified	Clinically Significant	0	0	Graphic	MIR302F, DSC3, DSC2, DSC1, DSG1, DSG4, DSG3, DSG2, TTR, B4GALT6, MCART2, TRAPPC8, RNF125, RNF138, MEP1B, FAM59A, WBP11P1, KLHL14, C18orf34, ASXL3, NOL4, DTNA, MAPRE2, ZNF397, ZSCAN30, ZNF271, ZNF24, ZNF396, INO80C, MIR3975, GALNT1, MIR187, C18orf21, RPRD1A, SLC39A6, ELP2, MOCOS, FHOD3, C18orf10, KIAA1328, CELF4, MIR4318, LOC647946, KC6, PIK3C3, RIT2, SYT4, SETBP1, MIR4319, SLC14A2, SLC14A1, SIGLE…
chr18	57400757	57617106	216.35 kb	0.749	8	Copy Gain	Not Specified	Clinically Significant	0	0	Graphic
chr19	213080	7568712	7.36 Mb	-0.52529	576	Copy Loss	Not Specified	Clinically Significant	0	0	Graphic	PPAP2C, MIER2, THEG, C2CD4C, SHC2, ODF3L2, MADCAM1, C19orf20, CDC34, GZMM, BSG, HCN2, POLRMT, FGF22, RNF126, FSTL3, PRSS57, PALM, C19orf21, PTBP1, MIR4745, LPPR3, MIR3187, AZU1, PRTN3, ELANE, CFD, MED16, C19orf22, KISS1R, ARID3A, WDR18, GRIN3B, C19orf6, CNN2, ABCA7, HMHA1, POLR2E, GPX4, SBNO2, STK11, C19orf26, ATP5D, MIDN, C19orf23, CIRBP, C19orf24, EFNA2, MUM1, NDUFS7, GAMT, DAZAP1, RPS15, APC2,…
chr19	21819905	24235926	2.42 Mb	0.444333	237	Copy Gain	Not Specified	Clinically Significant	0	0	Graphic	ZNF208, ZNF257, ZNF676, ZNF729, ZNF98, LOC440518, ZNF492, ZNF99, ZNF91, ZNF675, ZNF681, RPSAP58, ZNF726, ZNF254, LOC100101266
chr19	34333630	36347377	2.01 Mb	0.235076	224	Copy Gain	Not Specified	Clinically Significant	0	CCNE1	Graphic	UQCRFS1, VSTM2B, POP4, PLEKHF1, C19orf12, CCNE1, CCNE1, C19orf2, C19orf2, ZNF536, DKFZp566F0947
chr20	1479131	2584970	1.11 Mb	0.552752	113	Copy Gain	Not Specified	Clinically Significant	0	0	Graphic	SIRPD, SIRPB1, SIRPG, LOC100289473, SIRPA, PDYN, STK35, TGM3, TGM6, SNRPB, SNORD119, ZNF343, TMC2, NOP56, MIR1292, SNORD110, SNORA51, SNORD86
chr20	2590600	5249791	2.66 Mb	0.285779	249	Copy Gain	Not Specified	Clinically Significant	0	0	Graphic	IDH3B, EBF4, CPXM1, C20orf141, LOC100288797, FAM113A, VPS16, PTPRA, GNRH2, MRPS26, OXT, AVP, LOC100134015, UBOX5, FASTKD5, ProSAPiP1, DDRGK1, ITPA, SLC4A11, C20orf194, ATRN, GFRA4, ADAM33, SIGLEC1, HSPA12B, C20orf27, SPEF1, CENPB, CDC25B, C20orf29, MAVS, PANK2, MIR103A2, MIR103B2, RNF24, SMOX, LOC728228, ADRA1D, PRNP, PRND, PRNT, RASSF2, SLC23A2, C20orf30, PCNA, PCNA-AS1, CDS2, PROKR2
chr20	16032074	20153712	4.12 Mb	0.449273	128	Copy Gain	Not Specified	Clinically Significant	0	0	Graphic	KIF16B, SNRPB2, OTOR, PCSK2, BFSP1, DSTN, RRBP1, BANF2, SNX5, SNORD17, C20orf72, OVOL2, PET117, CSRP2BP, ZNF133, MGC44328, C20orf12, POLR3F, MIR3192, RBBP9, SEC23B, LOC388789, DTD1, HSPC072, LOC100270804, LOC100128496, C20orf79, SLC24A3, LOC100130264, RIN2, NAA20, CRNKL1, C20orf26
chr20	20197038	22408816	2.21 Mb	0.204114	202	Copy Gain	Not Specified	Clinically Significant	0	0	Graphic	C20orf26, INSM1, RALGAPA2, PLK1S1, XRN2, NKX2-4, NKX2-2, PAX1, LOC100270679, LOC284788
chr20	24553395	30550847	6.00 Mb	0.962451	244	Copy Gain	Not Specified	Clinically Significant	0	0	Graphic	TMEM90B, CST7, C20orf3, ACSS1, VSX1, LOC284798, ENTPD6, PYGB, ABHD12, GINS1, NINL, NANP, ZNF337, FAM182B, LOC100134868, FAM182A, C20orf191, MIR663, FRG1B, DEFB115, DEFB116, DEFB118, DEFB119, DEFB121, DEFB122, DEFB123, DEFB124, REM1, NCRNA00028, HM13, PSIMCT-1, ID1, MIR3193, COX4I2, BCL2L1, TPX2, MYLK2, FOXS1, DUSP15, TTLL9, PDRG1, XKR7, C20orf160, HCK, TM9SF4, TSPY26P, PLAGL2, POFUT1, KIF3B, ASXL…
chr20	30558983	31155032	596.05 kb	0.367868	53	Copy Gain	Not Specified	Clinically Significant	0	0	Graphic	LOC149950, C20orf203, COMMD7, DNMT3B, MAPRE1, SUN5, BPIL1, BPIL3, C20orf185, C20orf186
chr20	31172184	31940106	767.92 kb	0.708987	76	Copy Gain	Not Specified	Clinically Significant	0	E2F1	Graphic	C20orf70, BASE, C20orf71, PLUNC, C20orf114, CDK5RAP1, SNTA1, CBFA2T2, NECAB3, C20orf144, C20orf134, E2F1, PXMP4, ZNF341, CHMP4B
chr20	31947467	33746756	1.80 Mb	0.387505	194	Copy Gain	Not Specified	Clinically Significant	0	0	Graphic	RALY, MIR4755, EIF2S2, ASIP, AHCY, ITCH, MIR644, DYNLRB1, MAP1LC3A, PIGU, TP53INP2, NCOA6, HMGB3P1, GGT7, ACSS2, ACSS2, GSS, MYH7B, MIR499, MIR499A, TRPC4AP, EDEM2, PROCR, MMP24, EIF6, FAM83C, UQCC, GDF5, CEP250, C20orf173, ERGIC3, FER1L4, SPAG4, CPNE1, RBM12, NFS1
chr20	33762238	34314865	552.63 kb	0.783426	54	Copy Gain	Not Specified	Clinically Significant	0	0	Graphic	RBM39, RBM39, PHF20, SCAND1, C20orf152, LOC647979, EPB41L1, C20orf4
chr20	34342154	49702279	15.36 Mb	-0.288271	594	Copy Loss	Not Specified	Unclear Clinical Significance	0	0	Graphic	DLGAP4, MYL9, TGIF2, TGIF2-C20ORF24, C20orf24, SLA2, NDRG3, DSN1, KIAA0889, C20orf118, SAMHD1, RBL1, C20orf132, RPN2, GHRH, MANBAL, SRC, BLCAP, NNAT, CTNNBL1, VSTM2L, TTI1, RPRD1B, TGM2, KIAA1755, BPI, LBP, LOC388796, SNORA71B, SNORA71A, SNORA71C, SNORA71D, SNHG11, SNORA39, SNORA60, RALGAPB, ADIG, ARHGAP40, SLC32A1, ACTR5, PPP1R16B, FAM83D, DHX35, LOC339568, MAFB, TOP1, PLCG1, ZHX3, LPIN3, EMILIN…
chr20	49709602	50038912	329.31 kb	-0.597207	29	Copy Loss	Not Specified	Clinically Significant	0	0	Graphic	ATP9A, SALL4
chr20	50060551	54323480	4.26 Mb	-0.307776	201	Copy Loss	Not Specified	Clinically Significant	0	0	Graphic	ZFP64, TSHZ2, ZNF217, SUMO1P1, BCAS1, MIR4756, CYP24A1, PFDN4, DOK5, CBLN4, MC3R
chr20	54369620	55982003	1.61 Mb	-0.653493	73	Copy Loss	Not Specified	Clinically Significant	0	0	Graphic	C20orf108, AURKA, CSTF1, CASS4, C20orf43, GCNT7, C20orf106, C20orf107, TFAP2C, BMP7, MIR4325, SPO11, RAE1, MTRNR2L3, RBM38, CTCFL, PCK1, ZBP1, PMEPA1, MIR4532
chr20	56024328	60048369	4.02 Mb	-0.334553	376	Copy Loss	Not Specified	Unclear Clinical Significance	0	0	Graphic	C20orf85, PPP4R1L, RAB22A, VAPB, APCDD1L, LOC149773, STX16-NPEPL1, STX16, NPEPL1, MIR296, MIR298, GNAS-AS1, GNAS, TH1L, CTSZ, TUBB1, SLMO2-ATP5E, ATP5E, ATP5E, SLMO2, ZNF831, EDN3, PHACTR3, SYCP2, C20orf177, PPP1R3D, CDH26, C20orf197, MIR646, MIR4533, CDH4, MIR1257, TAF4
chr20	61739233	62374777	635.54 kb	0.40774	50	Copy Gain	Not Specified	Clinically Significant	0	0	Graphic	STMN3, RTEL1-TNFRSF6B, RTEL1, TNFRSF6B, ARFRP1, ZGPAT, LIME1, SLC2A4RG, ZBTB46, ABHD16B, TPD52L2, DNAJC5, MIR941-1, MIR941-3, MIR941-2, MIR941-3, MIR941-2, MIR941-2, UCKL1, MIR1914, MIR647, UCKL1-AS1, ZNF512B, SAMD10, PRPF6, NCRNA00176, SOX18, TCEA2, RGS19, OPRL1, C20orf201, NPBWR2, MYT1, PCMTD2
chr21	14406100	15897783	1.49 Mb	-2.4081	168	Copy Loss	Not Specified	Clinically Significant	0	0	Graphic	LIPI, RBM11, ABCC13, HSPA13, SAMSN1, NRIP1
chr21	46725260	46915771	190.51 kb	-3.20637	19	Copy Loss	Not Specified	Unclear Clinical Significance	0	0	Graphic	DIP2A, S100B, PRMT2
chr22	26852233	27975136	1.12 Mb	0.337111	36	Copy Gain	Not Specified	Unclear Clinical Significance	0	0	Graphic	MIR548AM, TTC28, CHEK2, HSCB, CCDC117, XBP1, ZNRF3, C22orf31, KREMEN1, EMID1
chr22	45045062	45124514	79.45 kb	0.4195	10	Copy Gain	Not Specified	Clinically Significant	0	0	Graphic	TTC38, CN5H6.4, GTSE1, TRMU
chrX	216519	54243202	54.03 Mb	-0.7492	2988	Copy Loss	Not Specified	Clinically Significant	0	0	Graphic	PPP2R3B, SHOX, CRLF2, CSF2RA, MIR3690, IL3RA, SLC25A6, ASMTL-AS1, ASMTL, P2RY8, AKAP17A, ASMT, DHRSX, ZBED1, CD99P1, NCRNA00102, CD99, XG, XGPY2, GYG2, ARSD, ARSD, ARSE, ARSH, ARSF, CXorf28, MXRA5, PRKX, LOC389906, NLGN4X, MIR4770, VCX3A, HDHD1, MIR4767, STS, VCX, PNPLA4, MIR651, VCX2, VCX3B, KAL1, FAM9A, FAM9B, TBL1X, GPR143, SHROOM2, LOC100288814, WWC3, CLCN4, MID1, HCCS, ARHGAP6, AMELX, MSL3, …
chrX	57747365	78744148	21.00 Mb	-0.738094	1029	Copy Loss	Not Specified	Clinically Significant	0	0	Graphic	ZXDA, SPIN4, LOC92249, ARHGEF9, MIR1468, FAM123B, ASB12, MTMR8, ZC4H2, ZC3H12B, LAS1L, FKSG43, MSN, MIR223, VSIG4, HEPH, EDA2R, EDA2R, AR, OPHN1, YIPF6, STARD8, EFNB1, PJA1, FAM155B, EDA, MIR676, AWAT2, OTUD6A, IGBP1, DGAT2L6, AWAT1, P2RY4, ARR3, RAB41, PDZD11, KIF4A, GDPD2, DLG3, TEX11, SLC7A3, SNX12, FOXO4, CXorf65, IL2RG, MED12, NLGN3, GJB1, ZMYM3, NONO, ITGB1BP2, TAF1, INGX, OGT, ACRC, CXCR3,…
chrX	81232520	88316485	7.08 Mb	-0.689672	271	Copy Loss	Not Specified	Clinically Significant	0	0	Graphic	POU3F4, CYLC1, RPS6KA6, HDX, UBE2DNL, APOOL, SATL1, ZNF711, POF1B, CHM, DACH2, KLHL4, CPXCR1
chrX	90218536	131294050	41.08 Mb	-0.758515	1426	Copy Loss	Not Specified	Clinically Significant	0	0	Graphic	PABPC5, PCDH11X, NAP1L3, FAM133A, MIR548AE1, LOC643486, DIAPH2, RPA4, LOC442459, PCDH19, TNMD, TSPAN6, SRPX2, SYTL4, CSTF2, NOX1, XKRX, ARL13A, TRMT2B, TMEM35, CENPI, DRP2, TAF7L, TIMM8A, BTK, RPL36A-HNRNPH2, RPL36A, GLA, HNRNPH2, ARMCX4, ARMCX1, ARMCX6, ARMCX3, ARMCX2, NXF5, ZMAT1, TCEAL2, TCEAL6, BEX5, NXF2B, NXF2, NXF2, NXF2B, NXF2, NXF2, TMSB15A, NXF4, ARMCX5, ARMCX5-GPRASP2, GPRASP1, GPRASP2…
chrX	136762264	154881514	18.12 Mb	-0.783889	1041	Copy Loss	Not Specified	Clinically Significant	0	0	Graphic	LOC158696, FGF13, MIR504, LOC100129662, SRD5A1P1, F9, MCF2, ATP11C, MIR505, CXorf66, SOX3, RP1-177G6.2, CDR1, MIR320D2, SPANXF1, SPANXB1, SPANXB2, SPANXF1, SPANXB1, SPANXB2, LDOC1, SPANXC, CXorf18, SPANXA2, SPANXA1, SPANXA2, SPANXA1, SPANXD, SPANXE, MAGEC3, MAGEC1, MAGEC2, SPANXN4, SPANXN3, SLITRK4, SPANXN2, UBE2NL, SPANXN1, SLITRK2, CXorf1, MIR890, MIR888, MIR892A, MIR892B, MIR891B, MIR891A, CXo…
chrY	2715229	2965170	249.94 kb	0.4826	25	Copy Gain	Not Specified	Clinically Significant	0	0	Graphic	SRY, RPS4Y1, ZFY
chrY	4897838	5198001	300.16 kb	-0.637233	43	Copy Loss	Not Specified	Clinically Significant	0	0	Graphic	PCDH11Y
chrY	6680738	14326547	7.65 Mb	0.436386	676	Copy Gain	Not Specified	Clinically Significant	0	0	Graphic	AMELY, TBL1Y, PRKY, TTTY16, TTTY12, TTTY18, TTTY19, TTTY11, RBMY1A3P, TTTY20, TSPY4, FAM197Y2P, TSPY4, FAM197Y2P, TSPY3, FAM197Y2P, TSPY1, FAM197Y2P, FAM197Y2P, TSPY3, RBMY3AP, TTTY8, TTTY8B, TTTY7, TTTY7B, TTTY21B, TTTY21, TTTY2, TTTY2B, TTTY1B, TTTY1, TTTY22, TTTY23B, TTTY23, GYG2P1, TTTY15, USP9Y, DDX3Y, UTY, TMSB4Y
chrY	14331587	17870190	3.54 Mb	0.231816	342	Copy Gain	Not Specified	Clinically Significant	0	0	Graphic	VCY, VCY1B, VCY, VCY1B, NLGN4Y
chrY	17899850	22805690	4.91 Mb	0.50679	81	Copy Gain	Not Specified	Clinically Significant	0	0	Graphic	FAM41AY2, FAM41AY1, NCRNA00230B, NCRNA00230A, XKRY2, XKRY, CDY2B, CDY2A, CDY2A, CDY2B, XKRY2, XKRY, NCRNA00230A, NCRNA00230B, FAM41AY1, FAM41AY2, HSFY2, HSFY1, TTTY9A, TTTY9B, TTTY9A, TTTY9B, HSFY1, HSFY2, NCRNA00185, TTTY14, CD24, BCORP1, CYorf15A, CYorf15B, KDM5D, TTTY10, EIF1AY, RPS4Y2, RBMY2EP, RBMY1B, RBMY1A1, RBMY1E, RBMY1D, RBMY1B, RBMY1A1, RBMY1D, TTTY13, RBMY1B, RBMY1E, RBMY1A1, RBMY1D, …
chrY	27211682	57740715	30.53 Mb	-0.707561	41	Copy Loss	Not Specified	Clinically Significant	0	0	Graphic	SPRY3, VAMP7, IL9R

## Sheet: OV90
Subject	ov90	NimbleGen CGX-3 v1.0 3-plex	Build hg18 Mar. 2006
Chromosome	Start	End	Abnormality Size	Avg Value	Num of Probes	Copy#	Genes of interest	Significance			Report Level	Overlapped Genes
chr1	246818971	246855500	36.53 kb	0.6498	5	Copy Gain		Thought to be Benign			Normal	Select 'Graphic' report level to see genes
chr2	51049691	51992438	942.75 kb	0.507333	30	Copy Gain		Thought to be Benign			Normal	Select 'Graphic' report level to see genes
chr2	55575036	56231003	655.97 kb	0.686095	21	Copy Gain		Clinically Significant			Graphic	CCDC104, SMEK2, PNPT1, EFEMP1, MIR217, MIR216A, MIR216B
chr2	176365921	176826998	461.08 kb	0.554952	42	Copy Gain		Clinically Significant			Graphic	KIAA1715, EVX2, HOXD13, HOXD12, HOXD11, HOXD10, HOXD9, HOXD8, LOC100506783, MIR10B, HOXD4, HOXD3, LOC401022, HOXD1
chr3	76277	8658222	8.58 Mb	-0.575038	611	Copy Loss		Clinically Significant			Graphic	CHL1, CNTN6, CNTN4, IL5RA, TRNT1, CRBN, LRRN1, SETMAR, SUMF1, ITPR1, EGOT, LOC100507582, BHLHE40, ARL8B, EDEM1, MIR4790, GRM7, LOC100288428, LMCD1, NCRNA00312, C3orf32
chr3	8685034	10267496	1.58 Mb	-0.395556	63	Copy Loss		Clinically Significant			Graphic	CAV3, OXTR, RAD18, SRGAP3, THUMPD3, LOC440944, SETD5, LHFPL4, MTMR14, CPNE9, BRPF1, OGG1, CAMK1, TADA3, ARPC4, ARPC4-TTLL3, TTLL3, RPUSD3, CIDEC, JAGN1, IL17RE, IL17RC, CRELD1, PRRT3, TMEM111, LOC401052, CIDECP, FANCD2, C3orf24, BRK1, VHL, IRAK2, TATDN2
chr3	10269157	45266534	35.00 Mb	-0.530645	1201	Copy Loss		Clinically Significant			Graphic	TATDN2, GHRLOS2, GHRL, GHRLOS, SEC13, ATP2B2, MIR885, LOC285370, SLC6A11, SLC6A1, HRH1, ATG7, VGLL4, C3orf31, SYN2, TIMP4, PPARG, TSEN2, LOC100129480, MKRN2, RAF1, TMEM40, CAND2, RPL32, SNORA7A, IQSEC1, NUP210, HDAC11, FBLN2, LOC285375, WNT7A, LOC100132526, TPRXL, CHCHD4, TMEM43, XPC, LSM3, SLC6A6, GRIP2, C3orf19, C3orf20, FGD5, NR2C2, MRPS25, ZFYVE20, COL6A4P1, CAPN7, SH3BP5, METTL6, EAF1, COLQ,…
chr3	45305391	53542151	8.24 Mb	-0.410965	284	Copy Loss		Clinically Significant			Graphic	LARS2, LIMD1, LOC644714, SACM1L, SLC6A20, LZTFL1, CCR9, FYCO1, CXCR6, XCR1, CCR1, CCR3, CCR2, CCR5, CCRL2, LTF, RTP3, LRRC2, TDGF1, LOC100132146, ALS2CL, TMIE, PRSS50, PRSS46, PRSS45, PRSS42, MYL3, PTH1R, CCDC12, NBEAL2, NRADDP, SETD2, FLJ39534, KIF9, KLHL18, PTPN23, SCAP, C3orf75, CSPG5, SMARCC1, DHX30, MIR1226, MAP4, CDC25A, MIR4443, CAMP, ZNF589, NME6, SPINK8, FBXW12, PLXNB1, CCDC51, CCDC72, A…
chr3	95136790	117486866	22.35 Mb	0.185525	1034	Copy Gain		Clinically Significant			Graphic	PROS1, ARL13B, STX19, DHFRL1, NSUN3, LOC255025, EPHA6, ARL6, MINA, GABRR3, OR5AC2, OR5H1, OR5H14, OR5H15, OR5H6, OR5H2, OR5K4, OR5K3, OR5K1, OR5K2, CLDND1, GPR15, CPOX, ST3GAL6, DCBLD2, COL8A1, C3orf26, FILIP1L, MIR3921, TMEM30C, TBC1D23, NIT2, TOMM70A, LNP1, TMEM45A, GPR128, TFG, ABI3BP, IMPG2, SENP7, FAM172BP, RG9MTD1, PCNP, ZBTB11, LOC100009676, RPL24, LOC285359, CEP97, FAM55C, NFKBIZ, LOC1522…
chr3	117516018	118453161	937.14 kb	-1.89143	30	Copy Loss		Clinically Significant			Graphic	LSAMP, LSAMP-AS1
chr3	118494249	140471236	21.98 Mb	0.216438	777	Copy Gain		Clinically Significant			Graphic	IGSF11, C3orf30, UPK1B, B4GALT4, ARHGAP31, TMEM39A, POGLUT1, C3orf1, CD80, ADPRH, PLA1A, POPDC2, COX17, C3orf15, NR1I2, GSK3B, GPR156, LRRC58, FSTL1, MIR198, NDUFB4, HGD, RABL3, GTF2E1, STXBP5L, POLQ, ARGFX, FBXO40, HCLS1, GOLGB1, IQCB1, EAF2, SLC15A2, ILDR1, CD86, CASR, CSTA, CCDC58, FAM162A, WDR5B, KPNA1, PARP9, DTX3L, PARP15, PARP14, HSPBAP1, DIRC2, LOC100129550, SEMA5B, PDIA5, SEC22A, ADCY5, …
chr3	141700734	149640206	7.94 Mb	0.188335	615	Copy Gain		Clinically Significant			Graphic	CLSTN2, TRIM42, SLC25A36, SPSB4, ACPL2, ZBTB38, RASA2, RNF7, GRK7, ATP1B3, TFDP2, GK5, XRN1, ATR, PLS1, TRPC1, PCOLCE2, LOC100507389, PAQR9, LOC100289361, U2SURP, CHST2, SLC9A9, C3orf58, PLOD2, PLSCR4, PLSCR2, PLSCR1, PLSCR5, ZIC4, ZIC1
chr3	149647087	152044932	2.40 Mb	0.276749	203	Copy Gain		Clinically Significant			Graphic	AGTR1, CPB1, CPA3, GYG1, HLTF, HPS3, CP, TM4SF18, TM4SF1, TM4SF4, WWTR1, COMMD2, ANKUB1, RNF13, PFN2, LOC646903, TSC22D2, SERP1, EIF2A, SELT, FAM194A, SIAH2
chr3	152067809	169024464	16.96 Mb	0.191013	555	Copy Gain		Clinically Significant			Graphic	CLRN1, CLRN1-AS1, MED12L, GPR171, P2RY14, GPR87, P2RY13, P2RY12, IGSF10, MIR548H2, AADACL2, LOC201651, AADAC, SUCNR1, LOC401093, MBNL1, TMEM14E, P2RY1, RAP2B, C3orf79, LOC100507524, ARHGEF26, DHX36, GPR149, MME, LOC100507537, PLCH1, C3orf33, SLC33A1, GMPS, KCNAB1, SSR3, LOC100287227, TIPARP, LOC730091, PA2G4P4, LEKR1, LOC339894, LOC100498859, CCNL1, VEPH1, PTX3, C3orf55, SHOX2, RSRC1, MLF1, GFM1,…
chr3	169038473	174294646	5.26 Mb	0.28427	163	Copy Gain		Clinically Significant			Graphic	LOC646168, GOLIM4, EGFEM1P, MIR551B, MECOM, TERC, ARPM1, MYNN, LRRC34, LRRIQ4, LRRC31, SAMD7, LOC100128164, SEC62, GPR160, PHC3, PRKCI, SKIL, CLDN11, SLC7A14, RPL22L1, EIF5A2, SLC2A2, TNIK, MIR569, PLD1, TMEM212, FNDC3B, GHSR, TNFSF10, NCEH1, ECT2, SPATA16
chr3	174325149	181606287	7.28 Mb	0.206258	225	Copy Gain		Clinically Significant			Graphic	SPATA16, NLGN1, NAALADL2, MIR4789, TBL1XR1, KCNMB2, ZMAT3, PIK3CA, KCNMB3, ZNF639, MFN1, GNB4, ACTL6A, MRPL47, NDUFB5, USP13, PEX5L
chr3	182824343	192501763	9.68 Mb	0.242992	382	Copy Gain	ETV5	Clinically Significant			Graphic	SOX2OT, SOX2, ATP11B, DCUN1D1, MCCC1, LAMP3, MCF2L2, B3GNT5, LOC100505687, KLHL6, KLHL24, YEATS2, MAP6D1, PARL, ABCC5, HTR3D, HTR3C, HTR3E, EIF2B5, DVL3, AP2M1, ABCF3, VWA5B2, MIR1224, ALG3, ECE2, CAMK2N2, PSMD2, EIF4G1, SNORD66, FAM131A, CLCN2, POLR2H, THPO, CHRD, EPHB3, MAGEF1, VPS8, C3orf70, LOC339926, EHHADH, MAP3K13, TMEM41A, LIPH, SENP2, IGF2BP2, C3orf65, TRA2B, LOC344887, ETV5, DGKG, LOC25…
chr3	194298893	199255755	4.96 Mb	0.269651	499	Copy Gain		Clinically Significant			Graphic	HRASLS, MGC2889, ATP13A5, ATP13A4, OPA1, LOC647323, LOC100128023, HES1, LOC100131551, CPN2, LRRC15, GP5, ATP13A3, FLJ34208, TMEM44, LSG1, FAM43A, LOC100507391, C3orf21, ACAP2, PPP1R2, APOD, SDHAP2, MIR570, MUC20, MUC4, TNK2, SDHAP1, TFRC, LOC401109, ZDHHC19, OSTalpha, PCYT1A, TCTEX1D2, TM4SF19-TCTEX1D2, TM4SF19, UBXN7, RNF168, C3orf43, WDR53, FBXO45, LRRC33, CEP19, PIGX, PAK2, SENP5, NCBP2, LOC15…
chr4	3501231	36938020	33.44 Mb	-0.152595	1141	Copy Loss		Clinically Significant			Graphic	LRPAP1, LOC100133461, ADRA2C, LOC348926, OTOP1, TMEM128, LYAR, ZBTB49, D4S234E, STX18, LOC100507266, MSX1, CYTL1, STK32B, C4orf6, EVC2, EVC, CRMP1, MIR378D1, JAKMIP1, LOC285484, WFS1, PPP2R2C, PPP2R2C, MAN2B2, MRFAP1, LOC93622, S100P, MRFAP1L1, CNO, KIAA0232, TBC1D14, LOC100129931, CCDC96, TADA2B, GRPEL1, FLJ36777, SORCS2, MIR4798, PSAPL1, MIR4274, AFAP1-AS1, AFAP1, ABLIM2, SH3TC1, HTRA3, ACOX3, …
chr4	57768139	69633487	11.87 Mb	-0.197827	346	Copy Loss		Clinically Significant			Graphic	LPHN3, TECRL, LOC401134, EPHA5, LOC100144602, MIR548AJ2, CENPC1, STAP1, UBA6, LOC550112, GNRHR, TMPRSS11D, TMPRSS11A, LOC644759, TMPRSS11F, SYT14L, FTLP10, TMPRSS11BNL, TMPRSS11B, YTHDC1, TMPRSS11E, UGT2B17, UGT2B15, TMPRSS11E, UGT2B15
chr4	69742393	107386146	37.64 Mb	-0.101294	1264	Copy Loss		Clinically Significant			Graphic	UGT2A3, UGT2B7, UGT2B11, UGT2B28, UGT2B4, UGT2A1, UGT2A2, SULT1B1, SULT1E1, CSN1S1, CSN2, STATH, HTN3, HTN1, CSN1S2AP, CSN1S2BP, C4orf40, ODAM, C4orf7, CSN3, CABS1, SMR3A, SMR3B, PROL1, MUC7, AMTN, AMBN, ENAM, IGJ, UTP3, RUFY3, GRSF1, MOBKL1A, DCK, SLC4A4, GC, NPFFR2, ADAMTS3, COX18, ANKRD17, ALB, AFP, AFM, RASSF6, IL8, CXCL6, PF4V1, CXCL1, PF4, PPBP, CXCL5, CXCL3, PPBPL2, CXCL2, MTHFD2L, EPGN, E…
chr4	107409507	123187143	15.78 Mb	-0.175858	492	Copy Loss		Clinically Significant			Graphic	TBCK, AIMP1, LOC100507096, DKK2, PAPSS1, SGMS2, CYP2U1, HADH, LEF1, LOC641518, LOC285456, RPL34, OSTC, AGXT2L1, COL25A1, 1/2-SBSRNA4, SEC24B, CCDC109B, CASP6, PLA2G12A, CFI, GAR1, RRH, LRIT3, EGF, ELOVL6, ENPEP, PITX2, C4orf32, AP1AR, TIFA, ALPK1, NEUROG2, C4orf21, LARP7, MIR367, MIR302D, MIR302A, MIR302C, MIR302B, ANK2, MIR1243, CAMK2D, ARSJ, UGT8, MIR577, NDST4, MIR1973, TRAM1L1, NDST3, SNHG8, …
chr4	142246180	149216711	6.97 Mb	-0.232488	252	Copy Loss		Clinically Significant			Graphic	RNF150, ZNF330, IL15, INPP4B, USP38, GAB1, MIR3139, SMARCA5, GUSBP5, FREM3, GYPE, GYPB, GYPA, LOC646576, HHIP, ANAPC10, ABCE1, OTUD4, SMAD1, MMAA, C4orf51, ZNF827, LOC100505545, LSM6, SLC10A7, POU4F2, TTC29, EDNRA, TMEM184C, PRMT10, ARHGAP10, MIR4799
chr4	161286284	168733672	7.45 Mb	-0.221114	228	Copy Loss		Clinically Significant			Graphic	FSTL5, NAF1, NPY1R, NPY5R, TKTL2, C4orf43, MARCH1, ANP32C, LOC100505989, LOC100506013, TRIM61, C4orf39, TRIM60, TMEM192, KLHL2, GK3P, SC4MOL, CPE, MIR578, TLL1, SPOCK3, SPOCK3
chr4	176786781	183414304	6.63 Mb	-0.240476	227	Copy Loss		Clinically Significant			Graphic	GPM6A, MIR1267, WDR17, SPATA4, ASB5, SPCS3, VEGFC, NEIL3, AGA, LOC285501, NCRNA00290, MGC45800, MIR1305
chr4	187657851	191133858	3.48 Mb	-0.233666	335	Copy Loss		Clinically Significant			Graphic	LOC285441, MTNR1A, FAT1, LOC339975, ZFP42, TRIML2, TRIML1, LOC401164, HSP90AA4P, FRG1
chr5	4603307	9849404	5.25 Mb	0.143915	565	Copy Gain		Clinically Significant			Graphic	LOC340094, ADAMTS16, KIAA0947, FLJ33360, MED10, UBE2QL1, LOC255167, NSUN2, SRD5A1, PAPD7, MIR4278, MIR4454, LOC442132, ADCY2, C5orf49, FASTKD3, MTRR, LOC729506, LOC100505738, MIR4458, SEMA5A, MIR4636, SNORD123, TAS2R1, LOC285692
chr5	9863440	10918382	1.05 Mb	0.276664	119	Copy Gain		Clinically Significant			Graphic	LOC285692, FAM173B, CCT5, CMBL, MARCH6, ROPN1L, ANKRD33B, DAP
chr5	10928945	28044272	17.12 Mb	0.156479	631	Copy Gain		Clinically Significant			Graphic	CTNND2, TAG, DNAH5, TRIO, FAM105A, FAM105B, ANKH, MIR4637, FBXL7, MARCH11, ZNF622, FAM134B, MYO10, LOC285696, BASP1, LOC401177, CDH18, GUSBP1, CDH12, PMCHL1, PRDM9, CDH10, LOC340107, CDH9, LOC643401
chr5	28081784	44092932	16.01 Mb	0.217666	743	Copy Gain		Clinically Significant			Graphic	LOC729862, CDH6, DROSHA, C5orf22, PDZD2, MIR4279, GOLPH3, MTMR12, ZFR, SUB1, NPR3, LOC340113, TARS, ADAMTS12, RXFP3, SLC45A2, AMACR, C1QTNF3-AMACR, C1QTNF3, RAI14, TTC23L, RAD1, BRIX1, DNAJC21, AGXT2, PRLR, SPEF2, IL7R, CAPSL, UGT3A1, UGT3A2, LMBRD2, MIR580, SKP2, C5orf33, RANBP3L, SLC1A3, NIPBL, C5orf42, NUP155, WDR70, GDNF, EGFLAM, LIFR, MIR3650, OSMR, RICTOR, FYB, C9, DAB2, PTGER4, TTC33, PRKA…
chr5	51745252	58819446	7.07 Mb	0.255931	450	Copy Gain		Clinically Significant			Graphic	PELO, ITGA1, ITGA2, MOCS2, LOC257396, FST, NDUFS4, ARL15, MIR581, HSPB3, SNX18, ESM1, GZMK, GZMA, CDC20B, GPX8, MIR449A, MIR449B, MIR449C, LOC345643, CCNO, DHX29, SKIV2L2, PPAP2A, RNF138P1, SLC38A9, DDX4, IL31RA, IL6ST, ANKRD55, MAP3K1, C5orf35, MIER3, GPBP1, ACTBL2, PLK2, GAPT, RAB3C, PDE4D
chr5	64451744	83109121	18.66 Mb	0.240884	545	Copy Gain		Clinically Significant			Graphic	ADAMTS6, CENPK, PPWD1, TRIM23, C5orf44, SGTB, NLN, ERBB2IP, LOC100303749, SREK1, MAST4, CD180, PIK3R1, SLC30A5, CCNB1, CENPH, MRPS36, CDK7, CCDC125, TAF9, RAD17, MARVELD2, OCLN, LOC647859, GTF2H2B, GTF2H2C, GTF2H2, GTF2H2D, LOC100272216, GUSBP3, GUSBP9, SERF1A, SERF1B, SMN2, SMN1, LOC100170939, GUSBP9, GTF2H2B, GTF2H2C, GTF2H2D, SMA5, GUSBP9, GUSBP9, SERF1A, SERF1B, SMN2, SMN1, NAIP, GTF2H2B, GTF…
chr5	88021777	99190184	11.17 Mb	0.220488	453	Copy Gain		Clinically Significant			Graphic	MEF2C, MIR3660, CETN3, MBLAC2, POLR3G, LYSMD3, GPR98, ARRDC3, LOC100129716, FLJ42709, NR2F1, FAM172A, MIR2277, POU5F2, KIAA0825, ANKRD32, MCTP1, FAM81B, TTC37, ARSK, GPR150, RFESD, SPATA9, RHOBTB3, GLRX, C5orf27, ELL2, MIR583, PCSK1, CAST, ERAP1, ERAP2, LNPEP, LIX1, RIOK2, RGMB, FLJ35946, CHD1, LOC100289230
chr5	99228705	131594746	32.37 Mb	0.169782	1016	Copy Gain		Clinically Significant			Graphic	LOC100133050, FAM174A, ST8SIA4, SLCO4C1, SLCO6A1, PAM, GIN1, PPIP5K2, C5orf30, NUDT12, RAB9BP1, EFNA5, FBXL17, FER, PJA2, MIR548Z, MIR548C, MAN2A1, LOC100289673, TMEM232, SLC25A46, TSLP, WDR36, CAMK4, STARD4, C5orf13, NCRNA00219, SNORA13, EPB41L4A, FLJ11235, APC, SRP19, REEP5, DCP2, MCC, TSSK1B, YTHDC2, KCNN2, TRIM36, PGGT1B, CCDC112, FEM1C, TMED7-TICAM2, TICAM2, TMED7, CDO1, ATG12, AP3S1, AQPEP,…
chr5	131628670	150792860	19.16 Mb	0.241555	699	Copy Gain		Clinically Significant			Graphic	PDLIM4, SLC22A4, LOC553103, MIR3936, SLC22A5, C5orf56, IRF1, IL5, RAD50, IL13, IL4, KIF3A, CCNI2, SEPT8, ANKRD43, SHROOM1, GDF9, UQCRQ, LEAP2, AFF4, ZCCHC10, HSPA4, FSTL4, MIR1289-2, C5orf15, VDAC1, TCF7, SKP1, PPP2CA, MIR3661, CDKL3, UBE2B, CDKN2AIPNL, PHF15, SAR1B, SEC24A, CAMLG, DDX46, C5orf24, TXNDC15, PCBD2, MIR4461, CATSPER3, PITX1, LOC340073, H2AFY, C5orf20, TIFAB, NEUROG1, CXCL14, LOC3400…
chr5	150820585	168641336	17.82 Mb	0.126974	618	Copy Gain		Clinically Significant			Graphic	SLC36A1, FAT2, SPARC, ATOX1, G3BP1, GLRA1, NMUR2, GRIA1, FAM114A2, MFAP3, MFAP3, GALNT10, FLJ38109, SAP30L, HAND1, MIR3141, LARP1, C5orf4, CNOT8, GEMIN5, MRPL22, KIF4B, SGCD, PPP1R2P3, TIMD4, LOC100286948, HAVCR1, HAVCR2, MED7, FAM71B, ITK, CYFIP2, FNDC9, NIPAL4, ADAM19, SOX30, C5orf52, THG1L, LSM11, CLINT1, EBF1, RNF145, UBLCP1, IL12B, LOC285626, LOC285627, MIR548D2, ADRA1B, TTC1, PWWP2A, FABP6,…
chr5	168670011	168854353	184.34 kb	-0.617333	6	Copy Loss		Thought to be Benign			Normal	Select 'Graphic' report level to see genes
chr5	172596418	172743983	147.56 kb	-0.523333	15	Copy Loss		Clinically Significant			Graphic	STC2
chr6	122508271	161875217	39.37 Mb	-0.332164	1414	Copy Loss		Clinically Significant			Graphic	HSF2, SERINC1, PKIB, FABP7, SMPDL3A, CLVS2, TRDN, NKAIN2, STL, RNF217, TPD52L1, HDDC2, LOC643623, HEY2, NCOA7, HINT3, TRMT11, CENPW, RSPO3, RNF146, ECHDC1, C6orf174, KIAA0408, C6orf58, THEMIS, PTPRK, LAMA2, ARHGAP18, C6orf191, L3MBTL3, SAMD3, TMEM200A, LOC285733, EPB41L2, AKAP7, ARG1, MED23, ENPP3, OR2A4, CTAGE9, ENPP1, CTGF, LOC100507254, MOXD1, STX7, TAAR9, TAAR8, TAAR6, TAAR5, TAAR3, TAAR2, TA…
chr7	136363	3127284	2.99 Mb	-0.463572	276	Copy Loss		Clinically Significant			Graphic	FAM20C, PDGFA, FLJ44511, PRKAR1B, HEATR2, SUN1, GET4, ADAP1, COX19, CYP2W1, C7orf50, MIR339, GPR146, GPER, ZFAND2A, UNCX, MICALL2, INTS1, MAFK, TMEM184A, PSMG3, KIAA1908, TFAMP1, ELFN1, MAD1L1, MIR4655, FTSJ2, NUDT1, SNX8, EIF3B, CHST12, LFNG, MIR4648, BRAT1, IQCE, TTYH3, AMZ1, GNA12, CARD11
chr7	3344920	24598530	21.25 Mb	-0.533725	795	Copy Loss		Clinically Significant			Graphic	SDK1, FOXK1, KIAA0415, MIR4656, RADIL, PAPOLB, MMD2, RNF216L, RBAK-LOC389458, RBAK, LOC389458, ZNF890P, WIPI2, SLC29A4, TNRC18, FBXL18, MIR589, ACTB, FSCN1, RNF216, ZNF815, OCM, CCZ1, RSPH10B, RSPH10B2, PMS2, AIMP2, EIF2AK1, USP42, CYTH3, C7orf70, RAC1, DAGLB, KDELR2, GRID2IP, ZDHHC4, C7orf26, ZNF853, ZNF12, PMS2CL, RSPH10B, RSPH10B2, C7orf28B, LOC100131257, C1GALT1, COL28A1, MIOS, RPA3, LOC72985…
chr7	26487137	54011146	27.52 Mb	-0.567835	1257	Copy Loss		Clinically Significant			Graphic	LOC441204, KIAA0087, C7orf71, SKAP2, HOXA1, HOTAIRM1, HOXA2, HOXA3, HOXA4, LOC100133311, HOXA5, HOXA6, HOXA7, HOXA9, HOXA10-HOXA9, MIR196B, HOXA10, HOXA11, HOXA11-AS1, HOXA13, HOTTIP, EVX1, HIBADH, TAX1BP1, JAZF1, LOC100128081, CREB5, TRIL, LOC100506497, CPVL, CHN2, PRR15, LOC646762, MIR550A3, LOC100271874, DPY19L2P3, WIPF3, SCRN1, FKBP14, PLEKHA8, C7orf41, ZNRF2, MIR550A1, MIR550B1, DKFZP586I142…
chr7	67619830	79216486	11.60 Mb	-0.617609	1014	Copy Loss		Clinically Significant			Graphic	AUTS2, WBSCR17, MIR3914-1, MIR3914-2, CALN1, TYW1B, MIR4650-2, MIR4650-1, SBDSP1, SPDYE7P, POM121, NSUN5P2, TRIM74, STAG3L3, PMS2L2, SPDYE8P, LOC100093631, GTF2IP1, NCF1B, GTF2IRD2P1, NSUN5, TRIM50, FKBP6, FZD9, BAZ1B, BCL7B, TBL2, MLXIPL, VPS37D, DNAJC30, WBSCR22, STX1A, MIR4284, ABHD11-AS1, ABHD11, CLDN3, CLDN4, WBSCR27, WBSCR28, ELN, LIMK1, EIF4H, MIR590, LAT2, RFC2, CLIP2, GTF2IRD1, GTF2I, NC…
chr7	113515491	114110985	595.49 kb	-0.563622	45	Copy Loss		Clinically Significant			Graphic	FOXP2, MIR3666
chr7	119909922	123943180	4.03 Mb	0.595778	162	Copy Gain		Clinically Significant			Graphic	KCND2, TSPAN12, ING3, C7orf58, WNT16, FAM3C, PTPRZ1, AASS, FEZF1, LOC154860, CADPS2, RNF133, RNF148, TAS2R16, SLC13A1, IQUB, NDUFA5, ASB15, LMOD2, WASL, HYALP1, HYAL4, SPAM1, TMEM229A
chr7	147132957	158816094	11.68 Mb	0.63554	687	Copy Gain		Clinically Significant			Graphic	CNTNAP2, MIR548T, C7orf33, CUL1, EZH2, PDIA4, ZNF786, ZNF425, ZNF398, ZNF282, ZNF212, ZNF783, LOC155060, ZNF777, ZNF746, ZNF767, KRBA1, ZNF467, SSPO, ZNF862, LOC401431, ATP6V0E2, ACTR3C, LRRC61, C7orf29, RARRES2, REPIN1, ZNF775, LOC728743, LOC285972, GIMAP8, GIMAP7, GIMAP4, GIMAP6, GIMAP2, GIMAP1, GIMAP1-GIMAP5, GIMAP5, LOC100128542, TMEM176B, TMEM176A, ABP1, KCNH2, NOS3, ATG9B, ABCB8, ACCN3, CDK…
chr8	192262	6132266	5.94 Mb	-0.641157	528	Copy Loss		Clinically Significant			Graphic	FBXO25, C8orf42, ERICH1, LOC286083, DLGAP2, CLN8, MIR596, ARHGEF10, KBTBD11, MYOM2, CSMD1
chr8	6164406	38970504	32.81 Mb	-0.531271	1291	Copy Loss		Clinically Significant			Graphic	MCPH1, ANGPT2, AGPAT5, MIR4659A, MIR4659B, XKR5, DEFB1, DEFA6, DEFA4, DEFA10P, DEFA1B, DEFA1, DEFT1P2, DEFT1P, DEFA1B, DEFA1, DEFT1P2, DEFT1P, DEFA1B, DEFA3, DEFA1, DEFA5, FAM90A14, FAM90A13, LOC349196, LOC349196, FAM90A14, FAM90A13, LOC349196, FAM90A5, FAM90A20, FAM66B, DEFB109P1B, ZNF705G, DEFB4B, DEFB103B, DEFB103A, SPAG11B, DEFB104B, DEFB104A, DEFB106A, DEFB106B, DEFB105A, DEFB105B, DEFB107B,…
chr8	38977775	39342218	364.44 kb	0.624879	33	Copy Gain		Clinically Significant			Graphic	ADAM9, ADAM32, ADAM5P
chr8	39365946	39490567	124.62 kb	-3.00729	7	Copy Loss		Clinically Significant			Graphic	ADAM5P, ADAM3A
chr8	39513231	41014539	1.50 Mb	0.663179	173	Copy Gain		Clinically Significant			Graphic	ADAM18, ADAM2, IDO1, IDO2, C8orf4, ZMAT4
chr8	41443686	41627811	184.12 kb	0.631609	23	Copy Gain		Clinically Significant			Graphic	GOLGA7, GINS4, AGPAT6, NKX6-3
chr8	97627884	97810292	182.41 kb	-0.5511	20	Copy Loss		Clinically Significant			Graphic	SDC2, PGCP
chr8	106728142	107020696	292.55 kb	-0.5477	10	Copy Loss		Clinically Significant			Graphic	ZFPM2
chr9	199254	850810	651.56 kb	-0.4289	60	Copy Loss		Clinically Significant			Graphic	C9orf66, DOCK8, KANK1, DMRT1
chr9	858503	33195282	32.34 Mb	-0.558515	1331	Copy Loss	CDKN2A	Clinically Significant			Graphic	DMRT1, DMRT3, DMRT2, SMARCA2, FLJ35024, VLDLR, KCNV2, KIAA0020, RFX3, GLIS3, C9orf70, SLC1A1, C9orf68, PPAPDC2, CDC37L1, AK3, AK3, RCL1, MIR101-2, JAK2, INSL6, INSL4, RLN2, RLN1, C9orf46, CD274, PDCD1LG2, KIAA1432, ERMP1, MLANA, KIAA2026, MIR4665, RANBP6, IL33, TPD52L3, UHRF2, GLDC, KDM4C, C9orf123, PTPRD, TYRP1, C9orf150, MPDZ, FLJ41200, C9orf146, NFIB, ZDHHC21, CER1, FREM1, LOC389705, TTC39B, S…
chr9	33233900	36530214	3.30 Mb	-0.439225	285	Copy Loss		Clinically Significant			Graphic	SPINK4, BAG1, CHMP5, NFX1, AQP7, AQP3, NOL6, SUGT1P1, ANXA2P2, PTENP1, PRSS3, UBE2R2, UBAP2, SNORD121B, SNORD121A, DCAF12, UBAP1, KIF24, NUDT2, KIAA1161, C9orf24, C9orf25, DNAI1, ENHO, CNTFR, LOC415056, C9orf23, DCTN3, ARID3C, SIGMAR1, GALT, IL11RA, CCL27, CCL19, CCL21, C9orf144B, C9orf144, KIAA1045, DNAJB5, C9orf131, VCP, FANCG, PIGO, STOML2, KIAA1539, UNC13B, ATP8B5P, RUSC2, FAM166B, TESK1, MIR…
chr9	36547721	38751949	2.20 Mb	-0.504776	223	Copy Loss		Clinically Significant			Graphic	MELK, MIR4475, PAX5, MIR4540, MIR4476, LOC100506710, ZCCHC7, GRHPR, ZBTB5, POLR1E, FBXO10, TOMM5, FRMPD1, RG9MTD3, EXOSC3, DCAF10, MCART1, SHB, ALDH1B1, IGFBPL1, ANKRD18A, FAM201A
chr10	128680	9028914	8.90 Mb	-0.538948	638	Copy Loss		Clinically Significant			Graphic	ZMYND11, DIP2C, C10orf108, LARP4B, GTPBP4, IDI2, IDI2-AS1, IDI1, WDR37, NCRNA00200, ADARB2, NCRNA00168, LOC399708, PFKP, PITRM1, LOC100507034, KLF6, LOC100216001, LOC338588, AKR1E2, tAKR, AKR1C1, AKR1C2, AKR1C3, AKR1CL1, AKR1C4, UCN3, TUBAL3, NET1, CALML5, CALML3, ASB13, C10orf18, GDI2, ANKRD16, FBXO18, IL15RA, IL15RA, IL2RA, RBM17, PFKFB3, MIR3155, PRKCQ, LOC439949, LOC100507127, SFMBT2, ITIH5, …
chr10	9062733	11453047	2.39 Mb	-0.683235	115	Copy Loss		Clinically Significant			Graphic	SFTA1P, LOC254312, CELF2
chr10	11476848	15166435	3.69 Mb	-0.499673	113	Copy Loss		Clinically Significant			Graphic	USP6NL, ECHDC3, C10orf47, LOC219731, UPF2, DHTKD1, SEC61A2, NUDT5, CDC123, CAMK1D, MIR4480, LOC283070, CCDC3, OPTN, MCM10, UCMA, PHYH, SEPHS1, BEND7, PRPF18, FRMD4A, MIR4293, MIR1265, FAM107B, CDNF, HSPA14, SUV39H2, DCLRE1C, MEIG1, OLAH, ACBD7
chr10	15201744	23561449	8.36 Mb	-1.3449	243	Copy Loss	VIM	Clinically Significant			Graphic	NMT2, LOC100192204, FAM171A1, ITGA8, FAM188A, PTER, C1QL3, RSU1, CUBN, TRDMT1, VIM, ST8SIA6, LOC100128098, PTPLA, STAM, TMEM236, MRC1, MIR511-1, MIR511-2, TMEM236, MRC1, MIR511-1, MIR511-2, SLC39A12, LOC100129213, CACNB2, NSUN6, ARL5B, PLXDC2, MIR4675, NEBL, C10orf113, C10orf114, MIR1915, C10orf140, MLLT10, DNAJC1, EBLN1, LOC100130992, COMMD3-BMI1, COMMD3, BMI1, SPAG6, LOC100499489, PIP4K2A, ARMC…
chr10	23594779	29186460	5.59 Mb	1.28832	180	Copy Gain		Clinically Significant			Graphic	C10orf67, OTUD1, KIAA1217, PRINS, MIR603, ARHGAP21, PRTFDC1, ENKUR, THNSL1, LOC100128811, GPR158, MYO3A, GAD2, APBB1IP, NCRNA00264, LOC731789, PDSS1, ABI1, NCRNA00202, ANKRD26, YME1L1, MASTL, ACBD5, LOC387646, PTCHD3, RAB18, MKX, ARMC4, MPP7, LOC220906, WAC, BAMBI, LOC100507605
chr11	195983	4181676	3.99 Mb	-0.431707	386	Copy Loss	HRAS	Clinically Significant			Graphic	BET1L, RIC8A, SIRT3, PSMD13, NLRP6, ATHL1, IFITM5, IFITM2, IFITM1, IFITM3, B4GALNT4, PKP3, SIGIRR, ANO9, PTDSS2, RNH1, HRAS, LRRC56, C11orf35, RASSF7, MIR210HG, MIR210, LOC143666, PHRF1, IRF7, CDHR5, SCT, DRD4, DEAF1, TMEM80, EPS8L2, TALDO1, PDDC1, CEND1, SLC25A22, PIDD, RPLP2, SNORA52, PNPLA2, EFCAB4A, CD151, POLR2L, TSPAN4, CHID1, AP2A2, MUC6, MUC2, MUC5B, TOLLIP, LOC255512, BRSK2, MOB2, DUSP8,…
chr11	4345024	24485866	20.14 Mb	-0.545381	832	Copy Loss		Clinically Significant			Graphic	OR52B4, TRIM21, OR52K2, OR52K1, OR52M1, C11orf40, OR52I2, OR52I1, TRIM68, OR51D1, OR51E1, OR51E2, OR51F1, OR52R1, OR51F2, OR51S1, OR51T1, OR51A7, OR51G2, OR51G1, OR51A4, OR51A2, MMP26, OR51L1, OR52J3, OR52E2, OR52A4, OR52A5, OR52A1, OR51V1, HBB, HBD, HBBP1, HBG1, HBG2, HBE1, OR51B4, OR51B2, OR51B5, OR51B6, OR51M1, OR51Q1, OR51I1, OR51I2, OR52D1, UBQLN3, UBQLNL, OR52H1, OR52B6, TRIM6, TRIM6-TRIM34…
chr11	36289779	37518015	1.23 Mb	-0.643128	39	Copy Loss		Clinically Significant			Graphic	PRR5L, TRAF6, RAG1, RAG2, C11orf74, RAG2
chr12	60861	3352995	3.29 Mb	0.232937	318	Copy Gain		Clinically Significant			Graphic	IQSEC3, LOC574538, SLC6A12, SLC6A13, KDM5A, CCDC77, B4GALNT3, NINJ2, WNK1, RAD52, ERC1, LOC100292680, FBXL14, WNT5B, MIR3649, ADIPOR2, CACNA2D4, LRTM2, LOC100271702, DCP1B, CACNA1C, LOC283440, FKBP4, ITFG2, NRIP2, LOC100507424, FOXM1, C12orf32, C12orf32, TULP3, TEAD4, TSPAN9
chr12	5956268	13256394	7.30 Mb	0.239872	262	Copy Gain		Clinically Significant			Graphic	VWF, CD9, PLEKHG6, TNFRSF1A, SCNN1A, LTBR, LOC678655, CD27, TAPBPL, VAMP1, MRPL51, NCAPD2, SCARNA10, GAPDH, IFFO1, NOP2, CHD4, SCARNA11, LPAR5, ACRBP, ING4, ZNF384, C12orf53, COPS7A, MLF2, PTMS, LAG3, CD4, CD4, GPR162, LEPREL2, GNB3, CDCA3, USP5, TPI1, SPSB2, RPL13P5, DSTNP2, LRRC23, ENO2, ATN1, C12orf57, PTPN6, MIR200C, MIR141, PHB2, SCARNA12, EMG1, LPCAT3, C1S, C1R, C1RL, MATL2963, RBP5, CLSTN3…
chr12	13295435	30665773	17.37 Mb	0.171142	719	Copy Gain		Clinically Significant			Graphic	C12orf36, GRIN2B, ATF7IP, PLBD1, GUCY2C, HIST4H4, H2AFJ, WBP11, C12orf60, C12orf69, ART4, MGP, ERP27, ARHGDIB, PDE6H, RERG, PTPRO, EPS8, STRAP, DERA, SLC15A5, MGST1, LMO3, LOC728622, MIR3974, RERGL, PIK3C2G, PLCZ1, CAPZA3, PLEKHA5, AEBP2, PDE3A, SLCO1C1, SLCO1B3, LST-3TM12, SLCO1B1, SLCO1A2, IAPP, PYROXD1, RECQL, GOLT1B, C12orf39, GYS2, LDHB, KCNJ8, ABCC9, CMAS, ST8SIA1, KIAA0528, ETNK1, SOX5, MI…
chr12	30671340	33352495	2.68 Mb	0.297476	319	Copy Gain		Clinically Significant			Graphic	IPO8, CAPRIN2, TSPAN11, LOC100506660, DDX11, FAM60A, FLJ13224, DENND5B, METTL20, AMN1, H3F3C, C12orf35, BICD1, FGD4, DNM1L, YARS2, PKP2
chr12	44094496	56653460	12.56 Mb	0.250137	546	Copy Gain	CDK4	Clinically Significant			Graphic	ANO6, LOC400027, ARID2, SCAF11, SLC38A1, SLC38A2, SLC38A4, AMIGO2, MIR4698, LOC100233209, FAM113B, RPAP3, ENDOU, RAPGEF3, SLC48A1, HDAC7, VDR, TMEM106C, COL2A1, SENP1, PFKM, ASB8, C12orf68, OR10AD1, H1FNT, ZNF641, ANP32D, C12orf54, OR8S1, LALBA, C12orf41, SNORA34, MIR1291, SNORA2A, SNORA2B, LOC144438, CCNT1, LOC255411, ADCY6, MIR4701, CACNB3, DDX23, RND1, CCDC65, FKBP11, ARF3, WNT10B, WNT1, DDN, …
chr12	56684213	65062517	8.38 Mb	0.201752	383	Copy Gain		Clinically Significant			Graphic	LRIG3, SLC16A7, FAM19A2, USP15, MON2, C12orf61, MIRLET7I, PPM1H, AVPR1A, DPY19L2, TMEM5, SRGAP1, C12orf66, C12orf56, XPOT, TBK1, RASSF3, RASSF3, GNS, TBC1D30, FLJ41278, WIF1, LEMD3, MSRB3, RPSAP52, HMGA2, LLPH, TMBIM4, IRAK3, HELB, GRIP1
chr12	65074276	78355475	13.28 Mb	0.149869	525	Copy Gain		Clinically Significant			Graphic	GRIP1, CAND1, DYRK2, IFNG, IL26, IL22, MDM1, RAP1B, SNORA70G, LOC100507250, NUP107, SLC35E3, MDM2, CPM, CPSF6, MIR1279, LYZ, YEATS4, FRS2, MIR3913-1, MIR3913-2, CCT2, LRRC10, BEST3, RAB3IP, CNOT2, KCNMB4, PTPRB, PTPRR, TSPAN8, LGR5, ZFC3H1, THAP2, TMEM19, RAB21, TBC1D15, MRS2P2, TPH2, LOC283392, TRHDE, LOC100507377, ATXN7L3B, KCNC2, CAPS2, GLIPR1L1, GLIPR1L2, GLIPR1, KRR1, PHLDA1, NAP1L1, BBS10, …
chr12	78394118	78540854	146.74 kb	0.503333	6	Copy Gain		Clinically Significant			Graphic	PAWR
chr12	86775805	112921645	26.15 Mb	0.180614	989	Copy Gain		Clinically Significant			Graphic	C12orf50, C12orf29, CEP290, TMTC3, KITLG, LOC728084, DUSP6, POC1B, POC1B-GALNT4, GALNT4, ATP2B1, LOC338758, C12orf37, C12orf12, EPYC, KERA, LUM, DCN, BTG1, CLLU1OS, CLLU1, C12orf74, PLEKHG7, EEA1, NUDT4, NUDT4P1, UBE2N, MRPL42, LOC144481, SOCS2, CRADD, PLXNC1, CCDC41, LOC144486, TMCC3, MIR492, KRT19P2, NDUFA12, NR2C1, FGD6, VEZT, MIR331, MIR3685, METAP2, USP44, NTN4, SNRPF, CCDC38, AMDHD1, HAL, L…
chr13	38070803	51423802	13.35 Mb	0.224877	456	Copy Gain	RB1	Clinically Significant			Graphic	FREM2, STOML3, C13orf23, NHLRC3, LHFP, COG6, MIR4305, FLJ42392, TTL, FOXO1, MIR320D1, MRPS31, SLC25A15, LOC100616668, MIR621, SUGT1P3, ELF1, WBP4, KBTBD6, KBTBD7, MTRF1, NAA16, OR7E37P, C13orf15, KIAA0564, LOC100507240, DGKH, AKAP11, TNFSF11, C13orf30, EPSTI1, DNAJC15, ENOX1, CCDC122, C13orf31, NCRNA00284, SERP2, TSC22D1, LOC641467, LOC144817, NUFIP1, KIAA1704, GTF2F2, KCTD4, TPT1, SNORA31, LOC10…
chr13	53975694	114109838	60.13 Mb	0.613939	2488	Copy Gain		Clinically Significant			Graphic	PRR20A, PRR20B, PRR20C, PRR20D, PRR20E, PRR20A, PRR20B, PRR20C, PRR20D, PRR20E, PRR20A, PRR20B, PRR20C, PRR20D, PRR20E, PRR20A, PRR20B, PRR20C, PRR20D, PRR20E, PRR20A, PRR20B, PRR20C, PRR20D, PRR20E, PCDH17, DIAPH3, TDRD3, MIR3169, PCDH20, MIR548AN, OR7E156P, MIR548X2, MIR4704, PCDH9, MIR548H4, LOC338862, KLHL1, ATXN8OS, DACH1, MIR548I4, MZT1, C13orf34, DIS3, PIBF1, KLF5, KLF12, LOC338864, CTAGE1…
chr14	21412848	22039924	627.08 kb	0.547855	55	Copy Gain		Thought to be Benign			Normal	Select 'Graphic' report level to see genes
chr14	28233379	28370178	136.80 kb	-0.740824	17	Copy Loss		Clinically Significant			Graphic	FOXG1, C14orf23
chr14	97108024	98467606	1.36 Mb	-0.742512	43	Copy Loss		Clinically Significant			Graphic	LOC100129345, C14orf64, C14orf177
chr16	45279306	45978495	699.19 kb	-0.37591	67	Copy Loss		Clinically Significant			Graphic	VPS35, ORC6, MYLK3, C16orf87, GPT2, DNAJA2, NETO2, ITFG1
chr16	45984377	65905871	19.92 Mb	-0.490551	1084	Copy Loss		Clinically Significant			Graphic	ITFG1, PHKB, ABCC12, ABCC11, MIR548AE2, LONP2, SIAH1, N4BP1, CBLN1, C16orf78, ZNF423, TMEM188, HEATR3, PAPD5, ADCY7, BRD7, NKD1, SNX20, NOD2, CYLD, SALL1, LOC388276, LOC100505619, TOX3, LOC643714, CHD9, LOC643802, RBL2, AKTIP, RPGRIP1L, FTO, IRX3, CRNDE, IRX5, IRX6, MMP2, LPCAT2, CAPNS2, SLC6A2, CES1P2, CES1P1, CES1, CES5A, LOC283856, GNAO1, DKFZP434H168, MIR3935, AMFR, NUDT21, OGFOD1, BBS2, MT4,…
chr16	66208040	83249199	17.04 Mb	-0.462616	516	Copy Loss		Clinically Significant			Graphic	CTCF, RLTPR, ACD, PARD6A, C16orf48, C16orf86, GFOD2, RANBP10, TSNAXIP1, CENPT, THAP11, NUTF2, EDC4, NRN1L, PSKH1, CTRL, PSMB10, LCAT, SLC12A4, DPEP3, DPEP2, DDX28, DUS2L, NFATC3, ESRP2, PLA2G15, SLC7A6, SLC7A6OS, PRMT7, SMPD3, ZFP90, CDH3, CDH1, TMCO7, HAS3, CHTF8, CIRH1A, SNTB2, VPS4A, COG8, PDF, NIP7, TMED6, TERF2, CYB5B, NFAT5, MIR1538, NQO1, NOB1, WWP2, MIR140, CLEC18A, PDXDC2P, MIR1972-2, MI…
chr16	83281267	84348789	1.07 Mb	-0.313685	89	Copy Loss		Clinically Significant			Graphic	USP10, CRISPLD2, ZDHHC7, KIAA0513, FAM92B, LOC400548, NCRNA00311, LOC727710, KIAA0182, GINS2, C16orf74, MIR1910
chr16	84361953	86172987	1.81 Mb	-0.471834	241	Copy Loss		Clinically Significant			Graphic	COX4NB, COX4I1, IRF8, LOC146513, LOC732275, LOC400550, FOXF1, MTHFSD, FLJ30679, FOXC2, FOXL1, C16orf95, FBXO31, MAP1LC3B, ZCCHC14
chr16	86186116	87956354	1.77 Mb	-0.345363	124	Copy Loss		Clinically Significant			Graphic	JPH3, KLHDC4, SLC7A5, CA5A, BANP, ZNF469, ZFPM1, ZC3H18, IL17C, CYBA, MVD, MGC23284, SNAI3, RNF166, CTU2, FAM38A, MIR4722, CDT1, APRT, GALNS, TRAPPC2L, PABPN1L, CBFA2T3, ACSF3, NCRNA00304, CDH15, LOC146429, ZNF778, ANKRD11
chr17	52934	8685529	8.63 Mb	0.520968	680	Copy Gain		Clinically Significant			Graphic	RPH3AL, C17orf97, FAM101B, VPS53, FAM57A, GEMIN4, DBIL5P, GLOD4, RNMTL1, NXN, TIMM22, ABR, MIR3183, BHLHA9, TUSC5, YWHAE, CRK, MYO1C, INPP5K, LOC100306951, PITPNA, SLC43A2, SCARF1, RILP, PRPF8, TLCD2, C17orf91, MIR22, WDR81, SERPINF2, SERPINF1, SMYD4, RPA1, RTN4RL1, DPH1, OVCA2, MIR132, MIR212, HIC1, SMG6, SRR, TSR1, SNORD91B, SNORD91A, SGSM2, MNT, LOC284009, METTL16, PAFAH1B1, KIAA0664, MIR1253,…
chr17	22503019	28407811	5.90 Mb	0.291403	529	Copy Gain		Clinically Significant			Graphic	MIR4522, WSB1, LOC440419, KSR1, LGALS9, NOS2, C17orf108, NLK, PYY2, PPY2, FLJ40504, TMEM97, IFT20, TNFAIP1, POLDIP2, TMEM199, MIR4723, SEBOX, VTN, SARM1, SLC46A1, SLC13A2, FOXN1, UNC119, PIGS, ALDOC, SPAG5, SGK494, KIAA0100, SDF2, SUPT6H, PROCA1, RAB34, RPL23A, SNORD42B, SNORD4A, SNORD42A, SNORD4B, TLCD1, NEK8, TRAF4, C17orf63, ERAL1, MIR451, MIR451B, MIR144, MIR4732, FLOT2, DHRS13, PHF12, SEZ6, …
chr17	30247011	41566536	11.32 Mb	0.283811	492	Copy Gain	ERBB2, ETV4	Clinically Significant			Graphic	CCT6B, ZNF830, LIG3, RFFL, RAD51L3-RFFL, RAD51L3, FNDC8, NLE1, UNC45B, AMAC1, SLFN5, SLFN11, SLFN12, SLFN13, SLFN12L, SLFN14, SNORD7, PEX12, AP2B1, RASL10B, GAS2L2, C17orf50, MMP28, TAF15, C17orf66, CCL5, RDM1, LYZL6, CCL16, CCL14, CCL14-CCL15, CCL15, CCL23, CCL18, CCL3, CCL4, TBC1D3B, CCL3L3, CCL3L1, CCL4L1, CCL4L2, TBC1D3C, TBC1D3F, CCL3L3, CCL3L1, CCL4L1, CCL4L2, TBC1D3H, TBC1D3F, TBC1D3G, ZNH…
chr17	42147652	46936232	4.79 Mb	0.314709	275	Copy Gain		Clinically Significant			Graphic	NSF, WNT3, WNT9B, GOSR2, RPRML, CDC27, MYL4, ITGB3, C17orf57, LOC100272146, MRPL45P2, NPEPPS, KPNB1, TBKBP1, TBX21, OSBPL7, MRPL10, LRRC46, SCRN2, SP6, SP2, PNPO, PRR15L, CDK5RAP3, COPZ2, MIR152, NFE2L1, CBX1, SNX11, SKAP1, MIR1203, HOXB1, HOXB2, HOXB3, HOXB4, MIR10A, LOC404266, HOXB5, HOXB6, HOXB7, HOXB8, HOXB9, MIR196A1, PRAC, HOXB13-AS1, MIR3185, HOXB13, TTLL6, CALCOCO2, ATP5G1, UBE2Z, SNF8, G…
chr18	172956	1884002	1.71 Mb	0.595297	175	Copy Gain		Clinically Significant			Graphic	USP14, THOC1, COLEC12, CETN1, CLUL1, C18orf56, TYMS, ENOSF1, YES1, ADCYAP1, C18orf2
chr18	2002684	4492090	2.49 Mb	0.704313	256	Copy Gain		Clinically Significant			Graphic	METTL4, NDC80, LOC645158, SMCHD1, EMILIN2, LPIN2, LOC727896, MYOM1, MYL12A, MYL12B, TGIF1, DLGAP1, FLJ35776, LOC201477, LOC284215
chr18	4499233	7953567	3.45 Mb	0.539959	148	Copy Gain		Clinically Significant			Graphic	C18orf42, C18orf18, LOC339290, ZFP161, ZFP161, EPB41L3, LOC645355, MIR3976, TMEM200C, L3MBTL4, MIR4317, ARHGAP28, LOC400643, LAMA1, LRRC30, PTPRM
chr18	7971618	14107537	6.14 Mb	0.646778	536	Copy Gain		Clinically Significant			Graphic	PTPRM, LOC100192426, RAB12, CCDC165, NDUFV2, ANKRD12, TWSG1, RALBP1, PPP4R1, RAB31, TXNDC2, VAPA, APCDD1, NAPG, FAM38B, GNAL, CHMP1B, MPPE1, IMPA2, CIDEA, TUBB6, AFG3L2, SLMO1, SPIRE1, PSMG2, CEP76, PTPN2, SEH1L, CEP192, C18orf1, MIR4526, C18orf19, RNMT, MC5R, MC2R, ZNF519
chr18	23834585	44206082	20.37 Mb	-0.587663	649	Copy Loss		Clinically Significant			Graphic	CDH2, MIR302F, DSC3, DSC2, DSC1, DSG1, DSG4, DSG3, DSG2, TTR, B4GALT6, MCART2, TRAPPC8, RNF125, RNF138, MEP1B, FAM59A, WBP11P1, KLHL14, C18orf34, ASXL3, NOL4, DTNA, MAPRE2, ZNF397, ZSCAN30, ZNF271, ZNF24, ZNF396, INO80C, MIR3975, GALNT1, MIR187, C18orf21, RPRD1A, SLC39A6, ELP2, MOCOS, FHOD3, C18orf10, KIAA1328, CELF4, MIR4318, LOC647946, KC6, PIK3C3, RIT2, SYT4, SETBP1, MIR4319, SLC14A2, SLC14A1,…
chr18	44230955	46944448	2.71 Mb	-0.454297	128	Copy Loss		Clinically Significant			Graphic	CTIF, MIR4743, SMAD7, DYM, MIR4744, C18orf32, RPL17-C18ORF32, MIR1539, RPL17, SNORD58C, U58, SNORD58A, SNORD58B, LIPG, ACAA2, SCARNA17, MYO5B, MIR4320, CCDC11, MBD1, CXXC1, SKA1, MAPK4, MRO, ME2, ELAC1, SMAD4
chr18	46952736	50311253	3.36 Mb	-0.646226	106	Copy Loss		Clinically Significant			Graphic	MEX3C, DCC, MBD2, SNORA37, POLI, STARD6, C18orf54
chr18	50376265	56285689	5.91 Mb	-0.499081	223	Copy Loss		Clinically Significant			Graphic	C18orf26, RAB27B, CCDC68, TCF4, MIR4529, TXNL1, WDR7, BOD1P, ST8SIA3, ONECUT2, FECH, NARS, ATP8B1, NEDD4L, MIR122, MIR3591, ALPK2, MALT1, ZNF532, LOC390858, SEC11C, GRP, RAX, CPLX4, LMAN1, CCBE1, PMAIP1, MC4R
chr18	56332093	76114684	19.78 Mb	-0.60893	955	Copy Loss		Clinically Significant			Graphic	CDH20, RNF152, PIGN, KIAA1468, TNFRSF11A, ZCCHC2, PHLPP1, BCL2, KDSR, VPS4B, SERPINB5, SERPINB12, SERPINB13, SERPINB4, SERPINB3, SERPINB11, SERPINB7, SERPINB2, SERPINB10, HMSD, SERPINB8, NCRNA00305, LOC284294, LOC400654, CDH7, CDH19, DSEL, LOC643542, TMX3, CCDC102B, DOK6, CD226, RTTN, SOCS6, LOC100505776, CBLN2, NETO1, LOC400655, LOC100505817, FBXO15, C18orf55, CYB5A, C18orf63, FAM69C, CNDP2, CND…
chr19	213080	4427660	4.21 Mb	-0.329981	416	Copy Loss		Clinically Significant			Graphic	PPAP2C, MIER2, THEG, C2CD4C, SHC2, ODF3L2, MADCAM1, C19orf20, CDC34, GZMM, BSG, HCN2, POLRMT, FGF22, RNF126, FSTL3, PRSS57, PALM, C19orf21, PTBP1, MIR4745, LPPR3, MIR3187, AZU1, PRTN3, ELANE, CFD, MED16, C19orf22, KISS1R, ARID3A, WDR18, GRIN3B, C19orf6, CNN2, ABCA7, HMHA1, POLR2E, GPX4, SBNO2, STK11, C19orf26, ATP5D, MIDN, C19orf23, CIRBP, C19orf24, EFNA2, MUM1, NDUFS7, GAMT, DAZAP1, RPS15, APC2,…
chr19	4436173	20887360	16.45 Mb	-0.406243	826	Copy Loss		Clinically Significant			Graphic	HDGFRP2, PLIN4, PLIN5, LRG1, SEMA6B, TNFAIP8L1, C19orf10, DPP9, NCRNA00306, MIR7-3, FEM1A, TICAM1, PLIN3, ARRDC5, UHRF1, MIR4747, KDM4B, PTPRS, ZNRF4, PLAC2, SAFB2, SAFB, C19orf70, HSD11B1L, RPL36, LONP1, TMEM146, PRR22, DUS3L, NRTN, FUT6, FUT3, FUT5, NDUFA11, VMAC, CAPS, RANBP3, RFX2, ACSBG2, MLLT1, ACER1, CLPP, ALKBH7, PSPN, GTF2F1, KHSRP, MIR3940, SLC25A41, SLC25A23, CRB3, DENND1C, TUBB4, TNFS…
chr19	20891463	24353020	3.46 Mb	-0.492343	338	Copy Loss		Clinically Significant			Graphic	ZNF85, ZNF430, ZNF714, ZNF431, ZNF708, ZNF738, ZNF493, LOC400680, ZNF429, ZNF100, LOC641367, ZNF43, ZNF208, ZNF257, ZNF676, ZNF729, ZNF98, LOC440518, ZNF492, ZNF99, ZNF91, ZNF675, ZNF681, RPSAP58, ZNF726, ZNF254, LOC100101266
chr19	32611424	36524133	3.91 Mb	0.572237	392	Copy Gain	CCNE1	Clinically Significant			Graphic	LOC148189, LOC148145, UQCRFS1, VSTM2B, POP4, PLEKHF1, C19orf12, CCNE1, CCNE1, C19orf2, C19orf2, ZNF536, DKFZp566F0947, TSHZ3
chr19	36548463	63782949	27.23 Mb	0.661496	1380	Copy Gain	AKT2	Clinically Significant			Graphic	THEG5, ZNF507, DPY19L3, PDCD5, ANKRD27, RGS9BP, NUDT19, TDRD12, SLC7A9, CEP89, C19orf40, RHPN2, GPATCH1, WDR88, LRP3, SLC7A10, CEBPA, LOC80054, CEBPG, PEPD, CHST8, KCTD15, LSM14A, KIAA0355, GPI, PDCD2L, UBA2, WTIP, LOC643719, SCGBL, ZNF302, ZNF181, ZNF599, LOC400685, ZNF30, ZNF792, GRAMD1A, SCN1B, HPN, LOC100128675, FXYD3, LGI4, FXYD1, FXYD7, FXYD5, FAM187B, LSR, USF2, HAMP, MAG, CD22, FFAR1, FFA…
chr22	15908677	18041438	2.13 Mb	-0.444822	437	Copy Loss		Clinically Significant			Graphic	CECR7, IL17RA, CECR6, CECR5, CECR5-AS1, CECR1, CECR3, CECR2, SLC25A18, ATP6V1E1, BCL2L13, BID, MIR3198-1, MICAL3, FLJ41941, PEX26, TUBA8, USP18, GGT3P, DGCR6, PRODH, DGCR5, DGCR9, DGCR10, DGCR2, DGCR11, DGCR14, TSSK2, GSC2, SLC25A1, CLTCL1, HIRA, MRPL40, C22orf39, UFD1L, CDC45, CLDN5, LOC150185
chr22	18047419	19064304	1.02 Mb	-0.346101	109	Copy Loss		Clinically Significant			Graphic	SEPT5, SEPT5-GP1BB, GP1BB, TBX1, GNB1L, C22orf29, TXNRD2, COMT, MIR4761, ARVCF, C22orf25, MIR185, DGCR8, MIR3618, MIR1306, TRMT2A, RANBP1, ZDHHC8, LOC284865, LOC150197, RTN4R, MIR1286, DGCR6L, LOC729444, TMEM191B, PI4KAP1, RIMBP3
chr22	19075762	20252967	1.18 Mb	3.03408	145	Copy Gain		Clinically Significant			Graphic	ZNF74, SCARF2, KLHL22, MED15, POM121L4P, TMEM191A, PI4KA, SERPIND1, SNAP29, CRKL, AIFM3, LZTR1, THAP7, FLJ39582, MGC16703, P2RX6, SLC7A4, P2RX6P, LOC400891, BCRP2, POM121L8P, RIMBP3C, RIMBP3B, HIC2, TMEM191C, PI4KAP2, RIMBP3B, RIMBP3C, UBE2L3
chr22	20256222	20848263	592.04 kb	0.31865	143	Copy Gain		Clinically Significant			Graphic	UBE2L3, YDJC, CCDC116, SDF2L1, MIR301B, MIR130B, PPIL2, YPEL1, MAPK1, PPM1F, TOP3B, IGL
chr22	26293045	30855699	4.56 Mb	-0.466932	162	Copy Loss		Clinically Significant			Graphic	MN1, MIR548AM, PITPNB, TTC28-AS1, MIR3199-1, MIR3199-2, TTC28, CHEK2, HSCB, CCDC117, XBP1, ZNRF3, C22orf31, KREMEN1, EMID1, RHBDD3, EWSR1, GAS2L1, RASL10A, AP1B1, MIR3653, SNORD125, RFPL1-AS1, RFPL1, NEFH, THOC5, NIPSNAP1, NF2, CABP7, ZMAT5, UQCR10, ASCC2, MTMR3, HORMAD2, LIF, OSM, GATSL3, TBC1D10A, SF3A1, CCDC157, RNF215, SEC14L2, MTFP1, SEC14L3, SDC4P, SEC14L4, SEC14L6, GAL3ST1, PES1, TCN2, SLC…
chr22	30933912	34535151	3.60 Mb	-0.589337	169	Copy Loss		Clinically Significant			Graphic	SLC5A4, RFPL3, RFPL3-AS1, LOC339666, C22orf28, BPIL2, FBXO7, SYN3, TIMP3, LARGE, MIR4764, LOC100506195, ISX, HMGXB4, TOM1, MIR3909, HMOX1, MCM5, RASD2, MB, APOL6, APOL5, RBFOX2
chr22	34568366	42135090	7.57 Mb	-0.424718	245	Copy Loss		Clinically Significant			Graphic	RBFOX2, APOL3, APOL4, APOL2, APOL1, MYH9, TXN2, FOXRED2, EIF3D, CACNG2, IFT27, PVALB, NCF4, CSF2RB, LOC100506241, C22orf33, TST, MPST, KCTD17, TMPRSS6, IL2RB, C1QTNF6, SSTR3, RAC2, CYTH4, ELFN2, MFNG, CARD10, CDC42EP1, LGALS2, GGA1, SH3BP1, PDXP, LGALS1, NOL12, TRIOBP, H1F0, GCAT, GALR3, ANKRD54, MIR658, MIR659, EIF3L, MICALL1, C22orf23, POLR2F, SOX10, MIR4534, PICK1, SLC16A8, BAIAP2L2, PLA2G6, M…
chr22	42166864	44625817	2.46 Mb	-0.564716	88	Copy Loss		Clinically Significant			Graphic	MPPED1, EFCAB6, SULT4A1, PNPLA5, PNPLA3, SAMM50, PARVB, PARVG, PARVG, KIAA1644, LDOC1L, NCRNA00207, PRR5, PRR5-ARHGAP8, ARHGAP8, PHF21B, LOC100506714, NUP50, KIAA0930, MIR1249, UPK3A, FAM118A, SMC1B, RIBC2, FBLN1, ATXN10, MIR4762
chr22	44632066	45982475	1.35 Mb	-0.424719	139	Copy Loss		Clinically Significant			Graphic	WNT7B, LOC730668, LOC100271722, C22orf26, LOC150381, MIRLET7BHG, MIR3619, MIRLET7A3, MIR4763, MIRLET7B, PPARA, C22orf40, PKDREJ, TTC38, CN5H6.4, GTSE1, TRMU, CELSR1, GRAMD4, CERK, TBC1D22A
chr22	45994262	48527208	2.53 Mb	-0.567593	280	Copy Loss		Clinically Significant			Graphic	LOC339685, FLJ46257, MIR3201, FAM19A5, LOC284933, MIR4535, LOC100128946, C22orf34
chr22	48541857	49522658	980.80 kb	-0.378181	83	Copy Loss		Clinically Significant			Graphic	BRD1, LOC90834, ZBED4, ALG12, CRELD2, PIM3, IL17REL, MLC1, MOV10L1, PANX2, TRABD, SELO, TUBGCP6, HDAC10, MAPK12, MAPK11, PLXNB2, FAM116B, PPP6R2, SBF1, ADM2, MIOX, LMF2, NCAPH2, SCO2, TYMP, ODF3B, KLHDC7B, C22orf41, CPT1B, CHKB-CPT1B, CHKB, LOC100144603, MAPK8IP2, ARSA, SHANK3
chr3	53542151	60336584	6.79 Mb	-0.600097	226	Copy Loss		Clinically Significant			Graphic	CACNA1D, CHDH, IL17RB, ACTR8, SELK, CACNA2D3, ESRG, LRTM1, WNT5A, ERC2, C3orf51, MIR3938, CCDC66, C3orf63, ARHGEF3, SPATA12, IL17RD, HESX1, APPL1, ASB14, DNAH12, PDE12, ARF4, FAM116A, SLMAP, FLNB, DNASE1L3, ABHD6, RPP14, PXK, PDHB, KCTD6, ACOX2, FAM107A, FAM3D, C3orf67, FHIT
chr3	60363922	60690897	326.98 kb	-3.912	10	Copy Loss		Clinically Significant			Graphic	FHIT
chr3	60715478	90275193	29.56 Mb	-0.594436	1343	Copy Loss		Clinically Significant			Graphic	FHIT, PTPRG, ID2B, LOC100506994, C3orf14, FEZF2, CADPS, LOC285401, SYNPR, SNTN, C3orf49, THOC7, ATXN7, LOC100507062, PSMD6, LOC100287879, PRICKLE2, ADAMTS9, LOC100507098, MIR548AN, MAGI1, SLC25A26, LRIG1, KBTBD8, MIR4272, SUCLG2, FAM19A1, FAM19A4, C3orf64, TMF1, MIR3136, UBA3, ARL6IP5, LMOD3, FRMD4B, MITF, FOXP1, MIR1284, EIF4E3, GPR27, PROK2, LOC201617, RYBP, SHQ1, GXYLT2, PPP4R2, EBLN2, PDZRN3,…
chr6	161922653	162371399	448.75 kb	-0.592867	15	Copy Loss		Clinically Significant			Graphic	PARK2
chr6	162371459	162605877	234.42 kb	-2.23214	7	Copy Loss		Clinically Significant			Graphic	PARK2
chr6	162607451	163384877	777.43 kb	-0.4598	25	Copy Loss		Clinically Significant			Graphic	PARK2, PACRG
chr7	24632108	25944255	1.31 Mb	0.765098	41	Copy Gain		Clinically Significant			Graphic	MPP6, DFNA5, OSBPL3, CYCS, C7orf31, NPVF
chr7	62465485	64511622	2.05 Mb	-0.474244	78	Copy Loss		Clinically Significant			Graphic	LOC100287834, MIR4283-2, MIR4283-1, LOC100506050, ZNF727, ZNF735, ZNF679, ZNF736, LOC649395, ZNF680, LOC641746, ZNF107, ZNF138, SEPHS1P, ZNF273, ZNF117, ERV3-1, CCT6P3, INTS4L1, ZNF92
chr7	114276190	116079004	1.80 Mb	0.626607	56	Copy Gain		Clinically Significant			Graphic	MDFIC, TFEC, TES, CAV2, CAV1
chr7	82476923	84954436	2.48 Mb	0.623013	77	Copy Gain		Clinically Significant			Graphic	PCLO, SEMA3E, SEMA3A, SEMA3D
chr7	85613121	88265022	2.65 Mb	0.609602	83	Copy Gain		Clinically Significant			Graphic	GRM3, KIAA1324L, DMTF1, C7orf23, TP53TG1, CROT, CROT, ABCB4, ABCB1, RUNDC3B, SLC25A40, DBF4, ADAM22, SRI, STEAP4, ZNF804B, C7orf62
chr7	90882289	108447786	17.57 Mb	0.620138	653	Copy Gain		Clinically Significant			Graphic	MTERF, AKAP9, CYP51A1, LRRD1, KRIT1, ANKIB1, GATAD1, PEX1, C7orf64, MGC16142, FAM133B, LOC728066, CDK6, SAMD9, SAMD9L, HEPACAM2, CCDC132, CALCR, MIR653, MIR489, MIR4652, TFPI2, GNGT1, GNG11, BET1, COL1A2, CASD1, SGCE, PEG10, PPP1R9A, PON1, PON3, PON2, ASB4, PDK4, DYNC1I1, SLC25A13, MIR591, FLJ42280, LOC100506136, SHFM1, DLX6-AS1, DLX6, DLX5, ACN9, TAC1, ASNS, MGC72080, OCM2, LMTK2, BHLHA15, TECPR…
chr7	89470431	90582087	1.11 Mb	0.587364	33	Copy Gain		Clinically Significant			Graphic	DPY19L2P4, STEAP1, STEAP2, C7orf63, GTPBP10, CLDN12, CDK14
chr7	126415887	132209264	5.79 Mb	0.619032	222	Copy Gain		Clinically Significant			Graphic	GRM8, MIR592, ZNF800, GCC1, ARF5, FSCN3, PAX4, SND1, C7orf54, LRRC4, MIR593, MIR129-1, LEP, RBM28, PRRT4, IMPDH1, C7orf68, METTL2B, FLJ45340, FAM71F2, FAM71F1, CALU, OPN1SW, CCDC136, FLNC, ATP6V1F, LOC100130705, KCP, IRF5, TNPO3, TPI1P2, LOC407835, TSPAN33, SMO, AHCYL2, FAM40B, LOC100287482, NRF1, MIR182, MIR96, MIR183, UBE2H, ZC3HC1, KLHDC10, TMEM209, C7orf45, CPA2, CPA4, CPA5, CPA1, TSGA14, MES…
chr7	132794814	135497605	2.70 Mb	0.610714	84	Copy Gain		Clinically Significant			Graphic	EXOC4, LRGUK, SLC35B4, AKR1B1, AKR1B10, AKR1B15, BPGM, CALD1, AGBL3, TMEM140, C7orf49, WDR91, STRA8, CNOT4, NUP205, PL-5283, SLC13A4, FAM180A, MTPN, LUZP6
chr7	136570542	143882491	7.31 Mb	0.622927	206	Copy Gain		Clinically Significant			Graphic	PTN, DGKI, CREB3L2, AKR1D1, TRIM24, SVOPL, ATP6V0A4, TMEM213, KIAA1549, ZC3HAV1L, ZC3HAV1, TTC26, UBN2, C7orf55, LUC7L2, LOC100129148, KLRG2, CLEC2L, HIPK2, TBXAS1, PARP12, JHDM1D, LOC100134229, SLC37A3, RAB19, MKRN1, DENND2A, ADCK2, LOC100134713, NDUFB2, BRAF, MRPS33, LOC100131199, AGK, KIAA1147, FLJ40852, WEE2, SSBP1, TAS2R3, TAS2R4, TAS2R5, PRSS37, OR9A4, CLEC5A, TAS2R38, MGAM, LOC93432, LOC10…
chr7	147133017	152787730	5.65 Mb	0.646753	158	Copy Gain		Clinically Significant			Graphic	CNTNAP2, MIR548T, C7orf33, CUL1, EZH2, PDIA4, ZNF786, ZNF425, ZNF398, ZNF282, ZNF212, ZNF783, LOC155060, ZNF777, ZNF746, ZNF767, KRBA1, ZNF467, SSPO, ZNF862, LOC401431, ATP6V0E2, ACTR3C, LRRC61, C7orf29, RARRES2, REPIN1, ZNF775, LOC728743, LOC285972, GIMAP8, GIMAP7, GIMAP4, GIMAP6, GIMAP2, GIMAP1, GIMAP1-GIMAP5, GIMAP5, LOC100128542, TMEM176B, TMEM176A, ABP1, KCNH2, NOS3, ATG9B, ABCB8, ACCN3, CDK…
chr7	153743162	158821424	5.08 Mb	0.653415	509	Copy Gain		Clinically Significant			Graphic	DPP6, LOC100132707, PAXIP1, LOC202781, LOC100128264, HTR5A, INSIG1, EN2, CNPY1, RBM33, SHH, LOC285889, NCRNA00244, C7orf13, RNF32, LMBR1, NOM1, MNX1, LOC645249, UBE3C, DNAJB6, PTPRN2, MIR153-2, LOC100506585, MIR595, NCAPG2, ESYT2, WDR60, LOC154822, VIPR2
chr8	41639342	43848453	2.21 Mb	0.284694	209	Copy Gain		Clinically Significant			Graphic	ANK1, MYST3, AP3M2, PLAT, IKBKB, IKBKB, POLB, DKK4, VDAC3, SLC20A2, C8orf40, CHRNB3, CHRNA6, THAP1, RNF170, MIR4469, HOOK3, FNTA, SGK196, HGSNAT, POTEA
chr11	26749202	28256307	1.51 Mb	0.648213	47	Copy Gain		Clinically Significant			Graphic	FIBIN, BBOX1, CCDC34, LGR4, LIN7C, BDNF-AS1, BDNF, KIF18A, MIR610, METTL15
chr18	17762843	18671664	908.82 kb	1.88005	93	Copy Gain		Clinically Significant			Graphic	GATA6, CTAGE1
chr18	18664596	23676390	5.01 Mb	1.33944	380	Copy Gain		Clinically Significant			Graphic	RBBP8, MIR4741, CABLES1, C18orf45, RIOK3, C18orf8, NPC1, ANKRD29, LAMA3, TTC39C, CABYR, OSBPL1A, MIR320C2, IMPACT, HRH4, ZNF521, SS18, PSMA8, TAF4B, KCTD1, LOC728606, AQP4, CHST9-AS1, CHST9
chr18	23676390	23807146	130.76 kb	1.7816	5	Copy Gain		Clinically Significant			Graphic	CDH2

## Sheet: OV90-SNS-R
Subject	OV90-SNS-R-3	NimbleGen CGX-3 v1.0 3-plex	Build hg18 Mar. 2006
Chromosome	Start	End	Abnormality Size	Avg Value	Num of Probes	Copy#	Abnormality	Significance	Mosaic	Genes of interest	Report Level	Overlapped Genes
chr1	246818971	246855500	36.53 kb	0.7754	5	Copy Gain	Not Specified	Thought to be Benign	0	0	Normal	Select 'Graphic' report level to see genes
chr2	55575036	56231003	655.97 kb	0.580762	21	Copy Gain	Not Specified	Clinically Significant	0	0	Graphic	CCDC104, SMEK2, PNPT1, EFEMP1, MIR217, MIR216A, MIR216B
chr2	176365921	176826998	461.08 kb	0.355595	42	Copy Gain	Not Specified	Clinically Significant	0	0	Graphic	KIAA1715, EVX2, HOXD13, HOXD12, HOXD11, HOXD10, HOXD9, HOXD8, LOC100506783, MIR10B, HOXD4, HOXD3, LOC401022, HOXD1
chr3	76277	2695522	2.62 Mb	-0.553448	232	Copy Loss	Not Specified	Clinically Significant	0	0	Graphic	CHL1, CNTN6, CNTN4
chr3	2708877	30085823	27.38 Mb	-0.46525	1122	Copy Loss	Not Specified	Clinically Significant	0	0	Graphic	CNTN4, IL5RA, TRNT1, CRBN, LRRN1, SETMAR, SUMF1, ITPR1, EGOT, LOC100507582, BHLHE40, ARL8B, EDEM1, MIR4790, GRM7, LOC100288428, LMCD1, NCRNA00312, C3orf32, CAV3, OXTR, RAD18, SRGAP3, THUMPD3, LOC440944, SETD5, LHFPL4, MTMR14, CPNE9, BRPF1, OGG1, CAMK1, TADA3, ARPC4, ARPC4-TTLL3, TTLL3, RPUSD3, CIDEC, JAGN1, IL17RE, IL17RC, CRELD1, PRRT3, TMEM111, LOC401052, CIDECP, FANCD2, C3orf24, BRK1, VHL, IRA…
chr3	30126500	33599389	3.47 Mb	-0.388891	129	Copy Loss	Not Specified	Clinically Significant	0	0	Graphic	TGFBR2, GADL1, STT3B, OSBPL10, ZNF860, GPD1L, CMTM8, CMTM7, CMTM6, DYNC1LI1, CNOT10, TRIM71, CCR4, GLB1, TMPPE, CRTAP, SUSD5, FBXL2, UBP1, CLASP2
chr3	33622554	46582154	12.96 Mb	-0.487209	435	Copy Loss	Not Specified	Clinically Significant	0	0	Graphic	CLASP2, PDCD6IP, ARPP21, MIR128-2, STAC, DCLK3, TRANK1, EPM2AIP1, MLH1, LRRFIP2, GOLGA4, C3orf35, ITGA9, CTDSPL, MIR26A1, VILL, PLCD1, DLEC1, ACAA1, MYD88, OXSR1, SLC22A13, SLC22A14, XYLB, LOC100128640, ACVR2B, EXOG, SCN5A, SCN10A, SCN11A, WDR48, GORASP1, TTC21A, CSRNP1, XIRP1, CX3CR1, CCR8, SLC25A38, RPSA, SNORA6, SNORA62, MOBP, MYRIP, FLJ33065, EIF1B, ENTPD3, RPL14, ZNF619, ZNF620, ZNF621, CTNN…
chr3	46591091	53542151	6.95 Mb	-0.405415	241	Copy Loss	Not Specified	Clinically Significant	0	0	Graphic	TDGF1, LOC100132146, ALS2CL, TMIE, PRSS50, PRSS46, PRSS45, PRSS42, MYL3, PTH1R, CCDC12, NBEAL2, NRADDP, SETD2, FLJ39534, KIF9, KLHL18, PTPN23, SCAP, C3orf75, CSPG5, SMARCC1, DHX30, MIR1226, MAP4, CDC25A, MIR4443, CAMP, ZNF589, NME6, SPINK8, FBXW12, PLXNB1, CCDC51, CCDC72, ATRIP, TREX1, SHISA5, PFKFB4, UCN2, COL7A1, MIR711, UQCRC1, TMEM89, SLC26A6, CELSR3, MIR4793, NCKIPSD, IP6K2, PRKAR2A, SLC25A2…
chr3	53584702	56792926	3.21 Mb	-0.600207	116	Copy Loss	Not Specified	Clinically Significant	0	0	Graphic	CACNA1D, CHDH, IL17RB, ACTR8, SELK, CACNA2D3, ESRG, LRTM1, WNT5A, ERC2, C3orf51, MIR3938, CCDC66, C3orf63, ARHGEF3
chr3	56819925	58611254	1.79 Mb	-0.385821	56	Copy Loss	Not Specified	Clinically Significant	0	0	Graphic	ARHGEF3, SPATA12, IL17RD, HESX1, APPL1, ASB14, DNAH12, PDE12, ARF4, FAM116A, SLMAP, FLNB, DNASE1L3, ABHD6, RPP14, PXK, PDHB, KCTD6, ACOX2, FAM107A, FAM3D
chr3	58640413	90275193	31.63 Mb	-0.539085	1407	Copy Loss	Not Specified	Clinically Significant	0	0	Graphic	C3orf67, FHIT, PTPRG, ID2B, LOC100506994, C3orf14, FEZF2, CADPS, LOC285401, SYNPR, SNTN, C3orf49, THOC7, ATXN7, LOC100507062, PSMD6, LOC100287879, PRICKLE2, ADAMTS9, LOC100507098, MIR548AN, MAGI1, SLC25A26, LRIG1, KBTBD8, MIR4272, SUCLG2, FAM19A1, FAM19A4, C3orf64, TMF1, MIR3136, UBA3, ARL6IP5, LMOD3, FRMD4B, MITF, FOXP1, MIR1284, EIF4E3, GPR27, PROK2, LOC201617, RYBP, SHQ1, GXYLT2, PPP4R2, EBLN2…
chr3	95136790	117486866	22.35 Mb	0.228069	1034	Copy Gain	Not Specified	Clinically Significant	0	0	Graphic	PROS1, ARL13B, STX19, DHFRL1, NSUN3, LOC255025, EPHA6, ARL6, MINA, GABRR3, OR5AC2, OR5H1, OR5H14, OR5H15, OR5H6, OR5H2, OR5K4, OR5K3, OR5K1, OR5K2, CLDND1, GPR15, CPOX, ST3GAL6, DCBLD2, COL8A1, C3orf26, FILIP1L, MIR3921, TMEM30C, TBC1D23, NIT2, TOMM70A, LNP1, TMEM45A, GPR128, TFG, ABI3BP, IMPG2, SENP7, FAM172BP, RG9MTD1, PCNP, ZBTB11, LOC100009676, RPL24, LOC285359, CEP97, FAM55C, NFKBIZ, LOC1522…
chr3	117516018	118453161	937.14 kb	-1.9371	30	Copy Loss	Not Specified	Clinically Significant	0	0	Graphic	LSAMP, LSAMP-AS1
chr3	118494249	140123275	21.63 Mb	0.231952	755	Copy Gain	Not Specified	Clinically Significant	0	0	Graphic	IGSF11, C3orf30, UPK1B, B4GALT4, ARHGAP31, TMEM39A, POGLUT1, C3orf1, CD80, ADPRH, PLA1A, POPDC2, COX17, C3orf15, NR1I2, GSK3B, GPR156, LRRC58, FSTL1, MIR198, NDUFB4, HGD, RABL3, GTF2E1, STXBP5L, POLQ, ARGFX, FBXO40, HCLS1, GOLGB1, IQCB1, EAF2, SLC15A2, ILDR1, CD86, CASR, CSTA, CCDC58, FAM162A, WDR5B, KPNA1, PARP9, DTX3L, PARP15, PARP14, HSPBAP1, DIRC2, LOC100129550, SEMA5B, PDIA5, SEC22A, ADCY5, …
chr3	146164160	154870368	8.71 Mb	0.270803	624	Copy Gain	Not Specified	Clinically Significant	0	0	Graphic	PLOD2, PLSCR4, PLSCR2, PLSCR1, PLSCR5, ZIC4, ZIC1, AGTR1, CPB1, CPA3, GYG1, HLTF, HPS3, CP, TM4SF18, TM4SF1, TM4SF4, WWTR1, COMMD2, ANKUB1, RNF13, PFN2, LOC646903, TSC22D2, SERP1, EIF2A, SELT, FAM194A, SIAH2, CLRN1, CLRN1-AS1, MED12L, GPR171, P2RY14, GPR87, P2RY13, P2RY12, IGSF10, MIR548H2, AADACL2, LOC201651, AADAC, SUCNR1, LOC401093, MBNL1, TMEM14E, P2RY1, RAP2B, C3orf79
chr3	156061948	169013594	12.95 Mb	0.243603	431	Copy Gain	Not Specified	Clinically Significant	0	0	Graphic	MME, LOC100507537, PLCH1, C3orf33, SLC33A1, GMPS, KCNAB1, SSR3, LOC100287227, TIPARP, LOC730091, PA2G4P4, LEKR1, LOC339894, LOC100498859, CCNL1, VEPH1, PTX3, C3orf55, SHOX2, RSRC1, MLF1, GFM1, LXN, RARRES1, MFSD1, IQCJ, IQCJ-SCHIP1, SCHIP1, MIR3919, IL12A, LOC401097, IFT80, SMC4, MIR15B, MIR16-2, TRIM59, KPNA4, SCARNA7, ARL14, PPM1L, B3GALNT1, NMD3, C3orf57, OTOL1, LOC647107, SI, SLITRK3, BCHE, Z…
chr3	169024404	173882503	4.86 Mb	0.31645	151	Copy Gain	Not Specified	Clinically Significant	0	0	Graphic	SERPINI1, LOC646168, GOLIM4, EGFEM1P, MIR551B, MECOM, TERC, ARPM1, MYNN, LRRC34, LRRIQ4, LRRC31, SAMD7, LOC100128164, SEC62, GPR160, PHC3, PRKCI, SKIL, CLDN11, SLC7A14, RPL22L1, EIF5A2, SLC2A2, TNIK, MIR569, PLD1, TMEM212, FNDC3B, GHSR, TNFSF10, NCEH1
chr3	173902482	194235627	20.33 Mb	0.234046	766	Copy Gain	Not Specified	Clinically Significant	0	ETV5	Graphic	NCEH1, ECT2, SPATA16, NLGN1, NAALADL2, MIR4789, TBL1XR1, KCNMB2, ZMAT3, PIK3CA, KCNMB3, ZNF639, MFN1, GNB4, ACTL6A, MRPL47, NDUFB5, USP13, PEX5L, TTC14, CCDC39, FXR1, DNAJC19, SOX2OT, SOX2, ATP11B, DCUN1D1, MCCC1, LAMP3, MCF2L2, B3GNT5, LOC100505687, KLHL6, KLHL24, YEATS2, MAP6D1, PARL, ABCC5, HTR3D, HTR3C, HTR3E, EIF2B5, DVL3, AP2M1, ABCF3, VWA5B2, MIR1224, ALG3, ECE2, CAMK2N2, PSMD2, EIF4G1, SN…
chr3	194269271	199255755	4.99 Mb	0.265317	501	Copy Gain	Not Specified	Clinically Significant	0	0	Graphic	HRASLS, MGC2889, ATP13A5, ATP13A4, OPA1, LOC647323, LOC100128023, HES1, LOC100131551, CPN2, LRRC15, GP5, ATP13A3, FLJ34208, TMEM44, LSG1, FAM43A, LOC100507391, C3orf21, ACAP2, PPP1R2, APOD, SDHAP2, MIR570, MUC20, MUC4, TNK2, SDHAP1, TFRC, LOC401109, ZDHHC19, OSTalpha, PCYT1A, TCTEX1D2, TM4SF19-TCTEX1D2, TM4SF19, UBXN7, RNF168, C3orf43, WDR53, FBXO45, LRRC33, CEP19, PIGX, PAK2, SENP5, NCBP2, LOC15…
chr4	33860	3179770	3.15 Mb	-0.415346	325	Copy Loss	Not Specified	Clinically Significant	0	0	Graphic	ZNF595, ZNF718, ZNF876P, ZNF732, ZNF141, ABCA11P, ZNF721, PIGG, PDE6B, ATP5I, MYL5, MFSD7, PCGF3, LOC100129917, CPLX1, GAK, TMEM175, DGKQ, SLC26A1, IDUA, FGFRL1, RNF212, TMED11P, SPON2, LOC100130872, CTBP1, C4orf42, MAEA, KIAA1530, CRIPAK, FAM53A, SLBP, TMEM129, TACC3, FGFR3, LETM1, WHSC1, SCARNA22, WHSC2, MIR943, C4orf48, NAT8L, POLN, HAUS3, MXD4, MIR4800, ZFYVE28, LOC402160, RNF4, FAM193A, TNIP…
chr4	3183756	47216473	44.03 Mb	-0.493171	1743	Copy Loss	Not Specified	Clinically Significant	0	0	Graphic	HTT, C4orf44, RGS12, HGFAC, DOK7, LRPAP1, LOC100133461, ADRA2C, LOC348926, OTOP1, TMEM128, LYAR, ZBTB49, D4S234E, STX18, LOC100507266, MSX1, CYTL1, STK32B, C4orf6, EVC2, EVC, CRMP1, MIR378D1, JAKMIP1, LOC285484, WFS1, PPP2R2C, PPP2R2C, MAN2B2, MRFAP1, LOC93622, S100P, MRFAP1L1, CNO, KIAA0232, TBC1D14, LOC100129931, CCDC96, TADA2B, GRPEL1, FLJ36777, SORCS2, MIR4798, PSAPL1, MIR4274, AFAP1-AS1, AFA…
chr4	47223182	48522420	1.30 Mb	-0.365071	140	Copy Loss	Not Specified	Clinically Significant	0	0	Graphic	ATP10D, CORIN, NFXL1, CNGA1, NIPAL1, TXK, TEC, SLAIN2, SLC10A4, ZAR1, FRYL
chr4	48534571	107614727	59.08 Mb	-0.456018	2153	Copy Loss	Not Specified	Clinically Significant	0	0	Graphic	OCIAD1, OCIAD2, CWH43, DCUN1D4, LRRC66, SGCB, SPATA18, USP46, KIAA0114, MIR4449, SNORA26, LOC100288413, RASL11B, SCFD2, FIP1L1, LNX1, RPL21P44, CHIC2, GSX2, PDGFRA, KIT, KDR, SRD5A3, LOC100506462, TMEM165, CLOCK, PDCL2, NMU, LOC644145, EXOC1, CEP135, KIAA1211, AASDH, PPAT, PAICS, SRP72, ARL9, HOPX, SPINK2, REST, C4orf14, POLR2B, IGFBP7, LOC255130, LPHN3, TECRL, LOC401134, EPHA5, LOC100144602, MIR…
chr4	107643348	188177156	80.53 Mb	-0.500987	2832	Copy Loss	Not Specified	Clinically Significant	0	0	Graphic	DKK2, PAPSS1, SGMS2, CYP2U1, HADH, LEF1, LOC641518, LOC285456, RPL34, OSTC, AGXT2L1, COL25A1, 1/2-SBSRNA4, SEC24B, CCDC109B, CASP6, PLA2G12A, CFI, GAR1, RRH, LRIT3, EGF, ELOVL6, ENPEP, PITX2, C4orf32, AP1AR, TIFA, ALPK1, NEUROG2, C4orf21, LARP7, MIR367, MIR302D, MIR302A, MIR302C, MIR302B, ANK2, MIR1243, CAMK2D, ARSJ, UGT8, MIR577, NDST4, MIR1973, TRAM1L1, NDST3, SNHG8, SNORA24, PRSS12, CEP170P1, …
chr4	188184089	191133858	2.95 Mb	-0.592427	267	Copy Loss	Not Specified	Clinically Significant	0	0	Graphic	LOC339975, ZFP42, TRIML2, TRIML1, LOC401164, HSP90AA4P, FRG1
chr5	108467	1839698	1.73 Mb	0.35459	105	Copy Gain	Not Specified	Clinically Significant	0	0	Graphic	PLEKHG4B, LRRC14B, CCDC127, SDHA, PDCD6, AHRR, LOC100310782, C5orf55, EXOC3, PP7080, SLC9A3, MIR4456, CEP72, TPPP, ZDHHC11, BRD9, TRIP13, LOC100506688, NKD2, SLC12A7, MIR4635, SLC6A19, SLC6A18, TERT, MIR4457, CLPTM1L, SLC6A3, LPCAT1, SDHAP3, LOC728613, MIR4277
chr5	1843129	9403537	7.56 Mb	0.266921	812	Copy Gain	Not Specified	Clinically Significant	0	0	Graphic	MRPL36, NDUFS6, IRX4, IRX2, C5orf38, LOC285577, IRX1, LOC340094, ADAMTS16, KIAA0947, FLJ33360, MED10, UBE2QL1, LOC255167, NSUN2, SRD5A1, PAPD7, MIR4278, MIR4454, LOC442132, ADCY2, C5orf49, FASTKD3, MTRR, LOC729506, LOC100505738, MIR4458, SEMA5A, MIR4636
chr5	9409839	45722324	36.31 Mb	0.350838	1721	Copy Gain	Not Specified	Clinically Significant	0	0	Graphic	SEMA5A, SNORD123, TAS2R1, LOC285692, FAM173B, CCT5, CMBL, MARCH6, ROPN1L, ANKRD33B, DAP, CTNND2, TAG, DNAH5, TRIO, FAM105A, FAM105B, ANKH, MIR4637, FBXL7, MARCH11, ZNF622, FAM134B, MYO10, LOC285696, BASP1, LOC401177, CDH18, GUSBP1, CDH12, PMCHL1, PRDM9, CDH10, LOC340107, CDH9, LOC643401, LOC729862, CDH6, DROSHA, C5orf22, PDZD2, MIR4279, GOLPH3, MTMR12, ZFR, SUB1, NPR3, LOC340113, TARS, ADAMTS12, …
chr5	45744046	58819446	13.08 Mb	0.379061	640	Copy Gain	Not Specified	Clinically Significant	0	0	Graphic	EMB, PARP8, ISL1, PELO, ITGA1, ITGA2, MOCS2, LOC257396, FST, NDUFS4, ARL15, MIR581, HSPB3, SNX18, ESM1, GZMK, GZMA, CDC20B, GPX8, MIR449A, MIR449B, MIR449C, LOC345643, CCNO, DHX29, SKIV2L2, PPAP2A, RNF138P1, SLC38A9, DDX4, IL31RA, IL6ST, ANKRD55, MAP3K1, C5orf35, MIER3, GPBP1, ACTBL2, PLK2, GAPT, RAB3C, PDE4D
chr5	58987440	151375401	92.39 Mb	0.35867	3054	Copy Gain	Not Specified	Clinically Significant	0	0	Graphic	PDE4D, PART1, DEPDC1B, ELOVL7, ERCC8, NDUFAF2, C5orf43, ZSWIM6, C5orf64, KIF2A, DIMT1L, IPO11, LRRC70, HTR1A, RNF180, RGS7BP, FAM159B, SREK1IP1, CWC27, ADAMTS6, CENPK, PPWD1, TRIM23, C5orf44, SGTB, NLN, ERBB2IP, LOC100303749, SREK1, MAST4, CD180, PIK3R1, SLC30A5, CCNB1, CENPH, MRPS36, CDK7, CCDC125, TAF9, RAD17, MARVELD2, OCLN, LOC647859, GTF2H2B, GTF2H2C, GTF2H2, GTF2H2D, LOC100272216, GUSBP3, G…
chr5	151405522	168641336	17.24 Mb	0.289908	600	Copy Gain	Not Specified	Clinically Significant	0	0	Graphic	NMUR2, GRIA1, FAM114A2, MFAP3, MFAP3, GALNT10, FLJ38109, SAP30L, HAND1, MIR3141, LARP1, C5orf4, CNOT8, GEMIN5, MRPL22, KIF4B, SGCD, PPP1R2P3, TIMD4, LOC100286948, HAVCR1, HAVCR2, MED7, FAM71B, ITK, CYFIP2, FNDC9, NIPAL4, ADAM19, SOX30, C5orf52, THG1L, LSM11, CLINT1, EBF1, RNF145, UBLCP1, IL12B, LOC285626, LOC285627, MIR548D2, ADRA1B, TTC1, PWWP2A, FABP6, CCNJL, C1QTNF2, C5orf54, SLU7, PTTG1, MIR3…
chr5	168670011	168854353	184.34 kb	-0.482667	6	Copy Loss	Not Specified	Thought to be Benign	0	0	Normal	Select 'Graphic' report level to see genes
chr5	168882193	172593969	3.71 Mb	0.328111	198	Copy Gain	Not Specified	Clinically Significant	0	0	Graphic	CCDC99, DOCK2, FAM196B, MIR378E, FOXI1, C5orf58, LCP2, LOC257358, KCNIP1, KCNMB1, GABRP, RANBP17, TLX3, MIR3912, NPM1, FGF18, FBXW11, STK10, EFCAB9, UBTD2, SH3PXD2B, NEURL1B, DUSP1, ERGIC1, LOC100268168, RPL26L1, ATP6V0E1, SNORA74B, C5orf41, BNIP1, NKX2-5
chr5	172596418	172743983	147.56 kb	-0.4036	15	Copy Loss	Not Specified	Clinically Significant	0	0	Graphic	STC2
chr5	172771442	180619169	7.85 Mb	0.347093	603	Copy Gain	Not Specified	Clinically Significant	0	0	Graphic	LOC285593, BOD1, CPEB4, C5orf47, HMP19, MSX2, MIR4634, DRD1, SFXN1, HRH2, CPLX2, THOC3, FAM153B, LOC100507387, LOC643201, C5orf25, KIAA1191, ARL10, NOP16, HIGD2A, CLTB, FAF2, RNF44, CDHR2, GPRIN1, SNCB, MIR4281, EIF4E1B, TSPAN17, UNC5A, HK3, UIMC1, ZNF346, FGFR4, NSD1, RAB24, PRELID1, MXD3, LMAN2, RGS14, SLC34A1, PFN3, F12, GRK6, LOC340037, PRR7, DBN1, PDLIM7, DOK3, DDX41, FAM193B, TMED9, B4GALT7…
chr6	57470622	57698866	228.24 kb	-0.37	14	Copy Loss	Not Specified	Unclear Clinical Significance	0	0	Graphic	PRIM2
chr6	162371399	162607451	236.05 kb	-1.26425	8	Copy Loss	Not Specified	Clinically Significant	0	0	Graphic	PARK2
chr7	136363	3127284	2.99 Mb	-0.466804	276	Copy Loss	Not Specified	Clinically Significant	0	0	Graphic	FAM20C, PDGFA, FLJ44511, PRKAR1B, HEATR2, SUN1, GET4, ADAP1, COX19, CYP2W1, C7orf50, MIR339, GPR146, GPER, ZFAND2A, UNCX, MICALL2, INTS1, MAFK, TMEM184A, PSMG3, KIAA1908, TFAMP1, ELFN1, MAD1L1, MIR4655, FTSJ2, NUDT1, SNX8, EIF3B, CHST12, LFNG, MIR4648, BRAT1, IQCE, TTYH3, AMZ1, GNA12, CARD11
chr7	3344920	24598530	21.25 Mb	-0.472029	795	Copy Loss	Not Specified	Clinically Significant	0	0	Graphic	SDK1, FOXK1, KIAA0415, MIR4656, RADIL, PAPOLB, MMD2, RNF216L, RBAK-LOC389458, RBAK, LOC389458, ZNF890P, WIPI2, SLC29A4, TNRC18, FBXL18, MIR589, ACTB, FSCN1, RNF216, ZNF815, OCM, CCZ1, RSPH10B, RSPH10B2, PMS2, AIMP2, EIF2AK1, USP42, CYTH3, C7orf70, RAC1, DAGLB, KDELR2, GRID2IP, ZDHHC4, C7orf26, ZNF853, ZNF12, PMS2CL, RSPH10B, RSPH10B2, C7orf28B, LOC100131257, C1GALT1, COL28A1, MIOS, RPA3, LOC72985…
chr7	24632108	26448927	1.82 Mb	0.647158	57	Copy Gain	Not Specified	Clinically Significant	0	0	Graphic	MPP6, DFNA5, OSBPL3, CYCS, C7orf31, NPVF, MIR148A, NFE2L3, HNRNPA2B1, CBX3, SNX10, LOC441204
chr7	26487137	54011146	27.52 Mb	-0.477296	1257	Copy Loss	Not Specified	Clinically Significant	0	0	Graphic	LOC441204, KIAA0087, C7orf71, SKAP2, HOXA1, HOTAIRM1, HOXA2, HOXA3, HOXA4, LOC100133311, HOXA5, HOXA6, HOXA7, HOXA9, HOXA10-HOXA9, MIR196B, HOXA10, HOXA11, HOXA11-AS1, HOXA13, HOTTIP, EVX1, HIBADH, TAX1BP1, JAZF1, LOC100128081, CREB5, TRIL, LOC100506497, CPVL, CHN2, PRR15, LOC646762, MIR550A3, LOC100271874, DPY19L2P3, WIPF3, SCRN1, FKBP14, PLEKHA8, C7orf41, ZNRF2, MIR550A1, MIR550B1, DKFZP586I142…
chr7	54019486	62030424	8.01 Mb	0.233104	280	Copy Gain	Not Specified	Clinically Significant	0	EGFR	Graphic	HPVC1, VSTM2A, LOC285878, SEC61G, EGFR, LANCL2, VOPP1, FKBP9L, SEPT14, ZNF713, MRPS17, GBAS, PSPH, CCT6A, SNORA15, SUMF2, PHKG1, CHCHD2, LOC389493, LOC650226, DKFZp434L192, LOC100130849, MIR4283-2, MIR4283-1, ZNF479, GUSBP10, MIR3147, ZNF716
chr7	62076334	64497923	2.42 Mb	-0.422837	80	Copy Loss	Not Specified	Clinically Significant	0	0	Graphic	LOC643955, LOC100287834, LOC100287704, LOC100287834, MIR4283-2, MIR4283-1, LOC100506050, ZNF727, ZNF735, ZNF679, ZNF736, LOC649395, ZNF680, LOC641746, ZNF107, ZNF138, SEPHS1P, ZNF273, ZNF117, ERV3-1, CCT6P3, INTS4L1, ZNF92
chr7	64511562	67611282	3.10 Mb	0.206472	250	Copy Gain	Not Specified	Clinically Significant	0	0	Graphic	LOC441242, INTS4L2, CCT6P1, SNORA22, VKORC1L1, GUSB, ASL, CRCP, TPST1, NCRNA00174, LOC493754, KCTD7, RABGEF1, LOC729156, C7orf42, SBDS, TYW1, MIR4650-2, MIR4650-1, PMS2P4, STAG3L4
chr7	67619830	79216486	11.60 Mb	-0.561248	1014	Copy Loss	Not Specified	Clinically Significant	0	0	Graphic	AUTS2, WBSCR17, MIR3914-1, MIR3914-2, CALN1, TYW1B, MIR4650-2, MIR4650-1, SBDSP1, SPDYE7P, POM121, NSUN5P2, TRIM74, STAG3L3, PMS2L2, SPDYE8P, LOC100093631, GTF2IP1, NCF1B, GTF2IRD2P1, NSUN5, TRIM50, FKBP6, FZD9, BAZ1B, BCL7B, TBL2, MLXIPL, VPS37D, DNAJC30, WBSCR22, STX1A, MIR4284, ABHD11-AS1, ABHD11, CLDN3, CLDN4, WBSCR27, WBSCR28, ELN, LIMK1, EIF4H, MIR590, LAT2, RFC2, CLIP2, GTF2IRD1, GTF2I, NC…
chr7	82521898	108415619	25.89 Mb	0.700322	908	Copy Gain	Not Specified	Clinically Significant	0	0	Graphic	PCLO, SEMA3E, SEMA3A, SEMA3D, GRM3, KIAA1324L, DMTF1, C7orf23, TP53TG1, CROT, CROT, ABCB4, ABCB1, RUNDC3B, SLC25A40, DBF4, ADAM22, SRI, STEAP4, ZNF804B, C7orf62, DPY19L2P4, STEAP1, STEAP2, C7orf63, GTPBP10, CLDN12, CDK14, FZD1, MTERF, AKAP9, CYP51A1, LRRD1, KRIT1, ANKIB1, GATAD1, PEX1, C7orf64, MGC16142, FAM133B, LOC728066, CDK6, SAMD9, SAMD9L, HEPACAM2, CCDC132, CALCR, MIR653, MIR489, MIR4652, T…
chr7	113515491	114110985	595.49 kb	-0.480822	45	Copy Loss	Not Specified	Clinically Significant	0	0	Graphic	FOXP2, MIR3666
chr7	114123518	116079004	1.96 Mb	0.637174	69	Copy Gain	Not Specified	Clinically Significant	0	0	Graphic	MDFIC, TFEC, TES, CAV2, CAV1
chr7	119909922	123943180	4.03 Mb	0.703988	162	Copy Gain	Not Specified	Clinically Significant	0	0	Graphic	KCND2, TSPAN12, ING3, C7orf58, WNT16, FAM3C, PTPRZ1, AASS, FEZF1, LOC154860, CADPS2, RNF133, RNF148, TAS2R16, SLC13A1, IQUB, NDUFA5, ASB15, LMOD2, WASL, HYALP1, HYAL4, SPAM1, TMEM229A
chr7	126415827	143910722	17.49 Mb	0.648598	562	Copy Gain	Not Specified	Clinically Significant	0	0	Graphic	GRM8, MIR592, ZNF800, GCC1, ARF5, FSCN3, PAX4, SND1, C7orf54, LRRC4, MIR593, MIR129-1, LEP, RBM28, PRRT4, IMPDH1, C7orf68, METTL2B, FLJ45340, FAM71F2, FAM71F1, CALU, OPN1SW, CCDC136, FLNC, ATP6V1F, LOC100130705, KCP, IRF5, TNPO3, TPI1P2, LOC407835, TSPAN33, SMO, AHCYL2, FAM40B, LOC100287482, NRF1, MIR182, MIR96, MIR183, UBE2H, ZC3HC1, KLHDC10, TMEM209, C7orf45, CPA2, CPA4, CPA5, CPA1, TSGA14, MES…
chr7	147132957	158816094	11.68 Mb	0.690346	687	Copy Gain	Not Specified	Clinically Significant	0	0	Graphic	CNTNAP2, MIR548T, C7orf33, CUL1, EZH2, PDIA4, ZNF786, ZNF425, ZNF398, ZNF282, ZNF212, ZNF783, LOC155060, ZNF777, ZNF746, ZNF767, KRBA1, ZNF467, SSPO, ZNF862, LOC401431, ATP6V0E2, ACTR3C, LRRC61, C7orf29, RARRES2, REPIN1, ZNF775, LOC728743, LOC285972, GIMAP8, GIMAP7, GIMAP4, GIMAP6, GIMAP2, GIMAP1, GIMAP1-GIMAP5, GIMAP5, LOC100128542, TMEM176B, TMEM176A, ABP1, KCNH2, NOS3, ATG9B, ABCB8, ACCN3, CDK…
chr8	192262	6045365	5.85 Mb	-0.5752	525	Copy Loss	Not Specified	Clinically Significant	0	0	Graphic	FBXO25, C8orf42, ERICH1, LOC286083, DLGAP2, CLN8, MIR596, ARHGEF10, KBTBD11, MYOM2, CSMD1
chr8	6076714	38970504	32.89 Mb	-0.470748	1294	Copy Loss	Not Specified	Clinically Significant	0	0	Graphic	MCPH1, ANGPT2, AGPAT5, MIR4659A, MIR4659B, XKR5, DEFB1, DEFA6, DEFA4, DEFA10P, DEFA1B, DEFA1, DEFT1P2, DEFT1P, DEFA1B, DEFA1, DEFT1P2, DEFT1P, DEFA1B, DEFA3, DEFA1, DEFA5, FAM90A14, FAM90A13, LOC349196, LOC349196, FAM90A14, FAM90A13, LOC349196, FAM90A5, FAM90A20, FAM66B, DEFB109P1B, ZNF705G, DEFB4B, DEFB103B, DEFB103A, SPAG11B, DEFB104B, DEFB104A, DEFB106A, DEFB106B, DEFB105A, DEFB105B, DEFB107B,…
chr8	38977775	39342218	364.44 kb	0.730727	33	Copy Gain	Not Specified	Clinically Significant	0	0	Graphic	ADAM9, ADAM32, ADAM5P
chr8	39365946	39490567	124.62 kb	-3.062	7	Copy Loss	Not Specified	Thought to be Benign	0	0	Normal	Select 'Graphic' report level to see genes
chr8	39513231	41014539	1.50 Mb	0.768064	173	Copy Gain	Not Specified	Clinically Significant	0	0	Graphic	ADAM18, ADAM2, IDO1, IDO2, C8orf4, ZMAT4
chr8	41443686	41627811	184.12 kb	0.733348	23	Copy Gain	Not Specified	Clinically Significant	0	0	Graphic	GOLGA7, GINS4, AGPAT6, NKX6-3
chr8	41639282	43694928	2.06 Mb	0.348908	206	Copy Gain	Not Specified	Clinically Significant	0	0	Graphic	ANK1, MYST3, AP3M2, PLAT, IKBKB, IKBKB, POLB, DKK4, VDAC3, SLC20A2, C8orf40, CHRNB3, CHRNA6, THAP1, RNF170, MIR4469, HOOK3, FNTA, SGK196, HGSNAT, POTEA
chr8	43754529	94589207	50.83 Mb	0.256584	1969	Copy Gain	Not Specified	Clinically Significant	0	0	Graphic	NCRNA00293, LOC100287846, KIAA0146, CEBPD, PRKDC, MCM4, UBE2V2, EFCAB1, SNAI2, C8orf22, SNTG1, PXDNL, PCMTD1, ST18, FAM150A, RB1CC1, NPBWR1, OPRK1, ATP6V1H, RGS20, TCEA1, LYPLA1, MRPL15, SOX17, RP1, XKR4, SBF1P1, TMEM68, TGS1, LYN, RPS20, SNORD54, MOS, PLAG1, CHCHD7, SDR16C5, PENK, LOC100507632, IMPAD1, LOC100507651, LOC286177, C8orf71, FAM110B, UBXN2B, CYP7A1, SDCBP, NSMAF, TOX, CA8, RAB2A, CHD7…
chr8	94600792	96501152	1.90 Mb	0.35491	189	Copy Gain	Not Specified	Clinically Significant	0	0	Graphic	LOC642924, FAM92A1, RBM12B, C8orf39, TMEM67, MIR378D2, PDP1, CDH17, GEM, RAD54B, KIAA1429, LOC100288748, ESRP1, DPY19L4, INTS8, CCNE2, TP53INP1, C8orf38, MIR3150B, MIR3150A, PLEKHF2, C8orf37, LOC100616530
chr8	97627884	97810292	182.41 kb	-0.4934	20	Copy Loss	Not Specified	Clinically Significant	0	0	Graphic	SDC2, PGCP
chr8	97827430	106690528	8.86 Mb	0.312125	312	Copy Gain	Not Specified	Clinically Significant	0	0	Graphic	PGCP, TSPYL5, MTDH, LAPTM4B, MATN2, RPL30, SNORA72, C8orf47, HRSP12, POP1, NIPAL2, KCNS2, STK3, OSR2, VPS13B, MIR599, MIR875, COX6C, RGS22, FBXO43, POLR2K, SPAG1, RNF19A, MIR4471, ANKRD46, SNX31, PABPC1, YWHAZ, FLJ42969, ZNF706, NACAP1, GRHL2, NCALD, RRM2B, UBR5, ODF1, KLF10, AZIN1, ATP6V1C1, C8orf56, BAALC, MIR3151, LOC100499183, FZD6, CTHRC1, SLC25A32, DCAF13, RIMS2, TM7SF4, DPYS, LRP12, ZFPM2
chr8	106728142	107020696	292.55 kb	-0.4082	10	Copy Loss	Not Specified	Clinically Significant	0	0	Graphic	ZFPM2
chr8	107044297	118667674	11.62 Mb	0.234616	521	Copy Gain	Not Specified	Clinically Significant	0	0	Graphic	OXR1, ABRA, ANGPT1, RSPO2, EIF3E, TTC35, TMEM74, TRHR, NUDCD1, ENY2, PKHD1L1, EBAG9, SYBU, KCNV1, CSMD3, MIR2053, TRPS1, EIF3H, UTP23, RAD21, NCRNA00255, MIR3610, C8orf85, SLC30A8, MED30
chr8	118701472	130277355	11.58 Mb	0.330893	393	Copy Gain	Not Specified	Clinically Significant	0	MYC, ATAD2	Graphic	EXT1, SAMD12, NCRNA00252, TNFRSF11B, COLEC10, MAL2, NOV, ENPP2, TAF2, DSCC1, DEPTOR, COL14A1, MRPL13, MTBP, SNTB1, HAS2, HAS2-AS1, ZHX2, DERL1, WDR67, FAM83A, LOC100131726, MIR4663, C8orf76, ZHX1-C8ORF76, ZHX1, ATAD2, WDYHV1, FBXO32, KLHL38, ANXA13, FAM91A1, FER1L6, TMEM65, TRMT12, RNF139, TATDN1, NDUFB9, MTSS1, MIR4662B, MIR4662A, LOC157381, ZNF572, SQLE, KIAA0196, NSMCE2, TRIB1, LOC100130231, F…
chr8	130309171	141235441	10.93 Mb	0.216138	376	Copy Gain	Not Specified	Clinically Significant	0	0	Graphic	LOC728724, GSDMC, FAM49B, ASAP1, ASAP1-IT1, ADCY8, EFR3A, OC90, HHLA1, KCNQ3, HPYR1, LRRC6, TMEM71, PHF20L1, TG, SLA, WISP1, NDRG1, ST3GAL1, ZFAT, ZFAT-AS1, MIR30B, MIR30D, LOC286094, KHDRBS3, FAM135B, COL22A1, KCNK9, TRAPPC9
chr8	141255369	142186244	930.88 kb	0.387609	133	Copy Gain	Not Specified	Clinically Significant	0	0	Graphic	TRAPPC9, CHRAC1, EIF2C2, PTK2
chr8	142196135	146264292	4.07 Mb	0.286286	370	Copy Gain	Not Specified	Clinically Significant	0	0	Graphic	DENND3, SLC45A4, LOC731779, GPR20, PTP4A3, FLJ43860, MIR4472-1, NCRNA00051, TSNARE1, BAI1, ARC, JRK, PSCA, LY6K, LOC100288181, C8orf55, SLURP1, LYPD2, LYNX1, LY6D, GML, CYP11B1, CYP11B2, LOC100133669, LY6E, C8orf31, LY6H, GPIHBP1, ZFP41, GLI4, ZNF696, TOP1MT, C8orf51, RHPN1, MAFA, ZC3H3, GSDMD, C8orf73, NAPRT1, EEF1D, TIGD5, PYCRL, TSTA3, ZNF623, ZNF707, BREA2, CCDC166, MAPK15, FAM83H, MIR4664, L…
chr9	199254	850810	651.56 kb	-0.387333	60	Copy Loss	Not Specified	Clinically Significant	0	0	Graphic	C9orf66, DOCK8, KANK1, DMRT1
chr9	858503	21494098	20.64 Mb	-0.485686	954	Copy Loss	Not Specified	Clinically Significant	0	0	Graphic	DMRT1, DMRT3, DMRT2, SMARCA2, FLJ35024, VLDLR, KCNV2, KIAA0020, RFX3, GLIS3, C9orf70, SLC1A1, C9orf68, PPAPDC2, CDC37L1, AK3, AK3, RCL1, MIR101-2, JAK2, INSL6, INSL4, RLN2, RLN1, C9orf46, CD274, PDCD1LG2, KIAA1432, ERMP1, MLANA, KIAA2026, MIR4665, RANBP6, IL33, TPD52L3, UHRF2, GLDC, KDM4C, C9orf123, PTPRD, TYRP1, C9orf150, MPDZ, FLJ41200, C9orf146, NFIB, ZDHHC21, CER1, FREM1, LOC389705, TTC39B, S…
chr9	21532970	22857752	1.32 Mb	-0.350881	59	Copy Loss	Not Specified	Clinically Significant	0	CDKN2A	Graphic	LOC554202, MTAP, C9orf53, CDKN2A, CDKN2B-AS1, CDKN2B, DMRTA1, FLJ35282
chr9	22886021	30180033	7.29 Mb	-0.540244	225	Copy Loss	Not Specified	Clinically Significant	0	0	Graphic	ELAVL2, TUSC1, C9orf82, PLAA, IFT74, LRRC19, TEK, NCRNA00032, C9orf11, MOBKL2B, IFNK, C9orf72, LINGO2, MIR876, MIR873
chr9	30204847	34304617	4.10 Mb	-0.398612	147	Copy Loss	Not Specified	Clinically Significant	0	0	Graphic	ACO1, DDX58, TOPORS, LOC100129250, NDUFB6, TAF1L, TMEM215, APTX, DNAJA1, SMU1, B4GALT1, SPINK4, BAG1, CHMP5, NFX1, AQP7, AQP3, NOL6, SUGT1P1, ANXA2P2, PTENP1, PRSS3, UBE2R2, UBAP2, SNORD121B, SNORD121A, DCAF12, UBAP1, KIF24
chr9	34314065	38751949	4.44 Mb	-0.460046	454	Copy Loss	Not Specified	Clinically Significant	0	0	Graphic	KIF24, NUDT2, KIAA1161, C9orf24, C9orf25, DNAI1, ENHO, CNTFR, LOC415056, C9orf23, DCTN3, ARID3C, SIGMAR1, GALT, IL11RA, CCL27, CCL19, CCL21, C9orf144B, C9orf144, KIAA1045, DNAJB5, C9orf131, VCP, FANCG, PIGO, STOML2, KIAA1539, UNC13B, ATP8B5P, RUSC2, FAM166B, TESK1, MIR4667, CD72, SIT1, RMRP, CCDC107, C9orf100, CA9, TPM2, TLN1, CREB3, GBA2, RGP1, MSMP, NPR2, SPAG8, HINT2, C9orf128, TMEM8B, FP588, …
chr10	128680	2901717	2.77 Mb	-0.535011	285	Copy Loss	Not Specified	Clinically Significant	0	0	Graphic	ZMYND11, DIP2C, C10orf108, LARP4B, GTPBP4, IDI2, IDI2-AS1, IDI1, WDR37, NCRNA00200, ADARB2, NCRNA00168, LOC399708
chr10	2911548	9164327	6.25 Mb	-0.469485	357	Copy Loss	Not Specified	Clinically Significant	0	0	Graphic	PFKP, PITRM1, LOC100507034, KLF6, LOC100216001, LOC338588, AKR1E2, tAKR, AKR1C1, AKR1C2, AKR1C3, AKR1CL1, AKR1C4, UCN3, TUBAL3, NET1, CALML5, CALML3, ASB13, C10orf18, GDI2, ANKRD16, FBXO18, IL15RA, IL15RA, IL2RA, RBM17, PFKFB3, MIR3155, PRKCQ, LOC439949, LOC100507127, SFMBT2, ITIH5, ITIH2, KIN, ATP5C1, TAF3, FLJ45983, GATA3
chr10	9191994	11581335	2.39 Mb	-0.615104	115	Copy Loss	Not Specified	Clinically Significant	0	0	Graphic	SFTA1P, LOC254312, CELF2, USP6NL
chr10	11616963	15116569	3.50 Mb	-0.460935	107	Copy Loss	Not Specified	Clinically Significant	0	0	Graphic	USP6NL, ECHDC3, C10orf47, LOC219731, UPF2, DHTKD1, SEC61A2, NUDT5, CDC123, CAMK1D, MIR4480, LOC283070, CCDC3, OPTN, MCM10, UCMA, PHYH, SEPHS1, BEND7, PRPF18, FRMD4A, MIR4293, MIR1265, FAM107B, CDNF, HSPA14, SUV39H2, DCLRE1C, MEIG1
chr10	15149859	23561449	8.41 Mb	-1.26742	245	Copy Loss	Not Specified	Clinically Significant	0	0	Graphic	OLAH, ACBD7, C10orf111, RPP38, NMT2, LOC100192204, FAM171A1, ITGA8, FAM188A, PTER, C1QL3, RSU1, CUBN, TRDMT1, VIM, ST8SIA6, LOC100128098, PTPLA, STAM, TMEM236, MRC1, MIR511-1, MIR511-2, TMEM236, MRC1, MIR511-1, MIR511-2, SLC39A12, LOC100129213, CACNB2, NSUN6, ARL5B, PLXDC2, MIR4675, NEBL, C10orf113, C10orf114, MIR1915, C10orf140, MLLT10, DNAJC1, EBLN1, LOC100130992, COMMD3-BMI1, COMMD3, BMI1, SPA…
chr10	23594779	29186460	5.59 Mb	1.40477	180	Copy Gain	Not Specified	Clinically Significant	0	0	Graphic	C10orf67, OTUD1, KIAA1217, PRINS, MIR603, ARHGAP21, PRTFDC1, ENKUR, THNSL1, LOC100128811, GPR158, MYO3A, GAD2, APBB1IP, NCRNA00264, LOC731789, PDSS1, ABI1, NCRNA00202, ANKRD26, YME1L1, MASTL, ACBD5, LOC387646, PTCHD3, RAB18, MKX, ARMC4, MPP7, LOC220906, WAC, BAMBI, LOC100507605
chr11	195983	4118655	3.92 Mb	-0.458737	380	Copy Loss	Not Specified	Clinically Significant	0	0	Graphic	BET1L, RIC8A, SIRT3, PSMD13, NLRP6, ATHL1, IFITM5, IFITM2, IFITM1, IFITM3, B4GALNT4, PKP3, SIGIRR, ANO9, PTDSS2, RNH1, HRAS, LRRC56, C11orf35, RASSF7, MIR210HG, MIR210, LOC143666, PHRF1, IRF7, CDHR5, SCT, DRD4, DEAF1, TMEM80, EPS8L2, TALDO1, PDDC1, CEND1, SLC25A22, PIDD, RPLP2, SNORA52, PNPLA2, EFCAB4A, CD151, POLR2L, TSPAN4, CHID1, AP2A2, MUC6, MUC2, MUC5B, TOLLIP, LOC255512, BRSK2, MOB2, DUSP8,…
chr11	4134577	8939574	4.80 Mb	-0.543417	254	Copy Loss	Not Specified	Clinically Significant	0	0	Graphic	OR52B4, TRIM21, OR52K2, OR52K1, OR52M1, C11orf40, OR52I2, OR52I1, TRIM68, OR51D1, OR51E1, OR51E2, OR51F1, OR52R1, OR51F2, OR51S1, OR51T1, OR51A7, OR51G2, OR51G1, OR51A4, OR51A2, MMP26, OR51L1, OR52J3, OR52E2, OR52A4, OR52A5, OR52A1, OR51V1, HBB, HBD, HBBP1, HBG1, HBG2, HBE1, OR51B4, OR51B2, OR51B5, OR51B6, OR51M1, OR51Q1, OR51I1, OR51I2, OR52D1, UBQLN3, UBQLNL, OR52H1, OR52B6, TRIM6, TRIM6-TRIM34…
chr11	8965885	24485866	15.52 Mb	-0.478029	584	Copy Loss	Not Specified	Clinically Significant	0	0	Graphic	NRIP3, SCUBE2, KRT8P41, DENND5A, TMEM41B, IPO7, SNORA23, LOC644656, ZNF143, WEE1, SWAP70, LOC440028, LOC283104, SBF2, ADM, AMPD3, MTRNR2L8, MIR4485, RNF141, LOC100129827, LYVE1, MRVI1, CTR9, EIF4G2, SNORD97, ZBED5, LOC729013, GALNTL4, CSNK2A1P, MIR4299, USP47, DKK3, MICAL2, MICALCL, PARVA, TEAD1, LOC100506305, RASSF10, ARNTL, BTBD10, PTH, FAR1, SPON1, RRAS2, COPB1, PSMA1, PDE3B, CYP2R1, CALCA, CA…
chr11	26266928	28256307	1.99 Mb	0.667758	62	Copy Gain	Not Specified	Clinically Significant	0	0	Graphic	ANO3, MUC15, SLC5A12, FIBIN, BBOX1, CCDC34, LGR4, LIN7C, BDNF-AS1, BDNF, KIF18A, MIR610, METTL15
chr11	36289779	37518015	1.23 Mb	-0.611154	39	Copy Loss	Not Specified	Clinically Significant	0	0	Graphic	PRR5L, TRAF6, RAG1, RAG2, C11orf74, RAG2
chr12	60861	30392018	30.33 Mb	0.248653	1477	Copy Gain	Not Specified	Clinically Significant	0	CCND2	Graphic	IQSEC3, LOC574538, SLC6A12, SLC6A13, KDM5A, CCDC77, B4GALNT3, NINJ2, WNK1, RAD52, ERC1, LOC100292680, FBXL14, WNT5B, MIR3649, ADIPOR2, CACNA2D4, LRTM2, LOC100271702, DCP1B, CACNA1C, LOC283440, FKBP4, ITFG2, NRIP2, LOC100507424, FOXM1, C12orf32, C12orf32, TULP3, TEAD4, TSPAN9, PRMT8, EFCAB4B, PARP11, CCND2, C12orf5, FGF23, FGF6, C12orf4, RAD51AP1, DYRK4, AKAP3, NDUFA9, GALNT8, KCNA6, KCNA1, KCNA5,…
chr12	30404057	33752787	3.35 Mb	0.327576	394	Copy Gain	Not Specified	Clinically Significant	0	0	Graphic	IPO8, CAPRIN2, TSPAN11, LOC100506660, DDX11, FAM60A, FLJ13224, DENND5B, METTL20, AMN1, H3F3C, C12orf35, BICD1, FGD4, DNM1L, YARS2, PKP2, SYT10
chr12	40425973	70496988	30.07 Mb	0.273764	1427	Copy Gain	Not Specified	Clinically Significant	0	CDK4	Graphic	GXYLT1, YAF2, ZCRB1, PPHLN1, PRICKLE1, ADAMTS20, PUS7L, IRAK4, TWF1, TMEM117, NELL2, DBX2, RACGAP1P, PLEKHA8P1, ANO6, LOC400027, ARID2, SCAF11, SLC38A1, SLC38A2, SLC38A4, AMIGO2, MIR4698, LOC100233209, FAM113B, RPAP3, ENDOU, RAPGEF3, SLC48A1, HDAC7, VDR, TMEM106C, COL2A1, SENP1, PFKM, ASB8, C12orf68, OR10AD1, H1FNT, ZNF641, ANP32D, C12orf54, OR8S1, LALBA, C12orf41, SNORA34, MIR1291, SNORA2A, SNOR…
chr12	72822560	75172851	2.35 Mb	0.337121	66	Copy Gain	Not Specified	Clinically Significant	0	0	Graphic	LOC100507377, ATXN7L3B, KCNC2, CAPS2, GLIPR1L1, GLIPR1L2, GLIPR1, KRR1, PHLDA1, NAP1L1
chr12	83951920	111425190	27.47 Mb	0.25442	1003	Copy Gain	Not Specified	Clinically Significant	0	0	Graphic	TSPAN19, LRRIQ1, ALX1, RASSF9, NTS, MGAT4C, MKRN9P, C12orf50, C12orf29, CEP290, TMTC3, KITLG, LOC728084, DUSP6, POC1B, POC1B-GALNT4, GALNT4, ATP2B1, LOC338758, C12orf37, C12orf12, EPYC, KERA, LUM, DCN, BTG1, CLLU1OS, CLLU1, C12orf74, PLEKHG7, EEA1, NUDT4, NUDT4P1, UBE2N, MRPL42, LOC144481, SOCS2, CRADD, PLXNC1, CCDC41, LOC144486, TMCC3, MIR492, KRT19P2, NDUFA12, NR2C1, FGD6, VEZT, MIR331, MIR3685…
chr12	129834397	132283345	2.45 Mb	0.214138	203	Copy Gain	Not Specified	Clinically Significant	0	0	Graphic	STX2, RAN, GPR133, LOC116437, SFSWAP, MMP17, ULK1, PUS1, EP400, SNORA49, EP400NL, DDX51, NOC4L, GALNT9, LOC100130238, FBRSL1, LOC645277, P2RX2, POLE, PXMP2, PGAM5, ANKLE2, GOLGA3, CHFR, ZNF605, ZNF26, ZNF84, ZNF140, ZNF10, ZNF268
chr13	53975694	99468131	45.49 Mb	0.433688	1628	Copy Gain	Not Specified	Clinically Significant	0	0	Graphic	PRR20A, PRR20B, PRR20C, PRR20D, PRR20E, PRR20A, PRR20B, PRR20C, PRR20D, PRR20E, PRR20A, PRR20B, PRR20C, PRR20D, PRR20E, PRR20A, PRR20B, PRR20C, PRR20D, PRR20E, PRR20A, PRR20B, PRR20C, PRR20D, PRR20E, PCDH17, DIAPH3, TDRD3, MIR3169, PCDH20, MIR548AN, OR7E156P, MIR548X2, MIR4704, PCDH9, MIR548H4, LOC338862, KLHL1, ATXN8OS, DACH1, MIR548I4, MZT1, C13orf34, DIS3, PIBF1, KLF5, KLF12, LOC338864, CTAGE1…
chr13	99490280	104975957	5.49 Mb	0.363249	233	Copy Gain	Not Specified	Clinically Significant	0	0	Graphic	PCCA, A2LD1, TMTC4, NALCN, ITGBL1, FGF14, MIR2681, MIR4705, LOC283480, LOC283481, TPP2, METTL21C, C13orf40, C13orf27, KDELC1, BIVM, BIVM-ERCC5, ERCC5, LOC121952, SLC10A2, DAOA
chr13	105006230	110589209	5.58 Mb	0.467169	308	Copy Gain	Not Specified	Clinically Significant	0	0	Graphic	LOC728192, EFNB2, ARGLU1, FAM155A, LIG4, ABHD13, TNFSF13B, MYO16, IRS2, COL4A1, COL4A2, RAB20, CARKD, CARS2, ING1, C13orf29, ANKRD10, ARHGEF7
chr13	110596424	111639871	1.04 Mb	0.343406	69	Copy Gain	Not Specified	Clinically Significant	0	0	Graphic	ARHGEF7, C13orf16
chr13	111647626	114109838	2.46 Mb	0.470848	250	Copy Gain	Not Specified	Clinically Significant	0	0	Graphic	SOX1, SPACA7, TUBGCP3, C13orf35, ATP11A, MCF2L-AS1, MCF2L, F7, F10, PROZ, PCID2, CUL4A, LAMP1, GRTP1, ADPRHL1, DCUN1D2, TMCO3, TFDP1, ATP4B, GRK1, FLJ44054, GAS6, FAM70B, RASA3, CDC16, UPF3A, ZNF828
chr14	21408404	22052134	643.73 kb	0.450316	57	Copy Gain	Not Specified	Thought to be Benign	0	0	Normal	Select 'Graphic' report level to see genes
chr14	28233379	28370178	136.80 kb	-0.622176	17	Copy Loss	Not Specified	Clinically Significant	0	0	Graphic	FOXG1, C14orf23
chr14	97108024	98467606	1.36 Mb	-1.1703	43	Copy Loss	Not Specified	Clinically Significant	0	0	Graphic	LOC100129345, C14orf64, C14orf177
chr16	42922	1911271	1.87 Mb	-0.442906	159	Copy Loss	Not Specified	Clinically Significant	0	0	Graphic	POLR3K, SNRNP25, RHBDF1, MPG, NPRL3, HBZ, HBM, HBA2, HBA1, HBQ1, LUC7L, ITFG3, RGS11, ARHGDIG, PDIA2, AXIN1, MRPL28, TMEM8A, LOC100134368, NME4, DECR2, RAB11FIP3, NCRNA00235, SOLH, MIR3176, C16orf11, NHLRC4, PIGQ, RAB40C, WFIKKN1, C16orf13, FAM195A, WDR90, RHOT2, RHBDL1, STUB1, JMJD8, WDR24, FBXL16, METRN, FAM173A, CCDC78, HAGHL, NARFL, MSLN, MSLNL, MIR662, RPUSD1, CHTF18, GNG13, PRR25, LMF1, SOX…
chr16	5976881	11979902	6.00 Mb	-0.578121	314	Copy Loss	Not Specified	Clinically Significant	0	0	Graphic	RBFOX1, TMEM114, METTL22, ABAT, TMEM186, PMM2, CARHSP1, USP7, C16orf72, MIR548X, GRIN2A, ATF7IP2, EMP2, TEKT5, NUBP1, FAM18A, CIITA, DEXI, CLEC16A, SOCS1, TNP2, PRM3, PRM2, PRM1, RMI2, LITAF, SNN, TXNDC11, ZC3H7A, BCAR4, RSL1D1, GSPT1, TNFRSF17, RUNDC2A
chr16	87967509	88647238	679.73 kb	0.337161	62	Copy Gain	Not Specified	Clinically Significant	0	0	Graphic	ANKRD11, SPG7, RPL13, SNORD68, CPNE7, DPEP1, CHMP1A, C16orf55, CDK10, SPATA2L, C16orf7, LOC100128881, ZNF276, FANCA, SPIRE2, TCF25, MC1R, TUBB3, DEF8, CENPBD1, AFG3L1P, DBNDD1, GAS8, C16orf3, LOC100130015
chr17	52934	736275	683.34 kb	0.720451	71	Copy Gain	Not Specified	Clinically Significant	0	0	Graphic	RPH3AL, C17orf97, FAM101B, VPS53, FAM57A, GEMIN4, DBIL5P, GLOD4, RNMTL1, NXN
chr17	740287	2501198	1.76 Mb	0.338648	182	Copy Gain	Not Specified	Clinically Significant	0	0	Graphic	NXN, TIMM22, ABR, MIR3183, BHLHA9, TUSC5, YWHAE, CRK, MYO1C, INPP5K, LOC100306951, PITPNA, SLC43A2, SCARF1, RILP, PRPF8, TLCD2, C17orf91, MIR22, WDR81, SERPINF2, SERPINF1, SMYD4, RPA1, RTN4RL1, DPH1, OVCA2, MIR132, MIR212, HIC1, SMG6, SRR, TSR1, SNORD91B, SNORD91A, SGSM2, MNT, LOC284009, METTL16, PAFAH1B1
chr17	2520702	8685529	6.16 Mb	0.543707	427	Copy Gain	Not Specified	Clinically Significant	0	0	Graphic	PAFAH1B1, KIAA0664, MIR1253, RAP1GAP2, OR1D5, OR1D2, OR1G1, OR1A2, OR1A1, OR1D4, OR3A2, OR3A1, OR3A4, OR1E1, OR3A3, OR1E2, SPATA22, ASPA, TRPV3, TRPV1, SHPK, CTNS, P2RX5-TAX1BP3, TAX1BP3, TMEM93, P2RX5, ITGAE, GSG2, C17orf85, CAMKK1, P2RX1, ATP2A3, ZZEF1, CYB5D2, ANKFY1, UBE2G1, SPNS3, SPNS2, MYBBP1A, GGT6, SMTNL2, ALOX15, PELP1, ARRB2, MED11, CXCL16, ZMYND15, TM4SF5, VMO1, GLTPD2, PSMB6, PLD2, M…
chr17	21705678	41566536	19.86 Mb	0.302189	1081	Copy Gain	Not Specified	Clinically Significant	0	ERBB2	Graphic	FAM27L, FLJ36000, MTRNR2L1, MIR4522, WSB1, LOC440419, KSR1, LGALS9, NOS2, C17orf108, NLK, PYY2, PPY2, FLJ40504, TMEM97, IFT20, TNFAIP1, POLDIP2, TMEM199, MIR4723, SEBOX, VTN, SARM1, SLC46A1, SLC13A2, FOXN1, UNC119, PIGS, ALDOC, SPAG5, SGK494, KIAA0100, SDF2, SUPT6H, PROCA1, RAB34, RPL23A, SNORD42B, SNORD4A, SNORD42A, SNORD4B, TLCD1, NEK8, TRAF4, C17orf63, ERAL1, MIR451, MIR451B, MIR144, MIR4732, …
chr17	42147652	46664756	4.52 Mb	0.313303	267	Copy Gain	Not Specified	Clinically Significant	0	0	Graphic	NSF, WNT3, WNT9B, GOSR2, RPRML, CDC27, MYL4, ITGB3, C17orf57, LOC100272146, MRPL45P2, NPEPPS, KPNB1, TBKBP1, TBX21, OSBPL7, MRPL10, LRRC46, SCRN2, SP6, SP2, PNPO, PRR15L, CDK5RAP3, COPZ2, MIR152, NFE2L1, CBX1, SNX11, SKAP1, MIR1203, HOXB1, HOXB2, HOXB3, HOXB4, MIR10A, LOC404266, HOXB5, HOXB6, HOXB7, HOXB8, HOXB9, MIR196A1, PRAC, HOXB13-AS1, MIR3185, HOXB13, TTLL6, CALCOCO2, ATP5G1, UBE2Z, SNF8, G…
chr17	52685955	70794369	18.11 Mb	0.260252	650	Copy Gain	Not Specified	Clinically Significant	0	0	Graphic	MSI2, MRPS23, CUEDC1, VEZF1, SRSF1, DYNLL2, OR4D1, MSX2P1, OR4D2, EPX, MKS1, LPO, MPO, BZRAP1, LOC100506779, MIR142, MIR4736, SUPT4H1, RNF43, HSF5, MTMR4, SEPT4, C17orf47, TEX14, RAD51C, PPM1E, TRIM37, SKA2, MIR454, MIR301A, PRR11, SMG8, GDPD1, YPEL2, MIR4729, DHX40, CLTC, PTRH2, VMP1, MIR21, TUBD1, RPS6KB1, RNFT1, DHX40P1, MIR4737, HEATR6, LOC645638, LOC653653, CA4, USP32, SCARNA20, C17orf64, AP…
chr17	70825255	71839674	1.01 Mb	0.407592	49	Copy Gain	Not Specified	Clinically Significant	0	0	Graphic	GRB2, MIR3678, KIAA0195, CASKIN2, TSEN54, LLGL2, MYO15B, RECQL5, C17orf109, C17orf110, SAP30BP, ITGB4, GALK1, H3F3B, MIR4738, UNK, UNC13D, WBP2, TRIM47, TRIM65, MRPL38, FBF1, ACOX1, TEN1, C17orf106-CDK3, CDK3, EVPL, SRP68, GALR2, ZACN, EXOC7, FOXJ1, RNF157, FAM100B, QRICH2, PRPSAP1
chr17	71867573	78637183	6.77 Mb	0.291766	556	Copy Gain	Not Specified	Clinically Significant	0	0	Graphic	SPHK1, UBE2O, AANAT, RHBDF2, CYGB, PRCD, LOC100507246, SNORD1C, SNORD1B, SNORD1A, ST6GALNAC2, ST6GALNAC1, MXRA7, JMJD6, METTL23, SRSF2, MIR636, MFSD11, MGAT5B, NCRNA00338, SEC14L1, SCARNA16, SEPT9, MIR4316, FLJ45079, TNRC6C, TMC6, TMC8, C17orf99, SYNGR2, TK1, AFMID, BIRC5, EPR1, TMEM235, SOCS3, PGS1, DNAH17, CYTH1, USP36, TIMP2, LGALS3BP, CANT1, C1QTNF1, ENGASE, RBFOX3, MIR4739, ENPP7, CBX2, CBX8…
chr18	172956	1884002	1.71 Mb	0.6328	175	Copy Gain	Not Specified	Clinically Significant	0	0	Graphic	USP14, THOC1, COLEC12, CETN1, CLUL1, C18orf56, TYMS, ENOSF1, YES1, ADCYAP1, C18orf2
chr18	2002684	14107537	12.10 Mb	0.648478	940	Copy Gain	Not Specified	Clinically Significant	0	0	Graphic	METTL4, NDC80, LOC645158, SMCHD1, EMILIN2, LPIN2, LOC727896, MYOM1, MYL12A, MYL12B, TGIF1, DLGAP1, FLJ35776, LOC201477, LOC284215, C18orf42, C18orf18, LOC339290, ZFP161, ZFP161, EPB41L3, LOC645355, MIR3976, TMEM200C, L3MBTL4, MIR4317, ARHGAP28, LOC400643, LAMA1, LRRC30, PTPRM, LOC100192426, RAB12, CCDC165, NDUFV2, ANKRD12, TWSG1, RALBP1, PPP4R1, RAB31, TXNDC2, VAPA, APCDD1, NAPG, FAM38B, GNAL, CH…
chr18	17762783	23807146	6.04 Mb	1.48221	475	Copy Gain	Not Specified	Clinically Significant	0	0	Graphic	GATA6, CTAGE1, RBBP8, MIR4741, CABLES1, C18orf45, RIOK3, C18orf8, NPC1, ANKRD29, LAMA3, TTC39C, CABYR, OSBPL1A, MIR320C2, IMPACT, HRH4, ZNF521, SS18, PSMA8, TAF4B, KCTD1, LOC728606, AQP4, CHST9-AS1, CHST9, CDH2
chr18	23834585	50570104	26.74 Mb	-0.508755	890	Copy Loss	Not Specified	Clinically Significant	0	0	Graphic	CDH2, MIR302F, DSC3, DSC2, DSC1, DSG1, DSG4, DSG3, DSG2, TTR, B4GALT6, MCART2, TRAPPC8, RNF125, RNF138, MEP1B, FAM59A, WBP11P1, KLHL14, C18orf34, ASXL3, NOL4, DTNA, MAPRE2, ZNF397, ZSCAN30, ZNF271, ZNF24, ZNF396, INO80C, MIR3975, GALNT1, MIR187, C18orf21, RPRD1A, SLC39A6, ELP2, MOCOS, FHOD3, C18orf10, KIAA1328, CELF4, MIR4318, LOC647946, KC6, PIK3C3, RIT2, SYT4, SETBP1, MIR4319, SLC14A2, SLC14A1,…
chr18	50590058	57297068	6.71 Mb	-0.443838	247	Copy Loss	Not Specified	Clinically Significant	0	0	Graphic	RAB27B, CCDC68, TCF4, MIR4529, TXNL1, WDR7, BOD1P, ST8SIA3, ONECUT2, FECH, NARS, ATP8B1, NEDD4L, MIR122, MIR3591, ALPK2, MALT1, ZNF532, LOC390858, SEC11C, GRP, RAX, CPLX4, LMAN1, CCBE1, PMAIP1, MC4R
chr18	57328136	76114684	18.79 Mb	-0.550727	924	Copy Loss	Not Specified	Clinically Significant	0	0	Graphic	CDH20, RNF152, PIGN, KIAA1468, TNFRSF11A, ZCCHC2, PHLPP1, BCL2, KDSR, VPS4B, SERPINB5, SERPINB12, SERPINB13, SERPINB4, SERPINB3, SERPINB11, SERPINB7, SERPINB2, SERPINB10, HMSD, SERPINB8, NCRNA00305, LOC284294, LOC400654, CDH7, CDH19, DSEL, LOC643542, TMX3, CCDC102B, DOK6, CD226, RTTN, SOCS6, LOC100505776, CBLN2, NETO1, LOC400655, LOC100505817, FBXO15, C18orf55, CYB5A, C18orf63, FAM69C, CNDP2, CND…
chr19	213080	24295562	24.08 Mb	-0.404255	1579	Copy Loss	Not Specified	Clinically Significant	0	0	Graphic	PPAP2C, MIER2, THEG, C2CD4C, SHC2, ODF3L2, MADCAM1, C19orf20, CDC34, GZMM, BSG, HCN2, POLRMT, FGF22, RNF126, FSTL3, PRSS57, PALM, C19orf21, PTBP1, MIR4745, LPPR3, MIR3187, AZU1, PRTN3, ELANE, CFD, MED16, C19orf22, KISS1R, ARID3A, WDR18, GRIN3B, C19orf6, CNN2, ABCA7, HMHA1, POLR2E, GPX4, SBNO2, STK11, C19orf26, ATP5D, MIDN, C19orf23, CIRBP, C19orf24, EFNA2, MUM1, NDUFS7, GAMT, DAZAP1, RPS15, APC2,…
chr19	24352960	63782949	39.43 Mb	0.713263	1775	Copy Gain	Not Specified	Clinically Significant	0	CCNE1	Graphic	LOC148189, LOC148145, UQCRFS1, VSTM2B, POP4, PLEKHF1, C19orf12, CCNE1, CCNE1, C19orf2, C19orf2, ZNF536, DKFZp566F0947, TSHZ3, THEG5, ZNF507, DPY19L3, PDCD5, ANKRD27, RGS9BP, NUDT19, TDRD12, SLC7A9, CEP89, C19orf40, RHPN2, GPATCH1, WDR88, LRP3, SLC7A10, CEBPA, LOC80054, CEBPG, PEPD, CHST8, KCTD15, LSM14A, KIAA0355, GPI, PDCD2L, UBA2, WTIP, LOC643719, SCGBL, ZNF302, ZNF181, ZNF599, LOC400685, ZNF30…
chr21	14406100	32785265	18.38 Mb	0.272015	940	Copy Gain	Not Specified	Clinically Significant	0	0	Graphic	LIPI, RBM11, ABCC13, HSPA13, SAMSN1, NRIP1, USP25, C21orf34, MIR99A, MIRLET7C, MIR125B2, C21orf37, CXADR, BTG3, NCRNA00285, C21orf91, NCRNA00157, CHODL, TMPRSS15, NCRNA00320, NCAM2, NCRNA00317, NCRNA00308, NCRNA00158, MIR155HG, MIR155, C21orf71, MRPL39, JAM2, ATP5J, GABPA, APP, CYYR1, ADAMTS1, ADAMTS5, MIR4759, NCRNA00113, NCRNA00314, NCRNA00161, N6AMT1, LTN1, RWDD2B, USP16, CCT8, C21orf7, NCRNA0…
chr21	32816587	46915771	14.10 Mb	0.314373	1134	Copy Gain	Not Specified	Clinically Significant	0	0	Graphic	TCP10L, C21orf59, SYNJ1, GCFC1-AS1, GCFC1, C21orf49, C21orf62, OLIG2, OLIG1, C21orf54, IFNAR2, LOC100288432, IL10RB, IFNAR1, IFNGR2, LOC654779, TMEM50B, DNAJC28, GART, SON, DONSON, CRYZL1, ITSN1, ATP5O, LOC100506334, MRPS6, SLC5A3, NCRNA00310, KCNE2, FAM165B, KCNE1, RCAN1, CLIC6, NCRNA00160, LOC100506385, RUNX1, C21orf96, MIR802, SETD4, CBR1, LOC100506428, CBR3, DOPEY2, MORC3, CHAF1B, CLDN14, SIM…
chr22	15908677	19064304	3.16 Mb	-0.424443	546	Copy Loss	Not Specified	Clinically Significant	0	0	Graphic	CECR7, IL17RA, CECR6, CECR5, CECR5-AS1, CECR1, CECR3, CECR2, SLC25A18, ATP6V1E1, BCL2L13, BID, MIR3198-1, MICAL3, FLJ41941, PEX26, TUBA8, USP18, GGT3P, DGCR6, PRODH, DGCR5, DGCR9, DGCR10, DGCR2, DGCR11, DGCR14, TSSK2, GSC2, SLC25A1, CLTCL1, HIRA, MRPL40, C22orf39, UFD1L, CDC45, CLDN5, LOC150185, SEPT5, SEPT5-GP1BB, GP1BB, TBX1, GNB1L, C22orf29, TXNRD2, COMT, MIR4761, ARVCF, C22orf25, MIR185, DGCR…
chr22	19075762	20141314	1.07 Mb	2.97701	144	Copy Gain	Not Specified	Clinically Significant	0	0	Graphic	ZNF74, SCARF2, KLHL22, MED15, POM121L4P, TMEM191A, PI4KA, SERPIND1, SNAP29, CRKL, AIFM3, LZTR1, THAP7, FLJ39582, MGC16703, P2RX6, SLC7A4, P2RX6P, LOC400891, BCRP2, POM121L8P, RIMBP3C, RIMBP3B, HIC2
chr22	26293045	30855699	4.56 Mb	-0.439	162	Copy Loss	Not Specified	Clinically Significant	0	0	Graphic	MN1, MIR548AM, PITPNB, TTC28-AS1, MIR3199-1, MIR3199-2, TTC28, CHEK2, HSCB, CCDC117, XBP1, ZNRF3, C22orf31, KREMEN1, EMID1, RHBDD3, EWSR1, GAS2L1, RASL10A, AP1B1, MIR3653, SNORD125, RFPL1-AS1, RFPL1, NEFH, THOC5, NIPSNAP1, NF2, CABP7, ZMAT5, UQCR10, ASCC2, MTMR3, HORMAD2, LIF, OSM, GATSL3, TBC1D10A, SF3A1, CCDC157, RNF215, SEC14L2, MTFP1, SEC14L3, SDC4P, SEC14L4, SEC14L6, GAL3ST1, PES1, TCN2, SLC…
chr22	30933912	34535151	3.60 Mb	-0.565467	169	Copy Loss	Not Specified	Clinically Significant	0	0	Graphic	SLC5A4, RFPL3, RFPL3-AS1, LOC339666, C22orf28, BPIL2, FBXO7, SYN3, TIMP3, LARGE, MIR4764, LOC100506195, ISX, HMGXB4, TOM1, MIR3909, HMOX1, MCM5, RASD2, MB, APOL6, APOL5, RBFOX2
chr22	34568366	45893319	11.32 Mb	-0.440957	461	Copy Loss	Not Specified	Clinically Significant	0	0	Graphic	RBFOX2, APOL3, APOL4, APOL2, APOL1, MYH9, TXN2, FOXRED2, EIF3D, CACNG2, IFT27, PVALB, NCF4, CSF2RB, LOC100506241, C22orf33, TST, MPST, KCTD17, TMPRSS6, IL2RB, C1QTNF6, SSTR3, RAC2, CYTH4, ELFN2, MFNG, CARD10, CDC42EP1, LGALS2, GGA1, SH3BP1, PDXP, LGALS1, NOL12, TRIOBP, H1F0, GCAT, GALR3, ANKRD54, MIR658, MIR659, EIF3L, MICALL1, C22orf23, POLR2F, SOX10, MIR4534, PICK1, SLC16A8, BAIAP2L2, PLA2G6, M…
chr22	45896830	48527208	2.63 Mb	-0.548412	291	Copy Loss	Not Specified	Clinically Significant	0	0	Graphic	TBC1D22A, LOC339685, FLJ46257, MIR3201, FAM19A5, LOC284933, MIR4535, LOC100128946, C22orf34
chr22	48541857	49522658	980.80 kb	-0.404361	83	Copy Loss	Not Specified	Clinically Significant	0	0	Graphic	BRD1, LOC90834, ZBED4, ALG12, CRELD2, PIM3, IL17REL, MLC1, MOV10L1, PANX2, TRABD, SELO, TUBGCP6, HDAC10, MAPK12, MAPK11, PLXNB2, FAM116B, PPP6R2, SBF1, ADM2, MIOX, LMF2, NCAPH2, SCO2, TYMP, ODF3B, KLHDC7B, C22orf41, CPT1B, CHKB-CPT1B, CHKB, LOC100144603, MAPK8IP2, ARSA, SHANK3
chrX	153064828	153168166	103.34 kb	-0.528	6	Copy Loss	Not Specified	Thought to be Benign	0	0	Normal	Select 'Graphic' report level to see genes
chr12	114818235	125188897	10.37 Mb	0.220491	499	Copy Gain	Not Specified	Clinically Significant	0	0	Graphic	MED13L, MIR620, MIR4472-2, NCRNA00173, MAP1LC3B2, C12orf49, RNFT2, HRK, FBXW8, TESC, FBXO21, NOS1, KSR2, RFC5, WSB2, VSIG10, PEBP1, TAOK3, SUDS3, SRRM4, HSPB8, LOC144742, CCDC60, TMEM233, PRKAB1, CIT, MIR1178, CCDC64, RAB35, GCN1L1, MIR4498, RPLP0, LOC100506649, PXN, SIRT4, PLA2G1B, MSI1, COX6A1, TRIAP1, GATC, SRSF9, DYNLL1, LOC100506668, COQ5, RNF10, POP5, CABP1, MLEC, UNC119B, ACADS, SPPL3, HNF…

## Sheet: OV90-PDSNS-R
Subject	OV90-PDSNS-R	NimbleGen CGX-3 v1.0 3-plex	Build hg18 Mar. 2006
Chromosome	Start	End	Abnormality Size	Avg Value	Num of Probes	Copy#	Abnormality	Significance	Mosaic	Genes of interest	Report Level	Overlapped Genes
chr1	246818971	246855500	36.53 kb	0.8058	5	Copy Gain	Not Specified	Thought to be Benign	0	0	Normal	Select 'Graphic' report level to see genes
chr2	51020497	51992438	971.94 kb	0.621548	31	Copy Gain	Not Specified	Clinically Significant	0	0	Graphic	NRXN1
chr2	55575036	56231003	655.97 kb	0.631286	21	Copy Gain	Not Specified	Clinically Significant	0	0	Graphic	CCDC104, SMEK2, PNPT1, EFEMP1, MIR217, MIR216A, MIR216B
chr2	176365921	176826998	461.08 kb	0.668143	42	Copy Gain	Not Specified	Thought to be Benign	0	0	Normal	Select 'Graphic' report level to see genes
chr3	76277	46591151	46.51 Mb	-0.429347	1919	Copy Loss	Not Specified	Clinically Significant	0	0	Graphic	CHL1, CNTN6, CNTN4, IL5RA, TRNT1, CRBN, LRRN1, SETMAR, SUMF1, ITPR1, EGOT, LOC100507582, BHLHE40, ARL8B, EDEM1, MIR4790, GRM7, LOC100288428, LMCD1, NCRNA00312, C3orf32, CAV3, OXTR, RAD18, SRGAP3, THUMPD3, LOC440944, SETD5, LHFPL4, MTMR14, CPNE9, BRPF1, OGG1, CAMK1, TADA3, ARPC4, ARPC4-TTLL3, TTLL3, RPUSD3, CIDEC, JAGN1, IL17RE, IL17RC, CRELD1, PRRT3, TMEM111, LOC401052, CIDECP, FANCD2, C3orf24, B…
chr3	46594587	53472477	6.88 Mb	-0.36016	238	Copy Loss	Not Specified	Clinically Significant	0	0	Graphic	TDGF1, LOC100132146, ALS2CL, TMIE, PRSS50, PRSS46, PRSS45, PRSS42, MYL3, PTH1R, CCDC12, NBEAL2, NRADDP, SETD2, FLJ39534, KIF9, KLHL18, PTPN23, SCAP, C3orf75, CSPG5, SMARCC1, DHX30, MIR1226, MAP4, CDC25A, MIR4443, CAMP, ZNF589, NME6, SPINK8, FBXW12, PLXNB1, CCDC51, CCDC72, ATRIP, TREX1, SHISA5, PFKFB4, UCN2, COL7A1, MIR711, UQCRC1, TMEM89, SLC26A6, CELSR3, MIR4793, NCKIPSD, IP6K2, PRKAR2A, SLC25A2…
chr3	53518090	90275193	36.76 Mb	-0.463005	1581	Copy Loss	Not Specified	Clinically Significant	0	0	Graphic	CACNA1D, CHDH, IL17RB, ACTR8, SELK, CACNA2D3, ESRG, LRTM1, WNT5A, ERC2, C3orf51, MIR3938, CCDC66, C3orf63, ARHGEF3, SPATA12, IL17RD, HESX1, APPL1, ASB14, DNAH12, PDE12, ARF4, FAM116A, SLMAP, FLNB, DNASE1L3, ABHD6, RPP14, PXK, PDHB, KCTD6, ACOX2, FAM107A, FAM3D, C3orf67, FHIT, PTPRG, ID2B, LOC100506994, C3orf14, FEZF2, CADPS, LOC285401, SYNPR, SNTN, C3orf49, THOC7, ATXN7, LOC100507062, PSMD6, LOC1…
chr3	95136790	117637502	22.50 Mb	0.287438	1039	Copy Gain	Not Specified	Clinically Significant	0	0	Graphic	PROS1, ARL13B, STX19, DHFRL1, NSUN3, LOC255025, EPHA6, ARL6, MINA, GABRR3, OR5AC2, OR5H1, OR5H14, OR5H15, OR5H6, OR5H2, OR5K4, OR5K3, OR5K1, OR5K2, CLDND1, GPR15, CPOX, ST3GAL6, DCBLD2, COL8A1, C3orf26, FILIP1L, MIR3921, TMEM30C, TBC1D23, NIT2, TOMM70A, LNP1, TMEM45A, GPR128, TFG, ABI3BP, IMPG2, SENP7, FAM172BP, RG9MTD1, PCNP, ZBTB11, LOC100009676, RPL24, LOC285359, CEP97, FAM55C, NFKBIZ, LOC1522…
chr3	117670515	118453161	782.65 kb	-2.0832	25	Copy Loss	Not Specified	Thought to be Benign	0	0	Normal	Select 'Graphic' report level to see genes
chr3	118494249	145778190	27.28 Mb	0.261245	1064	Copy Gain	Not Specified	Clinically Significant	0	0	Graphic	IGSF11, C3orf30, UPK1B, B4GALT4, ARHGAP31, TMEM39A, POGLUT1, C3orf1, CD80, ADPRH, PLA1A, POPDC2, COX17, C3orf15, NR1I2, GSK3B, GPR156, LRRC58, FSTL1, MIR198, NDUFB4, HGD, RABL3, GTF2E1, STXBP5L, POLQ, ARGFX, FBXO40, HCLS1, GOLGB1, IQCB1, EAF2, SLC15A2, ILDR1, CD86, CASR, CSTA, CCDC58, FAM162A, WDR5B, KPNA1, PARP9, DTX3L, PARP15, PARP14, HSPBAP1, DIRC2, LOC100129550, SEMA5B, PDIA5, SEC22A, ADCY5, …
chr3	145787878	194235627	48.45 Mb	0.301395	2039	Copy Gain	Not Specified	Clinically Significant	0	ETV5	Graphic	PLOD2, PLSCR4, PLSCR2, PLSCR1, PLSCR5, ZIC4, ZIC1, AGTR1, CPB1, CPA3, GYG1, HLTF, HPS3, CP, TM4SF18, TM4SF1, TM4SF4, WWTR1, COMMD2, ANKUB1, RNF13, PFN2, LOC646903, TSC22D2, SERP1, EIF2A, SELT, FAM194A, SIAH2, CLRN1, CLRN1-AS1, MED12L, GPR171, P2RY14, GPR87, P2RY13, P2RY12, IGSF10, MIR548H2, AADACL2, LOC201651, AADAC, SUCNR1, LOC401093, MBNL1, TMEM14E, P2RY1, RAP2B, C3orf79, LOC100507524, ARHGEF26…
chr3	194269271	199255755	4.99 Mb	0.290447	501	Copy Gain	Not Specified	Clinically Significant	0	0	Graphic	HRASLS, MGC2889, ATP13A5, ATP13A4, OPA1, LOC647323, LOC100128023, HES1, LOC100131551, CPN2, LRRC15, GP5, ATP13A3, FLJ34208, TMEM44, LSG1, FAM43A, LOC100507391, C3orf21, ACAP2, PPP1R2, APOD, SDHAP2, MIR570, MUC20, MUC4, TNK2, SDHAP1, TFRC, LOC401109, ZDHHC19, OSTalpha, PCYT1A, TCTEX1D2, TM4SF19-TCTEX1D2, TM4SF19, UBXN7, RNF168, C3orf43, WDR53, FBXO45, LRRC33, CEP19, PIGX, PAK2, SENP5, NCBP2, LOC15…
chr4	33860	3169211	3.14 Mb	-0.37387	323	Copy Loss	Not Specified	Clinically Significant	0	0	Graphic	ZNF595, ZNF718, ZNF876P, ZNF732, ZNF141, ABCA11P, ZNF721, PIGG, PDE6B, ATP5I, MYL5, MFSD7, PCGF3, LOC100129917, CPLX1, GAK, TMEM175, DGKQ, SLC26A1, IDUA, FGFRL1, RNF212, TMED11P, SPON2, LOC100130872, CTBP1, C4orf42, MAEA, KIAA1530, CRIPAK, FAM53A, SLBP, TMEM129, TACC3, FGFR3, LETM1, WHSC1, SCARNA22, WHSC2, MIR943, C4orf48, NAT8L, POLN, HAUS3, MXD4, MIR4800, ZFYVE28, LOC402160, RNF4, FAM193A, TNIP…
chr4	3175714	29871157	26.70 Mb	-0.458756	965	Copy Loss	Not Specified	Clinically Significant	0	0	Graphic	HTT, C4orf44, RGS12, HGFAC, DOK7, LRPAP1, LOC100133461, ADRA2C, LOC348926, OTOP1, TMEM128, LYAR, ZBTB49, D4S234E, STX18, LOC100507266, MSX1, CYTL1, STK32B, C4orf6, EVC2, EVC, CRMP1, MIR378D1, JAKMIP1, LOC285484, WFS1, PPP2R2C, PPP2R2C, MAN2B2, MRFAP1, LOC93622, S100P, MRFAP1L1, CNO, KIAA0232, TBC1D14, LOC100129931, CCDC96, TADA2B, GRPEL1, FLJ36777, SORCS2, MIR4798, PSAPL1, MIR4274, AFAP1-AS1, AFA…
chr4	29912966	107450612	77.54 Mb	-0.398986	3068	Copy Loss	Not Specified	Clinically Significant	0	0	Graphic	PCDH7, ARAP2, DTHD1, MIR4801, KIAA1239, C4orf19, RELL1, PGM2, TBC1D1, PTTG2, FLJ13197, KLF3, TLR10, TLR1, TLR6, FAM114A1, MIR574, TMEM156, KLHL5, WDR19, RFC1, KLB, RPL9, LIAS, LOC401127, UGDH, C4orf34, UBE2K, PDS5A, LOC344967, N4BP2, RHOH, CHRNA9, RBM47, MIR4802, NSUN7, APBB2, UCHL1, LIMCH1, PHOX2B, TMEM33, DCAF4L1, SLC30A9, BEND4, SHISA3, ATP8A1, MIR548M, GRXCR1, KCTD8, YIPF7, GUF1, GNPDA2, GABR…
chr4	107469267	188445688	80.98 Mb	-0.424542	2864	Copy Loss	Not Specified	Clinically Significant	0		Graphic	AIMP1, LOC100507096, DKK2, PAPSS1, SGMS2, CYP2U1, HADH, LEF1, LOC641518, LOC285456, RPL34, OSTC, AGXT2L1, COL25A1, 1/2-SBSRNA4, SEC24B, CCDC109B, CASP6, PLA2G12A, CFI, GAR1, RRH, LRIT3, EGF, ELOVL6, ENPEP, PITX2, C4orf32, AP1AR, TIFA, ALPK1, NEUROG2, C4orf21, LARP7, MIR367, MIR302D, MIR302A, MIR302C, MIR302B, ANK2, MIR1243, CAMK2D, ARSJ, UGT8, MIR577, NDST4, MIR1973, TRAM1L1, NDST3, SNHG8, SNORA2…
chr4	188456542	190676630	2.22 Mb	-0.528664	220	Copy Loss	Not Specified	Clinically Significant	0	0	Graphic	LOC339975, ZFP42, TRIML2, TRIML1, LOC401164, HSP90AA4P
chr4	190691124	191133858	442.73 kb	-0.35205	20	Copy Loss	Not Specified	Clinically Significant	0	0	Graphic	FRG1
chr5	108467	1886132	1.78 Mb	0.322316	114	Copy Gain	Not Specified	Clinically Significant	0	0	Graphic	PLEKHG4B, LRRC14B, CCDC127, SDHA, PDCD6, AHRR, LOC100310782, C5orf55, EXOC3, PP7080, SLC9A3, MIR4456, CEP72, TPPP, ZDHHC11, BRD9, TRIP13, LOC100506688, NKD2, SLC12A7, MIR4635, SLC6A19, SLC6A18, TERT, MIR4457, CLPTM1L, SLC6A3, LPCAT1, SDHAP3, LOC728613, MIR4277, MRPL36, NDUFS6
chr5	1890219	4345122	2.45 Mb	0.218508	260	Copy Gain	Not Specified	Clinically Significant	0	0	Graphic	IRX4, IRX2, C5orf38, LOC285577, IRX1
chr5	4347729	9697535	5.35 Mb	0.284762	572	Copy Gain	Not Specified	Clinically Significant	0	0	Graphic	LOC340094, ADAMTS16, KIAA0947, FLJ33360, MED10, UBE2QL1, LOC255167, NSUN2, SRD5A1, PAPD7, MIR4278, MIR4454, LOC442132, ADCY2, C5orf49, FASTKD3, MTRR, LOC729506, LOC100505738, MIR4458, SEMA5A, MIR4636, SNORD123, TAS2R1, LOC285692
chr5	9700178	58819446	49.12 Mb	0.361009	2334	Copy Gain	Not Specified	Clinically Significant	0	0	Graphic	LOC285692, FAM173B, CCT5, CMBL, MARCH6, ROPN1L, ANKRD33B, DAP, CTNND2, TAG, DNAH5, TRIO, FAM105A, FAM105B, ANKH, MIR4637, FBXL7, MARCH11, ZNF622, FAM134B, MYO10, LOC285696, BASP1, LOC401177, CDH18, GUSBP1, CDH12, PMCHL1, PRDM9, CDH10, LOC340107, CDH9, LOC643401, LOC729862, CDH6, DROSHA, C5orf22, PDZD2, MIR4279, GOLPH3, MTMR12, ZFR, SUB1, NPR3, LOC340113, TARS, ADAMTS12, RXFP3, SLC45A2, AMACR, C1Q…
chr5	58987440	105675240	46.69 Mb	0.345052	1518	Copy Gain	Not Specified	Clinically Significant	0	0	Graphic	PDE4D, PART1, DEPDC1B, ELOVL7, ERCC8, NDUFAF2, C5orf43, ZSWIM6, C5orf64, KIF2A, DIMT1L, IPO11, LRRC70, HTR1A, RNF180, RGS7BP, FAM159B, SREK1IP1, CWC27, ADAMTS6, CENPK, PPWD1, TRIM23, C5orf44, SGTB, NLN, ERBB2IP, LOC100303749, SREK1, MAST4, CD180, PIK3R1, SLC30A5, CCNB1, CENPH, MRPS36, CDK7, CCDC125, TAF9, RAD17, MARVELD2, OCLN, LOC647859, GTF2H2B, GTF2H2C, GTF2H2, GTF2H2D, LOC100272216, GUSBP3, G…
chr5	105719813	168641336	62.92 Mb	0.305218	2136	Copy Gain	Not Specified	Clinically Significant	0	0	Graphic	EFNA5, FBXL17, FER, PJA2, MIR548Z, MIR548C, MAN2A1, LOC100289673, TMEM232, SLC25A46, TSLP, WDR36, CAMK4, STARD4, C5orf13, NCRNA00219, SNORA13, EPB41L4A, FLJ11235, APC, SRP19, REEP5, DCP2, MCC, TSSK1B, YTHDC2, KCNN2, TRIM36, PGGT1B, CCDC112, FEM1C, TMED7-TICAM2, TICAM2, TMED7, CDO1, ATG12, AP3S1, AQPEP, LOC644100, COMMD10, SEMA6A, DTWD2, MIR1244-3, MIR1244-2, MIR1244-1, DMXL1, TNFAIP8, HSD17B4, FA…
chr5	172596418	172743983	147.56 kb	-0.497733	15	Copy Loss	Not Specified	Clinically Significant	0	0	Graphic	STC2
chr5	172771442	180619169	7.85 Mb	0.297126	603	Copy Gain	Not Specified	Clinically Significant	0	0	Graphic	LOC285593, BOD1, CPEB4, C5orf47, HMP19, MSX2, MIR4634, DRD1, SFXN1, HRH2, CPLX2, THOC3, FAM153B, LOC100507387, LOC643201, C5orf25, KIAA1191, ARL10, NOP16, HIGD2A, CLTB, FAF2, RNF44, CDHR2, GPRIN1, SNCB, MIR4281, EIF4E1B, TSPAN17, UNC5A, HK3, UIMC1, ZNF346, FGFR4, NSD1, RAB24, PRELID1, MXD3, LMAN2, RGS14, SLC34A1, PFN3, F12, GRK6, LOC340037, PRR7, DBN1, PDLIM7, DOK3, DDX41, FAM193B, TMED9, B4GALT7…
chr6	162371399	162607451	236.05 kb	-1.2845	8	Copy Loss	Not Specified	Clinically Significant	0	0	Graphic	PARK2
chr7	136363	3127284	2.99 Mb	-0.453054	276	Copy Loss	Not Specified	Clinically Significant	0	0	Graphic	FAM20C, PDGFA, FLJ44511, PRKAR1B, HEATR2, SUN1, GET4, ADAP1, COX19, CYP2W1, C7orf50, MIR339, GPR146, GPER, ZFAND2A, UNCX, MICALL2, INTS1, MAFK, TMEM184A, PSMG3, KIAA1908, TFAMP1, ELFN1, MAD1L1, MIR4655, FTSJ2, NUDT1, SNX8, EIF3B, CHST12, LFNG, MIR4648, BRAT1, IQCE, TTYH3, AMZ1, GNA12, CARD11
chr7	3344920	24598530	21.25 Mb	-0.417109	795	Copy Loss	Not Specified	Clinically Significant	0	0	Graphic	SDK1, FOXK1, KIAA0415, MIR4656, RADIL, PAPOLB, MMD2, RNF216L, RBAK-LOC389458, RBAK, LOC389458, ZNF890P, WIPI2, SLC29A4, TNRC18, FBXL18, MIR589, ACTB, FSCN1, RNF216, ZNF815, OCM, CCZ1, RSPH10B, RSPH10B2, PMS2, AIMP2, EIF2AK1, USP42, CYTH3, C7orf70, RAC1, DAGLB, KDELR2, GRID2IP, ZDHHC4, C7orf26, ZNF853, ZNF12, PMS2CL, RSPH10B, RSPH10B2, C7orf28B, LOC100131257, C1GALT1, COL28A1, MIOS, RPA3, LOC72985…
chr7	24632108	26448927	1.82 Mb	0.701895	57	Copy Gain	Not Specified	Clinically Significant	0	0	Graphic	MPP6, DFNA5, OSBPL3, CYCS, C7orf31, NPVF, MIR148A, NFE2L3, HNRNPA2B1, CBX3, SNX10, LOC441204
chr7	26487137	54011146	27.52 Mb	-0.458037	1257	Copy Loss	Not Specified	Clinically Significant	0	0	Graphic	LOC441204, KIAA0087, C7orf71, SKAP2, HOXA1, HOTAIRM1, HOXA2, HOXA3, HOXA4, LOC100133311, HOXA5, HOXA6, HOXA7, HOXA9, HOXA10-HOXA9, MIR196B, HOXA10, HOXA11, HOXA11-AS1, HOXA13, HOTTIP, EVX1, HIBADH, TAX1BP1, JAZF1, LOC100128081, CREB5, TRIL, LOC100506497, CPVL, CHN2, PRR15, LOC646762, MIR550A3, LOC100271874, DPY19L2P3, WIPF3, SCRN1, FKBP14, PLEKHA8, C7orf41, ZNRF2, MIR550A1, MIR550B1, DKFZP586I142…
chr7	54019486	57515054	3.50 Mb	0.286309	278	Copy Gain	Not Specified	Clinically Significant	0	EGFR	Graphic	HPVC1, VSTM2A, LOC285878, SEC61G, EGFR, LANCL2, VOPP1, FKBP9L, SEPT14, ZNF713, MRPS17, GBAS, PSPH, CCT6A, SNORA15, SUMF2, PHKG1, CHCHD2, LOC389493, LOC650226, DKFZp434L192, LOC100130849, MIR4283-2, MIR4283-1, ZNF479, GUSBP10, MIR3147, ZNF716
chr7	61997588	64511622	2.51 Mb	-0.387988	83	Copy Loss	Not Specified	Clinically Significant	0	0	Graphic	LOC643955, LOC100287834, LOC100287704, LOC100287834, MIR4283-2, MIR4283-1, LOC100506050, ZNF727, ZNF735, ZNF679, ZNF736, LOC649395, ZNF680, LOC641746, ZNF107, ZNF138, SEPHS1P, ZNF273, ZNF117, ERV3-1, CCT6P3, INTS4L1, ZNF92
chr7	64579793	67611282	3.03 Mb	0.243538	249	Copy Gain	Not Specified	Clinically Significant	0	0	Graphic	LOC441242, INTS4L2, CCT6P1, SNORA22, VKORC1L1, GUSB, ASL, CRCP, TPST1, NCRNA00174, LOC493754, KCTD7, RABGEF1, LOC729156, C7orf42, SBDS, TYW1, MIR4650-2, MIR4650-1, PMS2P4, STAG3L4
chr7	67619830	79216486	11.60 Mb	-0.519445	1014	Copy Loss	Not Specified	Clinically Significant	0	0	Graphic	AUTS2, WBSCR17, MIR3914-1, MIR3914-2, CALN1, TYW1B, MIR4650-2, MIR4650-1, SBDSP1, SPDYE7P, POM121, NSUN5P2, TRIM74, STAG3L3, PMS2L2, SPDYE8P, LOC100093631, GTF2IP1, NCF1B, GTF2IRD2P1, NSUN5, TRIM50, FKBP6, FZD9, BAZ1B, BCL7B, TBL2, MLXIPL, VPS37D, DNAJC30, WBSCR22, STX1A, MIR4284, ABHD11-AS1, ABHD11, CLDN3, CLDN4, WBSCR27, WBSCR28, ELN, LIMK1, EIF4H, MIR590, LAT2, RFC2, CLIP2, GTF2IRD1, GTF2I, NC…
chr7	79246628	108415619	29.17 Mb	0.678398	1008	Copy Gain	Not Specified	Clinically Significant	0	0	Graphic	GNAI1, GNAT3, CD36, SEMA3C, HGF, CACNA2D1, PCLO, SEMA3E, SEMA3A, SEMA3D, GRM3, KIAA1324L, DMTF1, C7orf23, TP53TG1, CROT, CROT, ABCB4, ABCB1, RUNDC3B, SLC25A40, DBF4, ADAM22, SRI, STEAP4, ZNF804B, C7orf62, DPY19L2P4, STEAP1, STEAP2, C7orf63, GTPBP10, CLDN12, CDK14, FZD1, MTERF, AKAP9, CYP51A1, LRRD1, KRIT1, ANKIB1, GATAD1, PEX1, C7orf64, MGC16142, FAM133B, LOC728066, CDK6, SAMD9, SAMD9L, HEPACAM2,…
chr7	108447726	113494134	5.05 Mb	0.330929	156	Copy Gain	Not Specified	Clinically Significant	0	0	Graphic	EIF3IP1, IMMP2L, LRRN3, DOCK4, ZNF277, IFRD1, C7orf53, TMEM168, C7orf60, GPR85, LOC401397, PPP1R3A
chr7	113515491	114110985	595.49 kb	-0.460689	45	Copy Loss	Not Specified	Clinically Significant	0	0	Graphic	FOXP2, MIR3666
chr7	114123518	119865236	5.74 Mb	0.435711	204	Copy Gain	Not Specified	Clinically Significant	0	0	Graphic	MDFIC, TFEC, TES, CAV2, CAV1, MET, CAPZA2, ST7-AS1, ST7, ST7OT4, ST7-AS2, ST7OT3, WNT2, ASZ1, CFTR, CTTNBP2, NAA38, ANKRD7, KCND2
chr7	119909922	123965063	4.06 Mb	0.76565	163	Copy Gain	Not Specified	Clinically Significant	0	0	Graphic	KCND2, TSPAN12, ING3, C7orf58, WNT16, FAM3C, PTPRZ1, AASS, FEZF1, LOC154860, CADPS2, RNF133, RNF148, TAS2R16, SLC13A1, IQUB, NDUFA5, ASB15, LMOD2, WASL, HYALP1, HYAL4, SPAM1, TMEM229A
chr7	126415827	135523472	9.11 Mb	0.637756	324	Copy Gain	Not Specified	Clinically Significant	0	0	Graphic	GRM8, MIR592, ZNF800, GCC1, ARF5, FSCN3, PAX4, SND1, C7orf54, LRRC4, MIR593, MIR129-1, LEP, RBM28, PRRT4, IMPDH1, C7orf68, METTL2B, FLJ45340, FAM71F2, FAM71F1, CALU, OPN1SW, CCDC136, FLNC, ATP6V1F, LOC100130705, KCP, IRF5, TNPO3, TPI1P2, LOC407835, TSPAN33, SMO, AHCYL2, FAM40B, LOC100287482, NRF1, MIR182, MIR96, MIR183, UBE2H, ZC3HC1, KLHDC10, TMEM209, C7orf45, CPA2, CPA4, CPA5, CPA1, TSGA14, MES…
chr7	135920260	143910722	7.99 Mb	0.553815	227	Copy Gain	Not Specified	Clinically Significant	0	0	Graphic	CHRM2, MIR490, PTN, DGKI, CREB3L2, AKR1D1, TRIM24, SVOPL, ATP6V0A4, TMEM213, KIAA1549, ZC3HAV1L, ZC3HAV1, TTC26, UBN2, C7orf55, LUC7L2, LOC100129148, KLRG2, CLEC2L, HIPK2, TBXAS1, PARP12, JHDM1D, LOC100134229, SLC37A3, RAB19, MKRN1, DENND2A, ADCK2, LOC100134713, NDUFB2, BRAF, MRPS33, LOC100131199, AGK, KIAA1147, FLJ40852, WEE2, SSBP1, TAS2R3, TAS2R4, TAS2R5, PRSS37, OR9A4, CLEC5A, TAS2R38, MGAM, …
chr7	147132957	158816094	11.68 Mb	0.709779	687	Copy Gain	Not Specified	Clinically Significant	0	0	Graphic	CNTNAP2, MIR548T, C7orf33, CUL1, EZH2, PDIA4, ZNF786, ZNF425, ZNF398, ZNF282, ZNF212, ZNF783, LOC155060, ZNF777, ZNF746, ZNF767, KRBA1, ZNF467, SSPO, ZNF862, LOC401431, ATP6V0E2, ACTR3C, LRRC61, C7orf29, RARRES2, REPIN1, ZNF775, LOC728743, LOC285972, GIMAP8, GIMAP7, GIMAP4, GIMAP6, GIMAP2, GIMAP1, GIMAP1-GIMAP5, GIMAP5, LOC100128542, TMEM176B, TMEM176A, ABP1, KCNH2, NOS3, ATG9B, ABCB8, ACCN3, CDK…
chr8	192262	5287654	5.10 Mb	-0.203417	494	Copy Loss	Not Specified	Clinically Significant	0	0	Graphic	FBXO25, C8orf42, ERICH1, LOC286083, DLGAP2, CLN8, MIR596, ARHGEF10, KBTBD11, MYOM2, CSMD1
chr8	5298155	38970504	33.67 Mb	-0.143831	1325	Copy Loss	Not Specified	Clinically Significant	0	0	Graphic	MCPH1, ANGPT2, AGPAT5, MIR4659A, MIR4659B, XKR5, DEFB1, DEFA6, DEFA4, DEFA10P, DEFA1B, DEFA1, DEFT1P2, DEFT1P, DEFA1B, DEFA1, DEFT1P2, DEFT1P, DEFA1B, DEFA3, DEFA1, DEFA5, FAM90A14, FAM90A13, LOC349196, LOC349196, FAM90A14, FAM90A13, LOC349196, FAM90A5, FAM90A20, FAM66B, DEFB109P1B, ZNF705G, DEFB4B, DEFB103B, DEFB103A, SPAG11B, DEFB104B, DEFB104A, DEFB106A, DEFB106B, DEFB105A, DEFB105B, DEFB107B,…
chr8	38977775	39342218	364.44 kb	0.837909	33	Copy Gain	Not Specified	Clinically Significant	0	0	Graphic	ADAM9, ADAM32, ADAM5P
chr8	39365946	39490567	124.62 kb	-3.09943	7	Copy Loss	Not Specified	Thought to be Benign	0	0	Normal	Select 'Graphic' report level to see genes
chr8	39513231	41014539	1.50 Mb	0.862705	173	Copy Gain	Not Specified	Clinically Significant	0	0	Graphic	ADAM18, ADAM2, IDO1, IDO2, C8orf4, ZMAT4
chr8	41025042	97618956	56.59 Mb	0.467263	2555	Copy Gain	Not Specified	Clinically Significant	0	0	Graphic	SFRP1, GOLGA7, GINS4, AGPAT6, NKX6-3, ANK1, MIR486, MYST3, AP3M2, PLAT, IKBKB, IKBKB, POLB, DKK4, VDAC3, SLC20A2, C8orf40, CHRNB3, CHRNA6, THAP1, RNF170, MIR4469, HOOK3, FNTA, SGK196, HGSNAT, POTEA, NCRNA00293, LOC100287846, KIAA0146, CEBPD, PRKDC, MCM4, UBE2V2, EFCAB1, SNAI2, C8orf22, SNTG1, PXDNL, PCMTD1, ST18, FAM150A, RB1CC1, NPBWR1, OPRK1, ATP6V1H, RGS20, TCEA1, LYPLA1, MRPL15, SOX17, RP1, X…
chr8	97627884	97810292	182.41 kb	-0.47095	20	Copy Loss	Not Specified	Clinically Significant	0	0	Graphic	SDC2, PGCP
chr8	97827430	106690528	8.86 Mb	0.480272	312	Copy Gain	Not Specified	Clinically Significant	0	0	Graphic	PGCP, TSPYL5, MTDH, LAPTM4B, MATN2, RPL30, SNORA72, C8orf47, HRSP12, POP1, NIPAL2, KCNS2, STK3, OSR2, VPS13B, MIR599, MIR875, COX6C, RGS22, FBXO43, POLR2K, SPAG1, RNF19A, MIR4471, ANKRD46, SNX31, PABPC1, YWHAZ, FLJ42969, ZNF706, NACAP1, GRHL2, NCALD, RRM2B, UBR5, ODF1, KLF10, AZIN1, ATP6V1C1, C8orf56, BAALC, MIR3151, LOC100499183, FZD6, CTHRC1, SLC25A32, DCAF13, RIMS2, TM7SF4, DPYS, LRP12, ZFPM2
chr8	107044297	130203470	23.16 Mb	0.480958	912	Copy Gain	Not Specified	Clinically Significant	0	MYC, ATAD2	Graphic	OXR1, ABRA, ANGPT1, RSPO2, EIF3E, TTC35, TMEM74, TRHR, NUDCD1, ENY2, PKHD1L1, EBAG9, SYBU, KCNV1, CSMD3, MIR2053, TRPS1, EIF3H, UTP23, RAD21, NCRNA00255, MIR3610, C8orf85, SLC30A8, MED30, EXT1, SAMD12, NCRNA00252, TNFRSF11B, COLEC10, MAL2, NOV, ENPP2, TAF2, DSCC1, DEPTOR, COL14A1, MRPL13, MTBP, SNTB1, HAS2, HAS2-AS1, ZHX2, DERL1, WDR67, FAM83A, LOC100131726, MIR4663, C8orf76, ZHX1-C8ORF76, ZHX1, …
chr8	130247294	141356234	11.11 Mb	0.415133	391	Copy Gain	Not Specified	Clinically Significant	0	0	Graphic	LOC728724, GSDMC, FAM49B, ASAP1, ASAP1-IT1, ADCY8, EFR3A, OC90, HHLA1, KCNQ3, HPYR1, LRRC6, TMEM71, PHF20L1, TG, SLA, WISP1, NDRG1, ST3GAL1, ZFAT, ZFAT-AS1, MIR30B, MIR30D, LOC286094, KHDRBS3, FAM135B, COL22A1, KCNK9, TRAPPC9
chr8	141367209	142082767	715.56 kb	0.567411	107	Copy Gain	Not Specified	Clinically Significant	0	0	Graphic	TRAPPC9, CHRAC1, EIF2C2, PTK2
chr8	142094124	146264292	4.17 Mb	0.431924	383	Copy Gain	Not Specified	Clinically Significant	0	0	Graphic	DENND3, SLC45A4, LOC731779, GPR20, PTP4A3, FLJ43860, MIR4472-1, NCRNA00051, TSNARE1, BAI1, ARC, JRK, PSCA, LY6K, LOC100288181, C8orf55, SLURP1, LYPD2, LYNX1, LY6D, GML, CYP11B1, CYP11B2, LOC100133669, LY6E, C8orf31, LY6H, GPIHBP1, ZFP41, GLI4, ZNF696, TOP1MT, C8orf51, RHPN1, MAFA, ZC3H3, GSDMD, C8orf73, NAPRT1, EEF1D, TIGD5, PYCRL, TSTA3, ZNF623, ZNF707, BREA2, CCDC166, MAPK15, FAM83H, MIR4664, L…
chr9	199254	35904647	35.71 Mb	-0.438047	1610	Copy Loss	Not Specified	Clinically Significant	0	CDKN2A	Graphic	C9orf66, DOCK8, KANK1, DMRT1, DMRT3, DMRT2, SMARCA2, FLJ35024, VLDLR, KCNV2, KIAA0020, RFX3, GLIS3, C9orf70, SLC1A1, C9orf68, PPAPDC2, CDC37L1, AK3, AK3, RCL1, MIR101-2, JAK2, INSL6, INSL4, RLN2, RLN1, C9orf46, CD274, PDCD1LG2, KIAA1432, ERMP1, MLANA, KIAA2026, MIR4665, RANBP6, IL33, TPD52L3, UHRF2, GLDC, KDM4C, C9orf123, PTPRD, TYRP1, C9orf150, MPDZ, FLJ41200, C9orf146, NFIB, ZDHHC21, CER1, FREM…
chr9	35913625	36641793	728.17 kb	-0.335053	75	Copy Loss	Not Specified	Clinically Significant	0	0	Graphic	OR2S2, RECK, GLIPR2, CCIN, CLTA, GNE, RNF38, MELK
chr9	36655964	70222416	33.57 Mb	-0.463228	215	Copy Loss	Not Specified	Clinically Significant	0	0	Graphic	MELK, MIR4475, PAX5, MIR4540, MIR4476, LOC100506710, ZCCHC7, GRHPR, ZBTB5, POLR1E, FBXO10, TOMM5, FRMPD1, RG9MTD3, EXOSC3, DCAF10, MCART1, SHB, ALDH1B1, IGFBPL1, ANKRD18A, FAM201A, CNTNAP3, FAM75A1, FAM75A2, LOC653501, ZNF658B, FAM75A1, FAM75A2, FAM74A1, FAM75A3, FAM74A3, ZNF658, FAM75A4, FAM75A5, FAM75A7, FAM75A5, FAM75A7, LOC653501, ZNF658B, MGC21881, KGFLP2, ANKRD20A2, ANKRD20A3, FAM95B1, FOXD…
chr9	99674949	99730577	55.63 kb	0.436857	7	Copy Gain	Not Specified	Clinically Significant	0	0	Graphic	C9orf156, HEMGN
chr10	128680	15149919	15.02 Mb	-0.466528	865	Copy Loss	Not Specified	Clinically Significant	0	0	Graphic	ZMYND11, DIP2C, C10orf108, LARP4B, GTPBP4, IDI2, IDI2-AS1, IDI1, WDR37, NCRNA00200, ADARB2, NCRNA00168, LOC399708, PFKP, PITRM1, LOC100507034, KLF6, LOC100216001, LOC338588, AKR1E2, tAKR, AKR1C1, AKR1C2, AKR1C3, AKR1CL1, AKR1C4, UCN3, TUBAL3, NET1, CALML5, CALML3, ASB13, C10orf18, GDI2, ANKRD16, FBXO18, IL15RA, IL15RA, IL2RA, RBM17, PFKFB3, MIR3155, PRKCQ, LOC439949, LOC100507127, SFMBT2, ITIH5, …
chr10	15166375	23561449	8.40 Mb	-1.2337	244	Copy Loss	Not Specified	Clinically Significant	0	0	Graphic	ACBD7, C10orf111, RPP38, NMT2, LOC100192204, FAM171A1, ITGA8, FAM188A, PTER, C1QL3, RSU1, CUBN, TRDMT1, VIM, ST8SIA6, LOC100128098, PTPLA, STAM, TMEM236, MRC1, MIR511-1, MIR511-2, TMEM236, MRC1, MIR511-1, MIR511-2, SLC39A12, LOC100129213, CACNB2, NSUN6, ARL5B, PLXDC2, MIR4675, NEBL, C10orf113, C10orf114, MIR1915, C10orf140, MLLT10, DNAJC1, EBLN1, LOC100130992, COMMD3-BMI1, COMMD3, BMI1, SPAG6, LO…
chr10	23594779	29186460	5.59 Mb	1.23996	180	Copy Gain	Not Specified	Clinically Significant	0	0	Graphic	C10orf67, OTUD1, KIAA1217, PRINS, MIR603, ARHGAP21, PRTFDC1, ENKUR, THNSL1, LOC100128811, GPR158, MYO3A, GAD2, APBB1IP, NCRNA00264, LOC731789, PDSS1, ABI1, NCRNA00202, ANKRD26, YME1L1, MASTL, ACBD5, LOC387646, PTCHD3, RAB18, MKX, ARMC4, MPP7, LOC220906, WAC, BAMBI, LOC100507605
chr10	43637585	49539422	5.90 Mb	-0.319913	497	Copy Loss	Not Specified	Clinically Significant	0	0	Graphic	C10orf136, LOC100506835, LOC283033, CXCL12, LOC220980, TMEM72, RASSF4, C10orf10, C10orf25, ZNF22, LOC100133308, LOC338579, MIR3156-1, OR13A1, ALOX5, MARCH8, ANUBL1, FAM21C, AGAP4, PTPN20B, PTPN20A, FRMPD2P1, BMS1P1, BMS1P5, FAM35B, SYT15, GPRIN2, PPYR1, LOC643650, LOC728643, ANXA8, ANXA8L1, FAM25C, FAM25B, FAM25G, AGAP9, LOC642826, FAM35B2, ANTXRL, ANXA8L2, FAM21B, CTSL1P2, LOC642826, AGAP9, FAM2…
chr10	49543185	76672825	27.13 Mb	-0.364908	923	Copy Loss	Not Specified	Clinically Significant	0	0	Graphic	WDFY4, LRRC18, MIR4294, C10orf72, LOC100506733, FAM170B, C10orf128, C10orf71, DRGX, ERCC6, PGBD3, CHAT, SLC18A3, C10orf53, OGDHL, PARG, AGAP8, LOC728407, AGAP7, MSMB, NCOA4, TIMM23, AGAP6, FLJ31813, FAM21A, FAM21B, ASAH2, SGMS1, ASAH2B, A1CF, PRKG1, MIR605, CSTF2T, LOC100506939, DKK1, MBL2, PCDH15, MTRNR2L5, ZWINT, MIR3924, IPMK, CISD1, UBE2D1, TFAM, BICC1, LOC728640, PHYHIPL, FAM13C, SLC16A9, M1…
chr10	76710833	78773688	2.06 Mb	-0.49469	100	Copy Loss	Not Specified	Clinically Significant	0	0	Graphic	LOC253264, ZNF503, NCRNA00245, C10orf11, KCNMA1
chr10	78787702	88022487	9.23 Mb	-0.41003	733	Copy Loss	Not Specified	Clinically Significant	0	0	Graphic	KCNMA1, DLG5, LOC100128292, POLR3A, RPS24, LOC100132987, LOC283050, ZMIZ1, PPIF, ZCCHC24, EIF5AL1, SFTPA2, LOC650623, SFTPA2, SFTPA1, LOC650623, LOC642361, LOC100288974, MBL1P, SFTPD, LOC219347, C10orf57, PLAC9, ANXA11, LOC439990, MAT1A, DYDC1, DYDC2, C10orf58, TSPAN14, SH2D4B, NRG3, GHITM, C10orf99, CDHR1, LRIT2, LRIT1, RGR, LOC170425, FAM190B, LOC100507470, GRID1, MIR346
chr10	88027095	106034992	18.01 Mb	-0.365346	751	Copy Loss	Not Specified	Clinically Significant	0	PTEN	Graphic	GRID1, WAPAL, OPN4, LDB3, BMPR1A, MMRN2, SNCG, C10orf116, AGAP11, FAM25A, GLUD1, FAM35A, FAM22A, LOC728190, LOC439994, FAM22D, MIR4678, MINPP1, PAPSS2, ATAD1, CFL1P1, KLLN, PTEN, RNLS, LIPJ, LIPF, LIPK, LIPN, LIPM, ANKRD22, STAMBPL1, ACTA2, FAS, FAS-AS1, MIR4679-2, MIR4679-1, CH25H, LIPA, IFIT2, IFIT3, IFIT1B, IFIT1, IFIT5, SLC16A12, PANK1, MIR107, FLJ37201, KIF20B, LOC643529, HTR7, RPP30, ANKRD1…
chr10	106077931	111078268	5.00 Mb	-0.499271	155	Copy Loss	Not Specified	Clinically Significant	0	0	Graphic	ITPRIP, CCDC147, SORCS3, SORCS1
chr10	111110121	113093332	1.98 Mb	-0.327387	62	Copy Loss	Not Specified	Clinically Significant	0	0	Graphic	XPNPEP1, LOC100505933, ADD3, MXI1, SMNDC1, DUSP5, SMC3, RBM20, LOC282997, PDCD4, MIR4680, BBIP1, BBIP1, SHOC2, RPL13AP6, ADRA2A
chr10	113122464	129598669	16.48 Mb	-0.43349	590	Copy Loss	Not Specified	Clinically Significant	0	0	Graphic	GPAM, TECTB, GUCY2GP, ACSL5, ZDHHC6, VTI1A, MIR4295, LOC143188, TCF7L2, HABP2, NRAP, CASP7, C10orf81, MIR4483, DCLRE1A, NHLRC2, ADRB1, C10orf118, MIR2110, TDRD1, VWA2, AFAP1L2, ABLIM1, FAM160B1, TRUB1, ATRNL1, GFRA1, C10orf96, PNLIPRP3, PNLIP, PNLIPRP1, PNLIPRP2, C10orf82, HSPA12A, ENO4, KIAA1598, VAX1, MIR3663, KCNK18, SLC18A2, PDZD8, EMX2OS, EMX2, RAB11FIP2, CASC2, FAM204A, PRLHR, C10orf46, NAN…
chr10	129632511	133097320	3.46 Mb	-0.50725	340	Copy Loss	Not Specified	Clinically Significant	0	0	Graphic	PTPRE, MKI67, MGMT, EBF3, MIR4297, LOC387723, GLRX3, MIR378C, TCERG1L
chr10	133100760	135253240	2.15 Mb	-0.443967	181	Copy Loss	Not Specified	Clinically Significant	0	0	Graphic	FLJ46300, PPP2R2D, BNIP3, JAKMIP3, DPYSL4, STK32C, LRRC27, PWWP2B, C10orf91, INPP5A, NKX6-2, C10orf92, C10orf93, GPR123, KNDC1, UTF1, VENTX, MIR202, ADAM8, TUBGCP2, ZNF511, CALY, PRAP1, C10orf125, ECHS1, MIR3944, PAOX, MTG1, SPRN, LOC619207, CYP2E1, SYCE1, SPRNP1
chr11	195983	24485866	24.29 Mb	-0.441947	1218	Copy Loss	Not Specified	Clinically Significant	0	0	Graphic	BET1L, RIC8A, SIRT3, PSMD13, NLRP6, ATHL1, IFITM5, IFITM2, IFITM1, IFITM3, B4GALNT4, PKP3, SIGIRR, ANO9, PTDSS2, RNH1, HRAS, LRRC56, C11orf35, RASSF7, MIR210HG, MIR210, LOC143666, PHRF1, IRF7, CDHR5, SCT, DRD4, DEAF1, TMEM80, EPS8L2, TALDO1, PDDC1, CEND1, SLC25A22, PIDD, RPLP2, SNORA52, PNPLA2, EFCAB4A, CD151, POLR2L, TSPAN4, CHID1, AP2A2, MUC6, MUC2, MUC5B, TOLLIP, LOC255512, BRSK2, MOB2, DUSP8,…
chr11	26266928	28256307	1.99 Mb	0.72171	62	Copy Gain	Not Specified	Clinically Significant	0	0	Graphic	ANO3, MUC15, SLC5A12, FIBIN, BBOX1, CCDC34, LGR4, LIN7C, BDNF-AS1, BDNF, KIF18A, MIR610, METTL15
chr11	28288722	36247971	7.96 Mb	0.292556	306	Copy Gain	Not Specified	Clinically Significant	0	0	Graphic	METTL15, KCNA4, FSHB, C11orf46, MPPED2, DCDC5, DCDC1, DNAJC24, IMMP1L, ELP4, PAX6, DKFZp686K1684, RCN1, WT1, WT1-AS, EIF3M, CCDC73, PRRG4, QSER1, DEPDC7, TCP11L1, NCRNA00294, CSTF3, LOC338739, HIPK3, C11orf41, C11orf91, CD59, FBXO3, LMO2, CAPRIN1, NAT10, ABTB2, CAT, ELF5, EHF, APIP, PDHX, MIR1343, CD44, SLC1A2, PAMR1, FJX1, TRIM44, LDLRAD3, MIR3973
chr11	36289779	37555948	1.27 Mb	-0.4672	40	Copy Loss	Not Specified	Unclear Clinical Significance	0	0	Graphic	PRR5L, TRAF6, RAG1, RAG2, C11orf74, RAG2
chr11	65229669	78033006	12.80 Mb	-0.277615	485	Copy Loss	Not Specified	Clinically Significant	0	CCND1	Graphic	KAT5, RNASEH2C, DKFZp761E198, OVOL1, SNX32, CFL1, MUS81, EFEMP2, CTSW, FIBP, CCDC85B, FOSL1, C11orf68, DRAP1, TSGA10IP, SART1, EIF1AD, BANF1, CST6, CATSPER1, GAL3ST3, SF3B2, PACS1, KLC2, RAB1B, CNIH2, YIF1A, TMEM151A, CD248, RIN1, BRMS1, B3GNT1, SLC29A2, NPAS4, MRPL11, PELI3, DPP3, BBS1, ZDHHC24, ACTN3, CTSF, CCDC87, CCS, RBM14-RBM4, RBM14, RBM4, RBM4B, SPTBN2, C11orf80, RCE1, PC, LRFN4, C11orf86…
chr11	78063492	83828084	5.76 Mb	-0.349474	173	Copy Loss	Not Specified	Clinically Significant	0	0	Graphic	ODZ4, MIR4300, FAM181B, PRCP, C11orf82, RAB30, SNORA70E, LOC100506233, PCF11, ANKRD42, CCDC90B, DLG2
chr11	83864862	119965009	36.10 Mb	-0.286846	1254	Copy Loss	Not Specified	Clinically Significant	0	YAP1	Graphic	DLG2, TMEM126B, TMEM126A, CREBZF, CCDC89, SYTL2, CCDC83, PICALM, EED, C11orf73, CCDC81, ME3, PRSS23, FZD4, LOC100506368, TMEM135, RAB38, CTSC, GRM5, TYR, NOX4, FOLH1B, TRIM77P, TRIM49, TRIM53P, LOC399940, TRIM64B, TRIM49L1, LOC399939, TRIM49L1, LOC399939, TRIM64, LOC399940, TRIM53P, TRIM49L2, UBTFL1, NAALAD2, CHORDC1, MIR4490, FAT3, MTNR1B, SLC36A4, CCDC67, C11orf75, KIAA1731, SCARNA9, SNORA25, S…
chr11	119967447	128358367	8.39 Mb	-0.364155	821	Copy Loss	Not Specified	Clinically Significant	0	0	Graphic	GRIK4, TBCEL, TECTA, SC5DL, SORL1, MIR100HG, MIR125B1, BLID, MIRLET7A2, MIR100, UBASH3B, CRTAM, C11orf63, BSX, LOC341056, HSPA8, CLMP, MIR4493, GRAMD1B, SCN3B, ZNF202, OR6X1, OR6M1, TMEM225, OR8D4, OR4D5, OR6T1, OR10S1, OR10G4, OR10G9, OR10G8, OR10G7, VWA5A, OR8G2, OR8G1, OR8G5, OR8D1, OR8D2, OR8B2, OR8B3, OR8B4, OR8B8, OR8B12, OR8A1, PANX3, TBRG1, SIAE, SPA17, NRGN, VSIG2, ESAM, C11orf61, ROBO3,…
chr11	129831680	134434130	4.60 Mb	-0.398086	509	Copy Loss	Not Specified	Clinically Significant	0	0	Graphic	ADAMTS15, SNX19, NTM, OPCML, SPATA19, LOC283174, IGSF9B, LOC100128239, JAM3, NCAPD3, VPS26B, THYN1, ACAD8, GLB1L3, GLB1L2, B3GAT1, LOC283177
chr12	60861	1829654	1.77 Mb	0.332581	155	Copy Gain	Not Specified	Clinically Significant	0	0	Graphic	IQSEC3, LOC574538, SLC6A12, SLC6A13, KDM5A, CCDC77, B4GALNT3, NINJ2, WNK1, RAD52, ERC1, LOC100292680, FBXL14, WNT5B, MIR3649, ADIPOR2, CACNA2D4, LRTM2
chr12	1836953	5920935	4.08 Mb	0.256944	372	Copy Gain	Not Specified	Clinically Significant	0	CCND2	Graphic	CACNA2D4, LOC100271702, DCP1B, CACNA1C, LOC283440, FKBP4, ITFG2, NRIP2, LOC100507424, FOXM1, C12orf32, C12orf32, TULP3, TEAD4, TSPAN9, PRMT8, EFCAB4B, PARP11, CCND2, C12orf5, FGF23, FGF6, C12orf4, RAD51AP1, DYRK4, AKAP3, NDUFA9, GALNT8, KCNA6, KCNA1, KCNA5, NTF3, ANO2
chr12	5956268	33853597	27.90 Mb	0.349171	1354	Copy Gain	Not Specified	Clinically Significant	0	0	Graphic	VWF, CD9, PLEKHG6, TNFRSF1A, SCNN1A, LTBR, LOC678655, CD27, TAPBPL, VAMP1, MRPL51, NCAPD2, SCARNA10, GAPDH, IFFO1, NOP2, CHD4, SCARNA11, LPAR5, ACRBP, ING4, ZNF384, C12orf53, COPS7A, MLF2, PTMS, LAG3, CD4, CD4, GPR162, LEPREL2, GNB3, CDCA3, USP5, TPI1, SPSB2, RPL13P5, DSTNP2, LRRC23, ENO2, ATN1, C12orf57, PTPN6, MIR200C, MIR141, PHB2, SCARNA12, EMG1, LPCAT3, C1S, C1R, C1RL, MATL2963, RBP5, CLSTN3…
chr12	33859445	40411028	6.55 Mb	0.280442	403	Copy Gain	Not Specified	Clinically Significant	0	0	Graphic	ALG10, ALG10B, CPNE8, KIF21A, ABCD2, C12orf40, SLC2A13, LRRK2, CNTN1, PDZRN4
chr12	40425973	101297522	60.87 Mb	0.31019	2478	Copy Gain	Not Specified	Clinically Significant	0	CDK4	Graphic	GXYLT1, YAF2, ZCRB1, PPHLN1, PRICKLE1, ADAMTS20, PUS7L, IRAK4, TWF1, TMEM117, NELL2, DBX2, RACGAP1P, PLEKHA8P1, ANO6, LOC400027, ARID2, SCAF11, SLC38A1, SLC38A2, SLC38A4, AMIGO2, MIR4698, LOC100233209, FAM113B, RPAP3, ENDOU, RAPGEF3, SLC48A1, HDAC7, VDR, TMEM106C, COL2A1, SENP1, PFKM, ASB8, C12orf68, OR10AD1, H1FNT, ZNF641, ANP32D, C12orf54, OR8S1, LALBA, C12orf41, SNORA34, MIR1291, SNORA2A, SNOR…
chr12	101304758	111425190	10.12 Mb	0.263542	378	Copy Gain	Not Specified	Clinically Significant	0	0	Graphic	IGF1, LOC283432, PAH, ASCL1, C12orf42, STAB2, NT5DC3, GNN, HSP90B1, MIR3652, C12orf73, TDG, GLT8D2, HCFC2, NFYB, TXNRD1, EID3, CHST11, MIR3922, SLC41A2, C12orf45, ALDH1L2, KIAA1033, APPL2, C12orf75, NUAK1, CKAP4, TCP11L2, POLR3B, RFX4, LOC100505978, RIC8B, C12orf23, MTERFD3, CRY1, BTBD11, PWP1, PRDM4, ASCL4, LOC728739, WSCD2, CMKLR1, FICD, SART3, ISCU, TMEM119, SELPLG, CORO1C, SSH1, DAO, SVOP, LO…
chr12	114885376	115204556	319.18 kb	0.3549	30	Copy Gain	Not Specified	Clinically Significant	0	0	Graphic	MED13L, MIR620
chr12	116727562	124273759	7.55 Mb	0.275343	274	Copy Gain	Not Specified	Clinically Significant	0	0	Graphic	KSR2, RFC5, WSB2, VSIG10, PEBP1, TAOK3, SUDS3, SRRM4, HSPB8, LOC144742, CCDC60, TMEM233, PRKAB1, CIT, MIR1178, CCDC64, RAB35, GCN1L1, MIR4498, RPLP0, LOC100506649, PXN, SIRT4, PLA2G1B, MSI1, COX6A1, TRIAP1, GATC, SRSF9, DYNLL1, LOC100506668, COQ5, RNF10, POP5, CABP1, MLEC, UNC119B, ACADS, SPPL3, HNF1A-AS1, HNF1A, C12orf43, OASL, P2RX7, P2RX4, CAMKK2, ANAPC5, RNF34, KDM2B, ORAI1, MORN3, TMEM120B, …
chr13	18454945	53940882	35.49 Mb	-0.364867	1482	Copy Loss	Not Specified	Clinically Significant	0	RB1, BRCA2	Graphic	LOC348021, PHF2P1, TUBA3C, ANKRD26P3, LOC100287114, TPTE2, MPHOSPH8, PSPC1, ZMYM5, ZMYM2, GJA3, GJB2, GJB6, CRYL1, MIR4499, IFT88, IL17D, N6AMT2, XPO4, LATS2, SAP18, SKA3, MRP63, LOC650794, ZDHHC20, EFHA1, FGF9, BASP1P1, SGCG, SACS, NCRNA00327, TNFRSF19, MIPEP, PCOTH, C1QTNF9B, SPATA13, MIR2276, C1QTNF9, PARP4, LOC374491, ATP12A, RNF17, CENPJ, TPTE2P1, PABPC3, FAM123A, MTMR6, NUPL1, ATP8A2, SHISA…
chr14	21591054	22039924	448.87 kb	0.364488	43	Copy Gain	Not Specified	Thought to be Benign	0	0	Normal	Select 'Graphic' report level to see genes
chr14	28233379	28370178	136.80 kb	-1.27371	17	Copy Loss	Not Specified	Clinically Significant	0	0	Graphic	FOXG1, C14orf23
chr14	96971244	98467606	1.50 Mb	-0.576468	47	Copy Loss	Not Specified	Clinically Significant	0	0	Graphic	LOC100129345, C14orf64, C14orf177
chr15	69759440	71085656	1.33 Mb	0.473839	56	Copy Gain	Not Specified	Clinically Significant	0	0	Graphic	THSD4, NR2E3, MYO9A, SENP8, GRAMD2, PKM2, PARP6, CELF6, HEXA, C15orf34, TMEM202, ARIH1, MIR630, GOLGA6B, HIGD2B, BBS4, ADPGK
chr15	71113766	72859810	1.75 Mb	0.729893	121	Copy Gain	Not Specified	Clinically Significant	0	0	Graphic	NEO1, HCN4, C15orf60, NPTN, CD276, C15orf59, TBC1D21, LOXL1, STOML1, PML, GOLGA6A, LOC283731, ISLR2, ISLR, STRA6, CCDC33, CYP11A1, SEMA7A, UBL7, LOC440288, ARID3B, CLK3, EDC3, CYP1A1, CYP1A2
chr15	98929520	99178511	248.99 kb	0.742708	24	Copy Gain	Not Specified	Clinically Significant	0	0	Graphic	LINS, ASB7
chr16	87978551	88647238	668.69 kb	0.332066	61	Copy Gain	Not Specified	Clinically Significant	0	0	Graphic	ANKRD11, SPG7, RPL13, SNORD68, CPNE7, DPEP1, CHMP1A, C16orf55, CDK10, SPATA2L, C16orf7, LOC100128881, ZNF276, FANCA, SPIRE2, TCF25, MC1R, TUBB3, DEF8, CENPBD1, AFG3L1P, DBNDD1, GAS8, C16orf3, LOC100130015
chr17	52934	8685529	8.63 Mb	0.463375	680	Copy Gain	Not Specified	Clinically Significant	0	0	Graphic	RPH3AL, C17orf97, FAM101B, VPS53, FAM57A, GEMIN4, DBIL5P, GLOD4, RNMTL1, NXN, TIMM22, ABR, MIR3183, BHLHA9, TUSC5, YWHAE, CRK, MYO1C, INPP5K, LOC100306951, PITPNA, SLC43A2, SCARF1, RILP, PRPF8, TLCD2, C17orf91, MIR22, WDR81, SERPINF2, SERPINF1, SMYD4, RPA1, RTN4RL1, DPH1, OVCA2, MIR132, MIR212, HIC1, SMG6, SRR, TSR1, SNORD91B, SNORD91A, SGSM2, MNT, LOC284009, METTL16, PAFAH1B1, KIAA0664, MIR1253,…
chr17	22503019	26754940	4.25 Mb	0.348093	443	Copy Gain	Not Specified	Clinically Significant	0	0	Graphic	MIR4522, WSB1, LOC440419, KSR1, LGALS9, NOS2, C17orf108, NLK, PYY2, PPY2, FLJ40504, TMEM97, IFT20, TNFAIP1, POLDIP2, TMEM199, MIR4723, SEBOX, VTN, SARM1, SLC46A1, SLC13A2, FOXN1, UNC119, PIGS, ALDOC, SPAG5, SGK494, KIAA0100, SDF2, SUPT6H, PROCA1, RAB34, RPL23A, SNORD42B, SNORD4A, SNORD42A, SNORD4B, TLCD1, NEK8, TRAF4, C17orf63, ERAL1, MIR451, MIR451B, MIR144, MIR4732, FLOT2, DHRS13, PHF12, SEZ6, …
chr17	26761268	78637183	51.88 Mb	0.291746	2367	Copy Gain	Not Specified	Clinically Significant	0	ERBB2	Graphic	RAB11FIP4, MIR4724, MIR193A, MIR4725, MIR365-2, C17orf79, UTP6, SUZ12, LRRC37B, SH3GL1P1, RHOT1, ARGFXP2, RHBDL3, C17orf75, MIR632, ZNF207, PSMD11, CDK5R1, MYO1D, TMEM98, SPACA3, ACCN1, MIR548AC, AA06, CCL2, CCL7, CCL11, CCL8, CCL13, CCL1, C17orf102, TMEM132E, CCT6B, ZNF830, LIG3, RFFL, RAD51L3-RFFL, RAD51L3, FNDC8, NLE1, UNC45B, AMAC1, SLFN5, SLFN11, SLFN12, SLFN13, SLFN12L, SLFN14, SNORD7, PEX1…
chr18	1900546	1974830	74.28 kb	-0.4665	6	Copy Loss	Not Specified	Thought to be Benign	0	0	Normal	Select 'Graphic' report level to see genes
chr18	2002684	4339708	2.34 Mb	0.37777	239	Copy Gain	Not Specified	Clinically Significant	0	0	Graphic	METTL4, NDC80, LOC645158, SMCHD1, EMILIN2, LPIN2, LOC727896, MYOM1, MYL12A, MYL12B, TGIF1, DLGAP1, FLJ35776, LOC201477, LOC284215
chr18	8506591	12830282	4.32 Mb	0.318413	378	Copy Gain	Not Specified	Clinically Significant	0	0	Graphic	RAB12, CCDC165, NDUFV2, ANKRD12, TWSG1, RALBP1, PPP4R1, RAB31, TXNDC2, VAPA, APCDD1, NAPG, FAM38B, GNAL, CHMP1B, MPPE1, IMPA2, CIDEA, TUBB6, AFG3L2, SLMO1, SPIRE1, PSMG2, CEP76, PTPN2
chr18	17762783	23807146	6.04 Mb	1.01093	475	Copy Gain	Not Specified	Clinically Significant	0	0	Graphic	GATA6, CTAGE1, RBBP8, MIR4741, CABLES1, C18orf45, RIOK3, C18orf8, NPC1, ANKRD29, LAMA3, TTC39C, CABYR, OSBPL1A, MIR320C2, IMPACT, HRH4, ZNF521, SS18, PSMA8, TAF4B, KCTD1, LOC728606, AQP4, CHST9-AS1, CHST9, CDH2
chr18	23834585	26850477	3.02 Mb	-0.526989	94	Copy Loss	Not Specified	Clinically Significant	0	0	Graphic	CDH2, MIR302F, DSC3
chr18	26886340	70340524	43.45 Mb	-0.430319	1444	Copy Loss	Not Specified	Clinically Significant	0	0	Graphic	DSC2, DSC1, DSG1, DSG4, DSG3, DSG2, TTR, B4GALT6, MCART2, TRAPPC8, RNF125, RNF138, MEP1B, FAM59A, WBP11P1, KLHL14, C18orf34, ASXL3, NOL4, DTNA, MAPRE2, ZNF397, ZSCAN30, ZNF271, ZNF24, ZNF396, INO80C, MIR3975, GALNT1, MIR187, C18orf21, RPRD1A, SLC39A6, ELP2, MOCOS, FHOD3, C18orf10, KIAA1328, CELF4, MIR4318, LOC647946, KC6, PIK3C3, RIT2, SYT4, SETBP1, MIR4319, SLC14A2, SLC14A1, SIGLEC15, EPG5, PSTP…
chr18	70386074	76114684	5.73 Mb	-0.490839	523	Copy Loss	Not Specified	Clinically Significant	0	0	Graphic	CNDP1, LOC400657, ZNF407, ZADH2, TSHZ1, C18orf62, ZNF516, LOC284276, ZNF236, MBP, GALR1, SALL3, ATP9B, NFATC1, CTDP1, KCNG2, PQLC1, HSBP1L1, TXNL4A, RBFA, ADNP2, LOC100130522, PARD6G
chr19	213080	24295562	24.08 Mb	-0.393169	1579	Copy Loss	Not Specified	Clinically Significant	0	0	Graphic	PPAP2C, MIER2, THEG, C2CD4C, SHC2, ODF3L2, MADCAM1, C19orf20, CDC34, GZMM, BSG, HCN2, POLRMT, FGF22, RNF126, FSTL3, PRSS57, PALM, C19orf21, PTBP1, MIR4745, LPPR3, MIR3187, AZU1, PRTN3, ELANE, CFD, MED16, C19orf22, KISS1R, ARID3A, WDR18, GRIN3B, C19orf6, CNN2, ABCA7, HMHA1, POLR2E, GPX4, SBNO2, STK11, C19orf26, ATP5D, MIDN, C19orf23, CIRBP, C19orf24, EFNA2, MUM1, NDUFS7, GAMT, DAZAP1, RPS15, APC2,…
chr19	24352960	63782949	39.43 Mb	0.658912	1775	Copy Gain	Not Specified	Clinically Significant	0	CCNE1	Graphic	LOC148189, LOC148145, UQCRFS1, VSTM2B, POP4, PLEKHF1, C19orf12, CCNE1, CCNE1, C19orf2, C19orf2, ZNF536, DKFZp566F0947, TSHZ3, THEG5, ZNF507, DPY19L3, PDCD5, ANKRD27, RGS9BP, NUDT19, TDRD12, SLC7A9, CEP89, C19orf40, RHPN2, GPATCH1, WDR88, LRP3, SLC7A10, CEBPA, LOC80054, CEBPG, PEPD, CHST8, KCTD15, LSM14A, KIAA0355, GPI, PDCD2L, UBA2, WTIP, LOC643719, SCGBL, ZNF302, ZNF181, ZNF599, LOC400685, ZNF30…
chr20	19264	745101	725.84 kb	-0.371648	71	Copy Loss	Not Specified	Clinically Significant	0	0	Graphic	DEFB125, DEFB126, DEFB127, DEFB128, DEFB129, DEFB132, C20orf96, ZCCHC3, SOX12, NRSN2, TRIB3, RBCK1, TBC1D20, CSNK2A1, TCF15, SRXN1, SCRT2, C20orf54
chr20	754567	2367876	1.61 Mb	-0.488455	167	Copy Loss	Not Specified	Clinically Significant	0	0	Graphic	FAM110A, ANGPT4, RSPO4, PSMF1, C20orf46, C20orf202, RAD21L1, SNPH, FKBP1A-SDCBP2, SDCBP2, FKBP1A, NSFL1C, SIRPB2, SIRPD, SIRPB1, SIRPG, LOC100289473, SIRPA, PDYN, STK35, TGM3, TGM6
chr20	2375345	14337050	11.96 Mb	-0.415575	605	Copy Loss	Not Specified	Clinically Significant	0	0	Graphic	SNRPB, SNORD119, ZNF343, TMC2, NOP56, MIR1292, SNORD110, SNORA51, SNORD86, SNORD56, SNORD57, IDH3B, EBF4, CPXM1, C20orf141, LOC100288797, FAM113A, VPS16, PTPRA, GNRH2, MRPS26, OXT, AVP, LOC100134015, UBOX5, FASTKD5, ProSAPiP1, DDRGK1, ITPA, SLC4A11, C20orf194, ATRN, GFRA4, ADAM33, SIGLEC1, HSPA12B, C20orf27, SPEF1, CENPB, CDC25B, C20orf29, MAVS, PANK2, MIR103A2, MIR103B2, RNF24, SMOX, LOC728228, …
chr20	14380394	21900476	7.52 Mb	-0.481456	331	Copy Loss	Not Specified	Clinically Significant	0	0	Graphic	MACROD2, MACROD2-AS1, KIF16B, SNRPB2, OTOR, PCSK2, BFSP1, DSTN, RRBP1, BANF2, SNX5, SNORD17, C20orf72, OVOL2, PET117, CSRP2BP, ZNF133, MGC44328, C20orf12, POLR3F, MIR3192, RBBP9, SEC23B, LOC388789, DTD1, HSPC072, LOC100270804, LOC100128496, C20orf79, SLC24A3, LOC100130264, RIN2, NAA20, CRNKL1, C20orf26, INSM1, RALGAPA2, PLK1S1, XRN2, NKX2-4, NKX2-2, PAX1
chr20	21915000	22626841	711.84 kb	-0.369779	77	Copy Loss	Not Specified	Clinically Significant	0	0	Graphic	LOC100270679, LOC284788, NCRNA00261, FOXA2
chr20	22631081	24820081	2.19 Mb	-0.496502	201	Copy Loss	Not Specified	Clinically Significant	0	0	Graphic	SSTR4, THBD, CD93, LOC200261, NXT1, GZF1, NAPB, CSTL1, CST11, CST8, CSTT, CST9L, CST9, CST3, CST4, CST1, CST2, CST5, GGTLC1, TMEM90B
chr20	24828521	25676306	847.78 kb	-0.376967	90	Copy Loss	Not Specified	Clinically Significant	0	0	Graphic	CST7, C20orf3, ACSS1, VSX1, LOC284798, ENTPD6, PYGB, ABHD12, GINS1, NINL, NANP, ZNF337
chr21	14406100	46915771	32.51 Mb	0.332039	2074	Copy Gain	Not Specified	Clinically Significant	0	0	Graphic	LIPI, RBM11, ABCC13, HSPA13, SAMSN1, NRIP1, USP25, C21orf34, MIR99A, MIRLET7C, MIR125B2, C21orf37, CXADR, BTG3, NCRNA00285, C21orf91, NCRNA00157, CHODL, TMPRSS15, NCRNA00320, NCAM2, NCRNA00317, NCRNA00308, NCRNA00158, MIR155HG, MIR155, C21orf71, MRPL39, JAM2, ATP5J, GABPA, APP, CYYR1, ADAMTS1, ADAMTS5, MIR4759, NCRNA00113, NCRNA00314, NCRNA00161, N6AMT1, LTN1, RWDD2B, USP16, CCT8, C21orf7, NCRNA0…
chr22	15908677	19064304	3.16 Mb	-0.390905	546	Copy Loss	Not Specified	Clinically Significant	0	0	Graphic	CECR7, IL17RA, CECR6, CECR5, CECR5-AS1, CECR1, CECR3, CECR2, SLC25A18, ATP6V1E1, BCL2L13, BID, MIR3198-1, MICAL3, FLJ41941, PEX26, TUBA8, USP18, GGT3P, DGCR6, PRODH, DGCR5, DGCR9, DGCR10, DGCR2, DGCR11, DGCR14, TSSK2, GSC2, SLC25A1, CLTCL1, HIRA, MRPL40, C22orf39, UFD1L, CDC45, CLDN5, LOC150185, SEPT5, SEPT5-GP1BB, GP1BB, TBX1, GNB1L, C22orf29, TXNRD2, COMT, MIR4761, ARVCF, C22orf25, MIR185, DGCR…
chr22	19075762	20141314	1.07 Mb	2.83824	144	Copy Gain	Not Specified	Clinically Significant	0	0	Graphic	ZNF74, SCARF2, KLHL22, MED15, POM121L4P, TMEM191A, PI4KA, SERPIND1, SNAP29, CRKL, AIFM3, LZTR1, THAP7, FLJ39582, MGC16703, P2RX6, SLC7A4, P2RX6P, LOC400891, BCRP2, POM121L8P, RIMBP3C, RIMBP3B, HIC2
chr22	26293045	30758941	4.47 Mb	-0.431252	159	Copy Loss	Not Specified	Clinically Significant	0	0	Graphic	MN1, MIR548AM, PITPNB, TTC28-AS1, MIR3199-1, MIR3199-2, TTC28, CHEK2, HSCB, CCDC117, XBP1, ZNRF3, C22orf31, KREMEN1, EMID1, RHBDD3, EWSR1, GAS2L1, RASL10A, AP1B1, MIR3653, SNORD125, RFPL1-AS1, RFPL1, NEFH, THOC5, NIPSNAP1, NF2, CABP7, ZMAT5, UQCR10, ASCC2, MTMR3, HORMAD2, LIF, OSM, GATSL3, TBC1D10A, SF3A1, CCDC157, RNF215, SEC14L2, MTFP1, SEC14L3, SDC4P, SEC14L4, SEC14L6, GAL3ST1, PES1, TCN2, SLC…
chr22	30801850	34535151	3.73 Mb	-0.530971	172	Copy Loss	Not Specified	Clinically Significant	0	0	Graphic	SLC5A1, C22orf42, RFPL2, SLC5A4, RFPL3, RFPL3-AS1, LOC339666, C22orf28, BPIL2, FBXO7, SYN3, TIMP3, LARGE, MIR4764, LOC100506195, ISX, HMGXB4, TOM1, MIR3909, HMOX1, MCM5, RASD2, MB, APOL6, APOL5, RBFOX2
chr22	34568366	45797473	11.23 Mb	-0.423387	452	Copy Loss	Not Specified	Clinically Significant	0	0	Graphic	RBFOX2, APOL3, APOL4, APOL2, APOL1, MYH9, TXN2, FOXRED2, EIF3D, CACNG2, IFT27, PVALB, NCF4, CSF2RB, LOC100506241, C22orf33, TST, MPST, KCTD17, TMPRSS6, IL2RB, C1QTNF6, SSTR3, RAC2, CYTH4, ELFN2, MFNG, CARD10, CDC42EP1, LGALS2, GGA1, SH3BP1, PDXP, LGALS1, NOL12, TRIOBP, H1F0, GCAT, GALR3, ANKRD54, MIR658, MIR659, EIF3L, MICALL1, C22orf23, POLR2F, SOX10, MIR4534, PICK1, SLC16A8, BAIAP2L2, PLA2G6, M…
chr22	45803609	48383867	2.58 Mb	-0.508456	283	Copy Loss	Not Specified	Clinically Significant	0	0	Graphic	TBC1D22A, LOC339685, FLJ46257, MIR3201, FAM19A5, LOC284933, MIR4535, LOC100128946
chr22	48393110	49522658	1.13 Mb	-0.41622	100	Copy Loss	Not Specified	Clinically Significant	0	0	Graphic	C22orf34, BRD1, LOC90834, ZBED4, ALG12, CRELD2, PIM3, IL17REL, MLC1, MOV10L1, PANX2, TRABD, SELO, TUBGCP6, HDAC10, MAPK12, MAPK11, PLXNB2, FAM116B, PPP6R2, SBF1, ADM2, MIOX, LMF2, NCAPH2, SCO2, TYMP, ODF3B, KLHDC7B, C22orf41, CPT1B, CHKB-CPT1B, CHKB, LOC100144603, MAPK8IP2, ARSA, SHANK3
chrX	3761569	3817327	55.76 kb	-0.343375	8	Copy Loss	Not Specified	Thought to be Benign	0	0	Normal	Select 'Graphic' report level to see genes
chrX	153064828	153165671	100.84 kb	-0.6438	5	Copy Loss	Not Specified	Thought to be Benign	0	0	Normal	Select 'Graphic' report level to see genes
chr5	168854353	172592031	3.74 Mb	0.288162	198	Copy Gain	Not Specified	Clinically Significant	0	0	Graphic	CCDC99, DOCK2, FAM196B, MIR378E, FOXI1, C5orf58, LCP2, LOC257358, KCNIP1, KCNMB1, GABRP, RANBP17, TLX3, MIR3912, NPM1, FGF18, FBXW11, STK10, EFCAB9, UBTD2, SH3PXD2B, NEURL1B, DUSP1, ERGIC1, LOC100268168, RPL26L1, ATP6V0E1, SNORA74B, C5orf41, BNIP1, NKX2-5
chr18	173016	1900606	1.73 Mb	0.294068	176	Copy Gain	Not Specified	Not Specified	0	0	Normal	Select 'Graphic' report level to see genes
chr18	4339708	8506651	4.17 Mb	0.253475	183	Copy Gain	Not Specified	Clinically Significant	0	0	Graphic	DLGAP1, C18orf42, C18orf18, LOC339290, ZFP161, ZFP161, EPB41L3, LOC645355, MIR3976, TMEM200C, L3MBTL4, MIR4317, ARHGAP28, LOC400643, LAMA1, LRRC30, PTPRM, LOC100192426

## Sheet: SKOV3
Subject	skov3	NimbleGen CGX-3 v1.0 3-plex	Build hg18 Mar. 2006
Chromosome	Start	End	Abnormality Size	Avg Value	Num of Probes	Copy#	Abnormality	Significance	Mosaic	Genes of interest	Report Level	Overlapped Genes
chr1	6002579	47644020	41.64 Mb	0.207998	2194	Copy Gain	Not Specified	Clinically Significant	0	E2F2	Graphic	KCNAB2, CHD5, RPL22, RNF207, ICMT, HES3, GPR153, ACOT7, HES2, ESPN, MIR4252, TNFRSF25, PLEKHG5, NOL9, TAS1R1, ZBTB48, KLHL21, PHF13, THAP3, DNAJC11, CAMTA1, VAMP3, PER3, UTS2, TNFRSF9, PARK7, ERRFI1, SLC45A1, RERE, ENO1, ENO1-AS1, CA6, SLC2A7, SLC2A5, SLC2A5, GPR157, MIR34A, H6PD, SPSB1, SLC25A33, TMEM201, PIK3CD, C1orf200, CLSTN1, CTNNBIP1, LZIC, NMNAT1, RBP7, UBE4B, KIF1B, PGD, APITD1-CORT, API…
chr1	50638634	67376261	16.74 Mb	0.122834	616	Copy Gain	Not Specified	Clinically Significant	0	0	Graphic	DMRTA2, FAF1, CDKN2C, C1orf185, RNF11, TTC39A, EPS15, OSBPL9, NRD1, MIR761, RAB3B, TXNDC12, KTI12, BTF3L4, ZFYVE9, CC2D1B, ORC1, PRPF38A, ZCCHC11, GPX7, FAM159A, SELRC1, ZYG11B, ZYG11A, ECHDC2, SCP2, PODN, SLC1A7, CPT2, C1orf123, MAGOH, LOC100507564, LRP8, FLJ40434, DMRTB1, GLIS1, TMEM48, YIPF1, DIO1, HSPB11, LRRC42, LDLRAD1, TMEM59, TCEANC2, MIR4781, CDCP2, CYB5RL, MRPL37, SSBP3, ACOT11, FAM151A…
chr1	67404773	68420938	1.02 Mb	0.504875	32	Copy Gain	Not Specified	Clinically Significant	0	0	Graphic	IL23R, IL12RB2, SERBP1, GADD45A, GNG12, DIRAS3, WLS
chr1	68444852	94213030	25.77 Mb	-0.667146	809	Copy Loss	Not Specified	Clinically Significant	0	0	Graphic	WLS, RPE65, DEPDC1, LRRC7, PIN1P1, LRRC40, SRSF11, ANKRD13C, HHLA3, CTH, PTGER3, LOC100132618, ZRANB2, MIR186, NEGR1, LRRIQ3, FPGT, FPGT-TNNI3K, TNNI3K, C1orf173, CRYZ, TYW3, LHX8, SLC44A5, ACADM, RABGGTB, SNORD45C, SNORD45A, SNORD45B, MSH4, ASB17, ST6GALNAC3, ST6GALNAC5, PIGK, AK5, ZZZ3, USP33, FAM73A, NEXN, FUBP1, DNAJB4, GIPC2, MGC27382, PTGFR, IFI44L, IFI44, ELTD1, LPHN2, TTLL7, PRKACB, SAMD1…
chr1	109348815	110247110	898.29 kb	0.492222	27	Copy Gain	Not Specified	Clinically Significant	0	0	Graphic	WDR47, TAF13, TMEM167B, SCARNA2, C1orf194, KIAA1324, SARS, SARS, CELSR2, PSRC1, MYBPHL, SORT1, PSMA5, SYPL2, ATXN7L2, CYB561D1, AMIGO1, GPR61, GNAI3, MIR197, GNAT2, AMPD2, GSTM4, GSTM2, GSTM1, GSTM5, GSTM3, EPS8L3
chr1	110279078	144180853	33.90 Mb	0.139997	723	Copy Gain	Not Specified	Clinically Significant	0	0	Graphic	AHCYL1, FAM40A, ALX3, UBL4B, SLC6A17, KCNC4, LOC440600, RBM15, SLC16A4, HBXIP, PROK1, CYMP, KCNA10, KCNA2, KCNA3, CD53, LRIF1, DRAM2, CEPT1, DENND2D, CHI3L2, RP11-165H20.1, CHIA, C1orf88, PGCP1, OVGP1, WDR77, ATP5F1, C1orf162, ADORA3, LOC100129269, RAP1A, C1orf183, LOC100506343, DDX20, KCND3, CTTNBP2NL, MIR4256, WNT2B, ST7L, CAPZA1, MOV10, RHOC, PPM1J, FAM19A3, SLC16A1, AKR7A2P1, LRIG2, LOC643441…
chr1	144186489	144389797	203.31 kb	0.409818	33	Copy Gain	Not Specified	Thought to be Benign	0	0	Normal	Select 'Graphic' report level to see genes
chr1	149158657	149785356	626.70 kb	0.436423	97	Copy Gain	Not Specified	Clinically Significant	0	0	Graphic	SETDB1, SETDB1, LASS2, ANXA9, FAM63A, PRUNE, BNIPL, C1orf56, CDC42SE1, MLLT11, GABPB2, SEMA6C, TNFAIP8L2, TNFAIP8L2-SCNM1, LYSMD1, SCNM1, TMOD4, VPS72, PIP5K1A, PSMD4, ZNF687, PI4KB, RFX5, SELENBP1, PSMB4, POGZ, CGN, TUFT1, MIR554
chr1	151499812	152128759	628.95 kb	0.453902	82	Copy Gain	Not Specified	Clinically Significant	0	0	Graphic	LOR, PGLYRP3, PGLYRP4, S100A9, S100A12, S100A8, S100A7A, S100A7L2, S100A7, S100A6, S100A5, S100A4, S100A3, S100A2, S100A16, S100A14, S100A13, S100A1, CHTOP, SNAPIN, ILF2, NPR1, INTS3, SLC27A3, GATAD2B
chr1	234644876	241757981	7.11 Mb	-0.231758	376	Copy Loss	Not Specified	Clinically Significant	0	AKT3	Graphic	EDARADD, LGALS8, LOC100287902, HEATR1, ACTN2, MTR, RYR2, LOC100130331, ZP4, LOC339535, CHRM3, RPS7P5, FMN2, GREM2, RGS7, MIR3123, FH, KMO, OPN3, CHML, WDR64, EXO1, MAP1LC3C, PLD5, LOC731275, CEP170, SDCCAG8, MIR4677, AKT3
chr2	23890881	48649734	24.76 Mb	0.143452	920	Copy Gain	Not Specified	Clinically Significant	0	0	Graphic	ATAD2B, UBXN2A, MFSD2B, C2orf44, FKBP1B, SF3B14, TP53I3, PFN4, LOC375190, C2orf84, ITSN2, NCOA1, PTRHD1, CENPO, ADCY3, DNAJC27, LOC729723, EFR3B, POMC, DNMT3A, MIR1301, DTNB, ASXL2, KIF3C, RAB10, FAM59B, HADHA, HADHB, GPR113, EPT1, CCDC164, OTOF, C2orf70, CIB4, KCNK3, C2orf18, CENPA, DPYSL5, MAPRE3, TMEM214, AGBL5, OST4, EMILIN1, KHK, CGREF1, ABHD1, PREB, C2orf53, TCF23, SLC5A6, C2orf28, CAD, SLC…
chr2	69325141	70157805	832.66 kb	0.676519	27	Copy Gain	Not Specified	Clinically Significant	0	0	Graphic	ANTXR1, GFPT1, NFU1, NFU1, AAK1, SNORA36C, ANXA4, GMCL1, SNRNP27, MXD1, ASPRV1, LOC400960
chr2	84493486	110335513	25.84 Mb	0.159102	1221	Copy Gain	Not Specified	Clinically Significant	0	0	Graphic	SUCLG1, DNAH6, C2orf89, TMSB10, KCMF1, TCF7L1, TGOLN2, RETSAT, ELMOD3, CAPG, SH2D6, LOC100630918, MAT2A, GGCX, VAMP8, VAMP5, RNF181, TMEM150A, C2orf68, USP39, SFTPB, GNLY, ATOH8, LOC284950, ST3GAL5, LOC90784, POLR1A, PTCD3, SNORD94, IMMT, MIR4779, MRPL35, REEP1, KDM3A, VPS24, RNF103-VPS24, RNF103, RMND5A, CD8A, CD8B, LOC100286979, RGPD2, RGPD1, PLGLB1, PLGLB2, LOC285074, MIR4771-1, MIR4771-2, NCR…
chr2	111114738	112817963	1.70 Mb	-0.547692	39	Copy Loss	Not Specified	Clinically Significant	0	0	Graphic	BUB1, ACOXL, BCL2L11, MIR4435-1, MIR4435-2, LOC541471, ANAPC1, MIR4771-2, MIR4771-1, MERTK, TMEM87B, FBLN7, ZC3H8, ZC3H6
chr2	121954678	122432531	477.85 kb	0.659375	16	Copy Gain	Not Specified	Clinically Significant	0	0	Graphic	CLASP1, RNU4ATAC, LOC254128, MKI67IP, TSN
chr2	238111549	238324830	213.28 kb	0.6678	25	Copy Gain	Not Specified	Clinically Significant	0	0	Graphic	MLPH, PRLH, RAB17, LRRFIP1
chr3	8528281	9467996	939.72 kb	0.511167	30	Copy Gain	Not Specified	Clinically Significant	0	0	Graphic	LMCD1, NCRNA00312, C3orf32, CAV3, OXTR, RAD18, SRGAP3, THUMPD3, LOC440944, SETD5
chr3	14178666	43970710	29.79 Mb	-0.612399	1025	Copy Loss	Not Specified	Clinically Significant	0	0	Graphic	XPC, LSM3, SLC6A6, GRIP2, C3orf19, C3orf20, FGD5, NR2C2, MRPS25, ZFYVE20, COL6A4P1, CAPN7, SH3BP5, METTL6, EAF1, COLQ, MIR4270, HACL1, BTD, ANKRD28, MIR563, GALNTL2, DPH3, OXNAD1, RFTN1, DAZL, PLCL2, MIR3714, TBC1D5, SATB1, KCNH8, MIR4791, EFHB, RAB5A, PP2D1, KAT2B, SGOL1, VENTXP7, ZNF385D, UBE2E2, UBE2E1, NKIRAS1, RPL15, NR1D2, LOC152024, THRB, MIR4792, RARB, TOP2B, MIR4442, NGLY1, OXSM, LOC2853…
chr3	44009431	50162710	6.15 Mb	-0.425673	220	Copy Loss	Not Specified	Clinically Significant	0	0	Graphic	MIR138-1, C3orf77, C3orf23, ZNF445, ZNF167, ZNF660, ZNF197, ZNF35, ZNF502, ZNF501, KIAA1143, KIF15, MIR564, TMEM42, TGM4, ZDHHC3, EXOSC7, CLEC3B, CDCP1, TMEM158, LARS2, LIMD1, LOC644714, SACM1L, SLC6A20, LZTFL1, CCR9, FYCO1, CXCR6, XCR1, CCR1, CCR3, CCR2, CCR5, CCRL2, LTF, RTP3, LRRC2, TDGF1, LOC100132146, ALS2CL, TMIE, PRSS50, PRSS46, PRSS45, PRSS42, MYL3, PTH1R, CCDC12, NBEAL2, NRADDP, SETD2, F…
chr3	55577456	56167377	589.92 kb	0.812636	22	Copy Gain	Not Specified	Clinically Significant	0	0	Graphic	ERC2, C3orf51, MIR3938
chr3	73250574	86554073	13.30 Mb	-0.182402	503	Copy Loss	Not Specified	Clinically Significant	0	0	Graphic	PDZRN3, CNTN3, FAM86DP, MIR1324, FLJ20518, FRG2C, LOC401074, ZNF717, MIR4273, ROBO2, ROBO1, GBE1, LOC440970, CADM2
chr3	144468152	144739220	271.07 kb	0.637345	29	Copy Gain	Not Specified	Unclear Clinical Significance	0	0	Graphic	SLC9A9
chr4	39782618	40131788	349.17 kb	0.5345	12	Copy Gain	Not Specified	Clinically Significant	0	0	Graphic	N4BP2, RHOH, CHRNA9, RBM47
chr5	30013256	43802577	13.79 Mb	0.12048	654	Copy Gain	Not Specified	Clinically Significant	0	0	Graphic	CDH6, DROSHA, C5orf22, PDZD2, MIR4279, GOLPH3, MTMR12, ZFR, SUB1, NPR3, LOC340113, TARS, ADAMTS12, RXFP3, SLC45A2, AMACR, C1QTNF3-AMACR, C1QTNF3, RAI14, TTC23L, RAD1, BRIX1, DNAJC21, AGXT2, PRLR, SPEF2, IL7R, CAPSL, UGT3A1, UGT3A2, LMBRD2, MIR580, SKP2, C5orf33, RANBP3L, SLC1A3, NIPBL, C5orf42, NUP155, WDR70, GDNF, EGFLAM, LIFR, MIR3650, OSMR, RICTOR, FYB, C9, DAB2, PTGER4, TTC33, PRKAA1, LOC1005…
chr5	51745252	71042987	19.30 Mb	0.11245	766	Copy Gain	Not Specified	Clinically Significant	0	0	Graphic	PELO, ITGA1, ITGA2, MOCS2, LOC257396, FST, NDUFS4, ARL15, MIR581, HSPB3, SNX18, ESM1, GZMK, GZMA, CDC20B, GPX8, MIR449A, MIR449B, MIR449C, LOC345643, CCNO, DHX29, SKIV2L2, PPAP2A, RNF138P1, SLC38A9, DDX4, IL31RA, IL6ST, ANKRD55, MAP3K1, C5orf35, MIER3, GPBP1, ACTBL2, PLK2, GAPT, RAB3C, PDE4D, PART1, DEPDC1B, ELOVL7, ERCC8, NDUFAF2, C5orf43, ZSWIM6, C5orf64, KIF2A, DIMT1L, IPO11, LRRC70, HTR1A, RN…
chr5	83153317	131926415	48.77 Mb	-0.122083	1635	Copy Loss	Not Specified	Clinically Significant	0	0	Graphic	EDIL3, NBPF22P, COX7C, MIR3607, MIR4280, RASA1, CCNH, TMEM161B, LOC100505894, LOC645323, MIR9-2, MEF2C, MIR3660, CETN3, MBLAC2, POLR3G, LYSMD3, GPR98, ARRDC3, LOC100129716, FLJ42709, NR2F1, FAM172A, MIR2277, POU5F2, KIAA0825, ANKRD32, MCTP1, FAM81B, TTC37, ARSK, GPR150, RFESD, SPATA9, RHOBTB3, GLRX, C5orf27, ELL2, MIR583, PCSK1, CAST, ERAP1, ERAP2, LNPEP, LIX1, RIOK2, RGMB, FLJ35946, CHD1, LOC100…
chr5	131954933	132274655	319.72 kb	0.527667	24	Copy Gain	Not Specified	Clinically Significant	0	0	Graphic	RAD50, IL13, IL4, KIF3A, CCNI2, SEPT8, ANKRD43, SHROOM1, GDF9, UQCRQ, LEAP2, AFF4
chr5	135490398	135887055	396.66 kb	0.724833	24	Copy Gain	Not Specified	Clinically Significant	0	0	Graphic	SMAD5-AS1, SMAD5, LOC389332, TRPC7
chr5	160261133	167070495	6.81 Mb	-0.232053	247	Copy Loss	Not Specified	Clinically Significant	0	0	Graphic	LOC285629, GABRB2, GABRA6, GABRA1, GABRG2, CCNG1, NUDCD2, HMMR, MAT2B, ODZ2
chr6	128203	4732789	4.60 Mb	0.177203	477	Copy Gain	Not Specified	Clinically Significant	0	0	Graphic	DUSP22, IRF4, EXOC2, HUS1B, LOC285768, FOXQ1, FOXF2, FOXC1, GMDS, C6orf195, MYLK4, WRNIP1, SERPINB1, MIR4645, MGC39372, SERPINB9, SERPINB6, DKFZP686I15217, NQO2, LOC401233, RIPK1, BPHL, TUBB2A, LOC100507194, TUBB2B, PSMG4, SLC22A23, C6orf145, FAM50B, PRPF4B, C6orf146, C6orf201, ECI2, CDYL
chr6	4742798	29064175	24.32 Mb	0.105657	865	Copy Gain	Not Specified	Clinically Significant	0	E2F3	Graphic	CDYL, RPP40, PPP1R3G, LYRM4, MIR3691, FARS2, NRN1, F13A1, LY86-AS1, LY86, RREB1, SSR1, CAGE1, RIOK1, DSP, SNRNP48, BMP6, TXNDC5, MUTED-TXNDC5, PIP5K1P1, MUTED, EEF1E1-MUTED, EEF1E1, SCARNA27, SLC35B3, LOC100506207, HULC, TFAP2A, LOC100130275, C6orf218, GCNT2, C6orf52, PAK1IP1, TMEM14C, TMEM14B, MAK, GCM2, SYCP2L, ELOVL2, LOC100506409, LOC221710, ERVFRD-1, NEDD9, TMEM170B, C6orf105, HIVEP1, EDN1, …
chr6	29089618	46179311	17.09 Mb	0.203346	645	Copy Gain	Not Specified	Clinically Significant	0	0	Graphic	LOC100129636, OR2W1, OR2B3, OR2J3, OR2J2, OR14J1, OR5V1, OR12D3, OR12D2, OR11A1, OR10C1, OR2H1, MAS1L, LOC100507362, UBD, SNORD32B, OR2H2, GABBR1, MOG, ZFP57, HLA-F, HLA-F-AS1, IFITM4P, HCG4, LOC554223, HLA-G, HCP5P10, HLA-H, HCG2P7, HCG4B, HLA-A, HCG9, ZNRD1-AS1, HLA-J, ZNRD1, PPP1R11, RNF39, TRIM31, TRIM40, TRIM10, TRIM15, TRIM26, HLA-L, HCG18, TRIM39, TRIM39-RPP21, RPP21, HLA-E, GNL1, PRR3, AB…
chr6	71822770	72562112	739.34 kb	0.716792	24	Copy Gain	Not Specified	Clinically Significant	0	0	Graphic	OGFRL1, MIR30C2, MIR30A, C6orf155
chr6	96131875	97431227	1.30 Mb	0.399122	41	Copy Gain	Not Specified	Clinically Significant	0	0	Graphic	MANEA, FUT9, KIAA0776, FHL5, GPR63
chr6	134457117	135072092	614.98 kb	0.42425	20	Copy Gain	Not Specified	Clinically Significant	0	0	Graphic	HMGA1P7, SGK1, LOC154092
chr6	157992306	158438724	446.42 kb	0.650867	15	Copy Gain	Not Specified	Clinically Significant	0	0	Graphic	ZDHHC14, SNX9, SYNJ2
chr7	136363	2825249	2.69 Mb	-0.515809	236	Copy Loss	Not Specified	Clinically Significant	0	0	Graphic	FAM20C, PDGFA, FLJ44511, PRKAR1B, HEATR2, SUN1, GET4, ADAP1, COX19, CYP2W1, C7orf50, MIR339, GPR146, GPER, ZFAND2A, UNCX, MICALL2, INTS1, MAFK, TMEM184A, PSMG3, KIAA1908, TFAMP1, ELFN1, MAD1L1, MIR4655, FTSJ2, NUDT1, SNX8, EIF3B, CHST12, LFNG, MIR4648, BRAT1, IQCE, TTYH3, AMZ1, GNA12
chr7	2829283	63403879	60.57 Mb	-0.642189	2474	Copy Loss	Not Specified	Clinically Significant	0	0	Graphic	GNA12, CARD11, SDK1, FOXK1, KIAA0415, MIR4656, RADIL, PAPOLB, MMD2, RNF216L, RBAK-LOC389458, RBAK, LOC389458, ZNF890P, WIPI2, SLC29A4, TNRC18, FBXL18, MIR589, ACTB, FSCN1, RNF216, ZNF815, OCM, CCZ1, RSPH10B, RSPH10B2, PMS2, AIMP2, EIF2AK1, USP42, CYTH3, C7orf70, RAC1, DAGLB, KDELR2, GRID2IP, ZDHHC4, C7orf26, ZNF853, ZNF12, PMS2CL, RSPH10B, RSPH10B2, C7orf28B, LOC100131257, C1GALT1, COL28A1, MIOS,…
chr7	63466375	65715422	2.25 Mb	-0.408768	112	Copy Loss	Not Specified	Clinically Significant	0	0	Graphic	LOC649395, ZNF680, LOC641746, ZNF107, ZNF138, SEPHS1P, ZNF273, ZNF117, ERV3-1, CCT6P3, INTS4L1, ZNF92, LOC441242, INTS4L2, CCT6P1, SNORA22, VKORC1L1, GUSB, ASL, CRCP, TPST1, NCRNA00174, LOC493754
chr7	65719792	71594977	5.88 Mb	-0.7447	828	Copy Loss	Not Specified	Clinically Significant	0	0	Graphic	KCTD7, RABGEF1, LOC729156, C7orf42, SBDS, TYW1, MIR4650-2, MIR4650-1, PMS2P4, STAG3L4, AUTS2, WBSCR17, MIR3914-1, MIR3914-2, CALN1
chr7	71611925	73125454	1.51 Mb	-0.48048	98	Copy Loss	Not Specified	Clinically Significant	0	0	Graphic	TYW1B, MIR4650-1, MIR4650-2, SBDSP1, SPDYE7P, POM121, NSUN5P2, TRIM74, STAG3L3, PMS2L2, SPDYE8P, LOC100093631, GTF2IP1, NCF1B, GTF2IRD2P1, NSUN5, TRIM50, FKBP6, FZD9, BAZ1B, BCL7B, TBL2, MLXIPL, VPS37D, DNAJC30, WBSCR22, STX1A, MIR4284, ABHD11-AS1, ABHD11, CLDN3, CLDN4, WBSCR27, WBSCR28, ELN
chr7	75003647	75263268	259.62 kb	-0.512667	9	Copy Loss	Not Specified	Clinically Significant	0	0	Graphic	HIP1, CCL26
chr7	76656942	158816094	82.16 Mb	-0.660448	3191	Copy Loss	Not Specified	Clinically Significant	0	MET, CDK6	Graphic	CCDC146, FGL2, PION, PTPN12, LOC100505854, RSBN1L, TMEM60, PHTF2, MAGI2, RPL13AP17, LOC100505881, GNAI1, GNAT3, CD36, SEMA3C, HGF, CACNA2D1, PCLO, SEMA3E, SEMA3A, SEMA3D, GRM3, KIAA1324L, DMTF1, C7orf23, TP53TG1, CROT, CROT, ABCB4, ABCB1, RUNDC3B, SLC25A40, DBF4, ADAM22, SRI, STEAP4, ZNF804B, C7orf62, DPY19L2P4, STEAP1, STEAP2, C7orf63, GTPBP10, CLDN12, CDK14, FZD1, MTERF, AKAP9, CYP51A1, LRRD1, …
chr8	28846685	29247427	400.74 kb	0.601692	13	Copy Gain	Not Specified	Clinically Significant	0	0	Graphic	HMBOX1, KIF13B, DUSP4
chr8	118799859	134918847	16.12 Mb	0.118567	571	Copy Gain	Not Specified	Clinically Significant	0	MYC	Graphic	EXT1, SAMD12, NCRNA00252, TNFRSF11B, COLEC10, MAL2, NOV, ENPP2, TAF2, DSCC1, DEPTOR, COL14A1, MRPL13, MTBP, SNTB1, HAS2, HAS2-AS1, ZHX2, DERL1, WDR67, FAM83A, LOC100131726, MIR4663, C8orf76, ZHX1-C8ORF76, ZHX1, ATAD2, WDYHV1, FBXO32, KLHL38, ANXA13, FAM91A1, FER1L6, TMEM65, TRMT12, RNF139, TATDN1, NDUFB9, MTSS1, MIR4662B, MIR4662A, LOC157381, ZNF572, SQLE, KIAA0196, NSMCE2, TRIB1, LOC100130231, F…
chr8	141255369	146264292	5.01 Mb	0.180083	503	Copy Gain	Not Specified	Clinically Significant	0	0	Graphic	TRAPPC9, CHRAC1, EIF2C2, PTK2, DENND3, SLC45A4, LOC731779, GPR20, PTP4A3, FLJ43860, MIR4472-1, NCRNA00051, TSNARE1, BAI1, ARC, JRK, PSCA, LY6K, LOC100288181, C8orf55, SLURP1, LYPD2, LYNX1, LY6D, GML, CYP11B1, CYP11B2, LOC100133669, LY6E, C8orf31, LY6H, GPIHBP1, ZFP41, GLI4, ZNF696, TOP1MT, C8orf51, RHPN1, MAFA, ZC3H3, GSDMD, C8orf73, NAPRT1, EEF1D, TIGD5, PYCRL, TSTA3, ZNF623, ZNF707, BREA2, CCDC…
chr9	33124975	37103355	3.98 Mb	0.672242	347	Copy Gain	Not Specified	Clinically Significant	0	0	Graphic	B4GALT1, SPINK4, BAG1, CHMP5, NFX1, AQP7, AQP3, NOL6, SUGT1P1, ANXA2P2, PTENP1, PRSS3, UBE2R2, UBAP2, SNORD121B, SNORD121A, DCAF12, UBAP1, KIF24, NUDT2, KIAA1161, C9orf24, C9orf25, DNAI1, ENHO, CNTFR, LOC415056, C9orf23, DCTN3, ARID3C, SIGMAR1, GALT, IL11RA, CCL27, CCL19, CCL21, C9orf144B, C9orf144, KIAA1045, DNAJB5, C9orf131, VCP, FANCG, PIGO, STOML2, KIAA1539, UNC13B, ATP8B5P, RUSC2, FAM166B, T…
chr9	80015150	80147079	131.93 kb	0.6436	5	Copy Gain	Not Specified	Clinically Significant	0	0	Graphic	CEP78, PSAT1
chr9	91216007	91336517	120.51 kb	0.6862	5	Copy Gain	Not Specified	Unclear Clinical Significance	0	0	Graphic	SEMA4D
chr9	126544247	126669000	124.75 kb	0.6405	12	Copy Gain	Not Specified	Clinically Significant	0	0	Graphic	NR6A1, OLFML2A, WDR38, RPL35
chr10	82172046	82304090	132.04 kb	0.547056	18	Copy Gain	Not Specified	Unclear Clinical Significance	0	0	Graphic	C10orf58, TSPAN14, SH2D4B
chr10	88814053	97166858	8.35 Mb	-0.594944	286	Copy Loss	Not Specified	Clinically Significant	0	PTEN	Graphic	GLUD1, FAM35A, FAM22A, LOC728190, LOC439994, FAM22D, MIR4678, MINPP1, PAPSS2, ATAD1, CFL1P1, KLLN, PTEN, RNLS, LIPJ, LIPF, LIPK, LIPN, LIPM, ANKRD22, STAMBPL1, ACTA2, FAS, FAS-AS1, MIR4679-2, MIR4679-1, CH25H, LIPA, IFIT2, IFIT3, IFIT1B, IFIT1, IFIT5, SLC16A12, PANK1, MIR107, FLJ37201, KIF20B, LOC643529, HTR7, RPP30, ANKRD1, NUDT9P1, PCGF5, LOC100188947, HECTD2, PPP1R3C, TNKS2, FGFBP3, BTAF1, CPE…
chr10	97518854	104091626	6.57 Mb	-0.576659	296	Copy Loss	Not Specified	Clinically Significant	0	0	Graphic	ENTPD1, LOC728558, C10orf131, CC2D2B, CCNJ, MIR3157, ZNF518A, BLNK, DNTT, OPALIN, TLL2, TM9SF3, PIK3AP1, LCOR, C10orf12, SLIT1, LOC100505540, ARHGAP19-SLIT1, ARHGAP19, FRAT1, FRAT2, RRP12, PGAM1, EXOSC1, ZDHHC16, MMS19, UBTD1, ANKRD2, HOGA1, C10orf62, MORN4, PI4K2A, AVPI1, MARVELD1, LOC100270710, ZFYVE27, SFRP5, GOLGA7B, CRTAC1, C10orf28, LOXL4, PYROXD2, MIR1287, HPS1, MIR4685, HPSE2, CNNM1, GOT1…
chr10	104216575	105200460	983.88 kb	-0.53542	50	Copy Loss	Not Specified	Clinically Significant	0	0	Graphic	TMEM180, ACTR1A, SUFU, TRIM8, ARL3, SFXN2, C10orf26, CYP17A1, C10orf32, C10orf32-AS3MT, AS3MT, CNNM2, NT5C2, LOC729020, INA, PCGF6, TAF5, USMG5, MIR1307, PDCD11, CALHM2
chr11	3585488	3974177	388.69 kb	0.670361	61	Copy Gain	Not Specified	Clinically Significant	0	0	Graphic	TRPC2, ART5, ART1, CHRNA10, NUP98, PGAP2, RHOG, STIM1, MIR4687
chr11	36001246	36571729	570.48 kb	0.614316	19	Copy Gain	Not Specified	Thought to be Benign	0	0	Normal	Select 'Graphic' report level to see genes
chr11	60720116	61629882	909.77 kb	0.529143	28	Copy Gain	Not Specified	Clinically Significant	0	0	Graphic	PGA3, PGA4, PGA5, VWCE, DDB1, DAK, CYBASC3, TMEM138, TMEM216, CPSF7, SDHAF2, C11orf66, MIR4488, LRRC10B, SYT7, RPLP0P2, DAGLA, C11orf9, DKFZP434K028, C11orf10, MIR611, FEN1, FADS1, MIR1908, FADS2, FADS3, RAB3IL1, BEST1, FTH1
chr12	60861	24169695	24.11 Mb	-0.65355	1167	Copy Loss	Not Specified	Clinically Significant	0	CCND2	Graphic	IQSEC3, LOC574538, SLC6A12, SLC6A13, KDM5A, CCDC77, B4GALNT3, NINJ2, WNK1, RAD52, ERC1, LOC100292680, FBXL14, WNT5B, MIR3649, ADIPOR2, CACNA2D4, LRTM2, LOC100271702, DCP1B, CACNA1C, LOC283440, FKBP4, ITFG2, NRIP2, LOC100507424, FOXM1, C12orf32, C12orf32, TULP3, TEAD4, TSPAN9, PRMT8, EFCAB4B, PARP11, CCND2, C12orf5, FGF23, FGF6, C12orf4, RAD51AP1, DYRK4, AKAP3, NDUFA9, GALNT8, KCNA6, KCNA1, KCNA5,…
chr12	24177149	33384725	9.21 Mb	0.816822	663	Copy Gain	Not Specified	Clinically Significant	0	KRAS	Graphic	SOX5, MIR920, C12orf67, BCAT1, C12orf77, LRMP, CASC1, LYRM5, KRAS, IFLTD1, MIR4302, LOC100506451, RASSF8, BHLHE41, SSPN, ITPR2, C12orf11, FGFR1OP2, TM7SF3, MED21, C12orf71, STK38L, ARNTL2, C12orf70, PPFIBP1, REP15, MRPS35, MANSC4, KLHDC5, PTHLH, CCDC91, FAR2, ERGIC2, OVCH1, TMTC1, IPO8, CAPRIN2, TSPAN11, LOC100506660, DDX11, FAM60A, FLJ13224, DENND5B, METTL20, AMN1, H3F3C, C12orf35, BICD1, FGD4, …
chr12	94431728	95066901	635.17 kb	0.704048	21	Copy Gain	Not Specified	Clinically Significant	0	0	Graphic	METAP2, USP44, NTN4, SNRPF, CCDC38, AMDHD1, HAL, LTA4H
chr12	97567917	98004015	436.10 kb	-0.723143	14	Copy Loss	Not Specified	Clinically Significant	0	0	Graphic	APAF1, ANKS1B
chr12	98034042	99203067	1.17 Mb	0.305744	39	Copy Gain	Not Specified	Clinically Significant	0	0	Graphic	ANKS1B, FAM71C, UHRF1BP1L, GOLGA2B, MIR1827, ACTR6, DEPDC4, SCYL2
chr14	60879313	61635882	756.57 kb	0.748958	24	Copy Gain	Not Specified	Clinically Significant	0	0	Graphic	PRKCH, FLJ22447, HIF1A, SNAPC1, SYT16
chr14	72456936	73524412	1.07 Mb	0.741811	53	Copy Gain	Not Specified	Clinically Significant	0	0	Graphic	DCAF4, ZFYVE1, RBM25, PSEN1, PAPLN, NUMB, HEATR4, C14orf169, ACOT1, ACOT2, ACOT4, ACOT6, DNAL1, PNMA1, C14orf43, MIR4505, PTGR2, ZNF410, FAM161B, COQ6, ENTPD5
chr15	37704452	39059294	1.35 Mb	0.504298	57	Copy Gain	Not Specified	Clinically Significant	0	0	Graphic	FSIP1, GPR176, EIF2AK4, SRP14, BMF, BUB1B, PAK6, C15orf56, ANKRD63, PLCB2, C15orf52, PHGR1, DISP2, C15orf23, IVD, BAHD1, CHST14, MRPL42P5, C15orf57, RPUSD2, CASC5, RAD51, FAM82A2, GCHFR, DNAJC17, C15orf62, ZFYVE19, PPP1R14D, SPINT1, RHOV, VPS18, DLL4, CHAC1, INO80
chr15	40832902	41611387	778.49 kb	0.57352	25	Copy Gain	Not Specified	Clinically Significant	0	0	Graphic	TTBK2, UBR1, TMEM62, CCNDBP1, CCNDBP1, EPB42, TGM5, TGM7, LCMT2, ADAL, ZSCAN29, TUBGCP4, TP53BP1, MAP1A
chr15	69471038	69897443	426.40 kb	0.535667	24	Copy Gain	Not Specified	Clinically Significant	0	0	Graphic	THSD4, NR2E3
chr15	74333111	74484171	151.06 kb	0.550667	6	Copy Gain	Not Specified	Clinically Significant	0	0	Graphic	ETFA, TYRO3P, ISL2, SCAPER
chr16	42922	167571	124.65 kb	0.623765	17	Copy Gain	Not Specified	Clinically Significant	0	0	Graphic	POLR3K, SNRNP25, RHBDF1, MPG, NPRL3, HBZ, HBM, HBA2, HBA1
chr16	2013586	3122225	1.11 Mb	0.54232	97	Copy Gain	Not Specified	Clinically Significant	0	0	Graphic	SLC9A3R2, NTHL1, TSC2, PKD1, MIR1225, MIR4516, MIR3180-5, RAB26, SNORD60, TRAF7, CASKIN1, MLST8, C16orf79, PGP, E4F1, DNASE1L2, ECI1, RNPS1, MIR3677, MIR940, MIR4717, ABCA3, ABCA17P, CCNF, C16orf59, NTN3, TBC1D24, ATP6V0C, AMDHD2, CEMP1, MIR3178, PDPK1, LOC652276, FLJ42627, KCTD5, PRSS27, LOC100128788, SRRM2, TCEB2, PRSS33, PRSS41, PRSS21, ZG16B, PRSS30P, PRSS22, FLYWCH2, FLYWCH1, KREMEN2, PAQR4,…
chr16	54853082	55827233	974.15 kb	0.512837	49	Copy Gain	Not Specified	Clinically Significant	0	0	Graphic	GNAO1, AMFR, NUDT21, OGFOD1, BBS2, MT4, MT3, MT2A, MT1L, MT1E, MT1M, MT1JP, MT1A, MT1DP, MT1B, MT1F, MT1G, MT1H, MT1IP, MT1X, NUP93, MIR138-2, SLC12A3, HERPUD1, CETP, NLRC5, CPNE2, FAM192A, RSPRY1
chr16	66162598	66522942	360.34 kb	0.783167	12	Copy Gain	Not Specified	Clinically Significant	0	0	Graphic	CTCF, RLTPR, ACD, PARD6A, C16orf48, C16orf86, GFOD2, RANBP10, TSNAXIP1, CENPT, THAP11, NUTF2, EDC4, NRN1L, PSKH1, CTRL
chr17	52934	3858642	3.81 Mb	-0.412455	382	Copy Loss	Not Specified	Clinically Significant	0	0	Graphic	RPH3AL, C17orf97, FAM101B, VPS53, FAM57A, GEMIN4, DBIL5P, GLOD4, RNMTL1, NXN, TIMM22, ABR, MIR3183, BHLHA9, TUSC5, YWHAE, CRK, MYO1C, INPP5K, LOC100306951, PITPNA, SLC43A2, SCARF1, RILP, PRPF8, TLCD2, C17orf91, MIR22, WDR81, SERPINF2, SERPINF1, SMYD4, RPA1, RTN4RL1, DPH1, OVCA2, MIR132, MIR212, HIC1, SMG6, SRR, TSR1, SNORD91B, SNORD91A, SGSM2, MNT, LOC284009, METTL16, PAFAH1B1, KIAA0664, MIR1253,…
chr17	3865382	4154738	289.36 kb	-3.66176	42	Copy Loss	Not Specified	Clinically Significant	0	0	Graphic	ZZEF1, CYB5D2, ANKFY1, UBE2G1
chr17	4162938	8416443	4.25 Mb	-0.424611	248	Copy Loss	Not Specified	Clinically Significant	0	0	Graphic	UBE2G1, SPNS3, SPNS2, MYBBP1A, GGT6, SMTNL2, ALOX15, PELP1, ARRB2, MED11, CXCL16, ZMYND15, TM4SF5, VMO1, GLTPD2, PSMB6, PLD2, MINK1, CHRNE, C17orf107, GP1BA, SLC25A11, RNF167, PFN1, ENO3, SPAG7, CAMTA2, INCA1, KIF1C, GPR172B, ZFP3, ZNF232, USP6, ZNF594, LOC100130950, C17orf87, RABEP1, NUP88, RPAIN, C1QBP, DHX33, DERL2, MIS12, LOC728392, NLRP1, LOC339166, WSCD1, AIPL1, FAM64A, PITPNM3, KIAA0753, T…
chr17	8452755	15326560	6.87 Mb	-0.569717	212	Copy Loss	Not Specified	Clinically Significant	0	0	Graphic	MYH10, CCDC42, SPDYE4, MFSD6L, PIK3R6, PIK3R5, NTN1, STX8, WDR16, USP43, DHRS7C, GLP2R, RCVRN, GAS7, MYH13, MYH8, MYH4, MYH1, MYH2, MYH3, SCO1, C17orf48, TMEM220, LOC100289255, PIRT, SHISA6, DNAH9, ZNF18, MAP2K4, MIR744, FLJ34690, MYOCD, ARHGAP44, ELAC2, HS3ST3A1, CDRT15P, COX10, CDRT15, HS3ST3B1, MGC12916, CDRT7, PMP22, MIR4731, TEKT3, CDRT4, FAM18B2-CDRT4
chr17	15360833	22107449	6.75 Mb	-0.380791	583	Copy Loss	Not Specified	Clinically Significant	0	0	Graphic	FAM18B2-CDRT4, FAM18B2, CDRT1, TRIM16, ZNF286A, TBC1D26, CDRT15L1, MEIS3P1, ADORA2B, ZSWIM7, TTC19, NCOR1, PIGL, MIR1288, CENPV, UBB, TRPV2, NCRNA00188, SNORD49B, SNORD49A, SNORD65, C17orf76, ZNF287, ZNF624, CCDC144A, LOC162632, FAM106CP, KRT16P2, TNFRSF13B, MPRIP, PLD6, FLCN, COPS3, NT5M, MED9, RASD1, PEMT, RAI1, SMCR5, SREBF1, MIR33B, TOM1L2, LRRC48, ATPAF2, C17orf39, DRG2, MYO15A, ALKBH5, LLGL…
chr17	24141047	24521053	380.01 kb	0.635167	48	Copy Gain	Not Specified	Clinically Significant	0	0	Graphic	C17orf63, ERAL1, MIR451, MIR451B, MIR144, MIR4732, FLOT2, DHRS13, PHF12, SEZ6, PIPOX, MYO18A, TIAF1
chr17	33261995	41566536	8.30 Mb	0.605942	295	Copy Gain	Not Specified	Clinically Significant	0	ERBB2	Graphic	LOC284100, TBC1D3, TBC1D3F, TBC1D3F, LOC440434, MRPL45, GPR179, SOCS7, ARHGAP23, SRCIN1, C17orf96, MIR4734, MLLT6, MIR4726, CISD3, PCGF2, PSMB3, PIP4K2B, CWC25, MIR4727, C17orf98, RPL23, SNORA21, LASP1, LOC100505576, FBXO47, FLJ43826, LOC100131347, PLXDC1, ARL5C, CACNB1, RPL19, STAC2, FBXL20, MED1, CDK12, NEUROD2, PPP1R1B, STARD3, TCAP, PNMT, PGAP3, ERBB2, MIR4728, C17orf37, GRB7, IKZF3, ZPBP2, G…
chr17	43796452	44162766	366.31 kb	0.789286	49	Copy Gain	Not Specified	Clinically Significant	0	0	Graphic	SKAP1, HOXB1, HOXB2, HOXB3, HOXB4, MIR10A, LOC404266, HOXB5, HOXB6, HOXB7, HOXB8, HOXB9, MIR196A1, PRAC, HOXB13-AS1, MIR3185, HOXB13
chr17	51944330	64087209	12.14 Mb	0.241597	464	Copy Gain	Not Specified	Clinically Significant	0	PRKCA	Graphic	NOG, C17orf67, DGKE, MTVR2, TRIM25, COIL, SCPEP1, RNF126P1, AKAP1, MSI2, MRPS23, CUEDC1, VEZF1, SRSF1, DYNLL2, OR4D1, MSX2P1, OR4D2, EPX, MKS1, LPO, MPO, BZRAP1, LOC100506779, MIR142, MIR4736, SUPT4H1, RNF43, HSF5, MTMR4, SEPT4, C17orf47, TEX14, RAD51C, PPM1E, TRIM37, SKA2, MIR454, MIR301A, PRR11, SMG8, GDPD1, YPEL2, MIR4729, DHX40, CLTC, PTRH2, VMP1, MIR21, TUBD1, RPS6KB1, RNFT1, DHX40P1, MIR473…
chr17	76876135	77587765	711.63 kb	0.739696	46	Copy Gain	Not Specified	Clinically Significant	0	0	Graphic	SLC38A10, C17orf55, TMEM105, BAHCC1, MIR4740, MIR3186, ACTG1, FSCN2, C17orf70, NPLOC4, TSPAN10, PDE6G, C17orf90, CCDC137, ARL16, HGS, MRPL12, SLC25A10, DYSFIP1, P4HB, ARHGDIA, THOC4, ANAPC11, NPB, PCYT2, SIRT7, MAFG, LOC92659, PYCR1, MYADML2, NOTUM, ASPSCR1, STRA13, LRRC45, RAC3, DCXR
chr19	213080	5311389	5.10 Mb	0.261807	508	Copy Gain	Not Specified	Clinically Significant	0	0	Graphic	PPAP2C, MIER2, THEG, C2CD4C, SHC2, ODF3L2, MADCAM1, C19orf20, CDC34, GZMM, BSG, HCN2, POLRMT, FGF22, RNF126, FSTL3, PRSS57, PALM, C19orf21, PTBP1, MIR4745, LPPR3, MIR3187, AZU1, PRTN3, ELANE, CFD, MED16, C19orf22, KISS1R, ARID3A, WDR18, GRIN3B, C19orf6, CNN2, ABCA7, HMHA1, POLR2E, GPX4, SBNO2, STK11, C19orf26, ATP5D, MIDN, C19orf23, CIRBP, C19orf24, EFNA2, MUM1, NDUFS7, GAMT, DAZAP1, RPS15, APC2,…
chr19	5343250	6013395	670.14 kb	0.664545	22	Copy Gain	Not Specified	Clinically Significant	0	0	Graphic	ZNRF4, PLAC2, SAFB2, SAFB, C19orf70, HSD11B1L, RPL36, LONP1, TMEM146, PRR22, DUS3L, NRTN, FUT6, FUT3, FUT5, NDUFA11, VMAC, CAPS, RANBP3, RFX2
chr19	6054641	18935177	12.88 Mb	0.198586	514	Copy Gain	Not Specified	Clinically Significant	0	0	Graphic	RFX2, ACSBG2, MLLT1, ACER1, CLPP, ALKBH7, PSPN, GTF2F1, KHSRP, MIR3940, SLC25A41, SLC25A23, CRB3, DENND1C, TUBB4, TNFSF9, CD70, TNFSF14, C3, GPR108, TRIP10, SH2D3A, VAV1, EMR1, EMR4P, FLJ25758, MBD3L5, MBD3L4, MBD3L2, MBD3L3, ZNF557, INSR, ARHGEF18, LOC100128573, PEX11G, C19orf45, ZNF358, MCOLN1, PNPLA6, KIAA1543, XAB2, LOC100131801, PCP2, STXBP2, RETN, C19orf59, TRAPPC5, FCER2, CLEC4G, CD209, CL…
chr19	18950540	19243922	293.38 kb	0.818931	29	Copy Gain	Not Specified	Clinically Significant	0	0	Graphic	SUGP2, ARMC6, SLC25A42, TMEM161A, MEF2B, MEF2BNB-MEF2B, MEF2BNB, RFXANK, NR2C2AP, NCAN, HAPLN4, TM6SF2
chr19	19258120	24272425	5.01 Mb	0.217573	504	Copy Gain	Not Specified	Clinically Significant	0	0	Graphic	SUGP1, MAU2, GATAD2A, TSSK6, NDUFA13, YJEFN3, CILP2, PBX4, LPAR2, GMIP, ATP13A1, ZNF101, ZNF14, LOC284440, ZNF506, ZNF253, ZNF93, ZNF682, ZNF90, ZNF486, ZNF826P, MIR1270-2, MIR1270-1, ZNF737, ZNF626, ZNF85, ZNF430, ZNF714, ZNF431, ZNF708, ZNF738, ZNF493, LOC400680, ZNF429, ZNF100, LOC641367, ZNF43, ZNF208, ZNF257, ZNF676, ZNF729, ZNF98, LOC440518, ZNF492, ZNF99, ZNF91, ZNF675, ZNF681, RPSAP58, ZN…
chr19	37682020	55821226	18.14 Mb	0.179132	681	Copy Gain	Not Specified	Clinically Significant	0	0	Graphic	PDCD5, ANKRD27, RGS9BP, NUDT19, TDRD12, SLC7A9, CEP89, C19orf40, RHPN2, GPATCH1, WDR88, LRP3, SLC7A10, CEBPA, LOC80054, CEBPG, PEPD, CHST8, KCTD15, LSM14A, KIAA0355, GPI, PDCD2L, UBA2, WTIP, LOC643719, SCGBL, ZNF302, ZNF181, ZNF599, LOC400685, ZNF30, ZNF792, GRAMD1A, SCN1B, HPN, LOC100128675, FXYD3, LGI4, FXYD1, FXYD7, FXYD5, FAM187B, LSR, USF2, HAMP, MAG, CD22, FFAR1, FFAR3, FFAR2, KRTDAP, DMKN,…
chr20	3226858	3862933	636.08 kb	0.727288	59	Copy Gain	Not Specified	Clinically Significant	0	0	Graphic	C20orf194, ATRN, GFRA4, ADAM33, SIGLEC1, HSPA12B, C20orf27, SPEF1, CENPB, CDC25B, C20orf29, MAVS, PANK2, MIR103A2, MIR103B2, RNF24
chr20	29341653	29772148	430.50 kb	0.629947	38	Copy Gain	Not Specified	Clinically Significant	0	0	Graphic	DEFB116, DEFB118, DEFB119, DEFB121, DEFB122, DEFB123, DEFB124, REM1, NCRNA00028, HM13, PSIMCT-1, ID1, MIR3193, COX4I2, BCL2L1
chr20	31704972	32136328	431.36 kb	0.633591	44	Copy Gain	Not Specified	Clinically Significant	0	E2F1	Graphic	NECAB3, C20orf144, C20orf134, E2F1, PXMP4, ZNF341, CHMP4B, RALY, MIR4755
chr20	33957072	34048527	91.45 kb	0.6819	10	Copy Gain	Not Specified	Clinically Significant	0	0	Graphic	PHF20, SCAND1, C20orf152
chr20	41631819	42114295	482.48 kb	0.588562	16	Copy Gain	Not Specified	Clinically Significant	0	0	Graphic	SGK2, IFT52, MYBL2, GTSF1L, TOX2
chr20	61657258	62374777	717.52 kb	0.544364	55	Copy Gain	Not Specified	Clinically Significant	0	0	Graphic	C20orf195, PRIC285, GMEB2, STMN3, RTEL1-TNFRSF6B, RTEL1, TNFRSF6B, ARFRP1, ZGPAT, LIME1, SLC2A4RG, ZBTB46, ABHD16B, TPD52L2, DNAJC5, MIR941-1, MIR941-3, MIR941-2, MIR941-3, MIR941-2, MIR941-2, UCKL1, MIR1914, MIR647, UCKL1-AS1, ZNF512B, SAMD10, PRPF6, NCRNA00176, SOX18, TCEA2, RGS19, OPRL1, C20orf201, NPBWR2, MYT1, PCMTD2
chr21	41896987	42017515	120.53 kb	0.529846	13	Copy Gain	Not Specified	Clinically Significant	0	0	Graphic	NCRNA00111, C21orf129, NCRNA00112
chr21	43878085	44338425	460.34 kb	0.681744	43	Copy Gain	Not Specified	Clinically Significant	0	0	Graphic	HSF2BP, RRP1B, PDXK, CSTB, RRP1, LOC284837, AGPAT3, TRAPPC10
chr22	18535314	19579883	1.04 Mb	0.703261	119	Copy Gain	Not Specified	Clinically Significant	0	0	Graphic	LOC284865, LOC150197, RTN4R, MIR1286, DGCR6L, LOC729444, TMEM191B, PI4KAP1, RIMBP3, ZNF74, SCARF2, KLHL22, MED15, POM121L4P, TMEM191A, PI4KA, SERPIND1, SNAP29
chr22	45421057	45631268	210.21 kb	0.666333	27	Copy Gain	Not Specified	Clinically Significant	0	0	Graphic	GRAMD4, CERK, TBC1D22A
chr22	48769384	49522658	753.27 kb	0.541167	60	Copy Gain	Not Specified	Clinically Significant	0	0	Graphic	IL17REL, MLC1, MOV10L1, PANX2, TRABD, SELO, TUBGCP6, HDAC10, MAPK12, MAPK11, PLXNB2, FAM116B, PPP6R2, SBF1, ADM2, MIOX, LMF2, NCAPH2, SCO2, TYMP, ODF3B, KLHDC7B, C22orf41, CPT1B, CHKB-CPT1B, CHKB, LOC100144603, MAPK8IP2, ARSA, SHANK3
chrX	13539078	13856855	317.78 kb	0.55381	29	Copy Gain	Not Specified	Clinically Significant	0	0	Graphic	EGFL6, TCEANC, RAB9A, TRAPPC2, OFD1, GPM6B
chrX	148688516	148834390	145.87 kb	0.4456	5	Copy Gain	Not Specified	Thought to be Benign	0	0	Normal	Select 'Graphic' report level to see genes
chr11	64967228	65294085	326.86 kb	0.601091	11	Unknown	Not Specified	Clinically Significant	0	0	Graphic	MIR612, MALAT1, SCYL1, LTBP3, LOC254100, SSSCA1, FAM89B, EHBP1L1, KCNK7, MAP3K11, PCNXL3, MIR4690, SIPA1, MIR4489, RELA, KAT5, RNASEH2C
chr11	64967228	65294085	326.86 kb	0.601091	11	Copy Gain	Not Specified	Clinically Significant	0	0	Graphic	MIR612, MALAT1, SCYL1, LTBP3, LOC254100, SSSCA1, FAM89B, EHBP1L1, KCNK7, MAP3K11, PCNXL3, MIR4690, SIPA1, MIR4489, RELA, KAT5, RNASEH2C
chr11	62232450	62426620	194.17 kb	1.08314	7	Copy Gain	Not Specified	Clinically Significant	0	0	Graphic	BSCL2, HNRNPUL2-BSCL2, GNG3, HNRNPUL2, TTC9C, ZBTB3, POLR2G, TAF6L, TMEM179B, TMEM223, NXF1, STX5, WDR74, SNHG1, SNORD22, SNORD31, SNORD30, SNORD29, SNORD28, SNORD27, SNORD26, SNORD25, SLC3A2
chr9	138484563	138600524	115.96 kb	0.6057	10	Copy Gain	Not Specified	Clinically Significant	0	0	Graphic	SEC16A, C9orf163, NOTCH1, MIR4673, MIR4674
chr2	190488138	190656694	168.56 kb	0.646067	15	Copy Gain	Not Specified	Clinically Significant	0	0	Graphic	MSTN
chr1	67404773	68084826	680.05 kb	0.648227	22	Copy Gain	Not Specified	Clinically Significant	0	0	Graphic	IL23R, IL12RB2, SERBP1, GADD45A, GNG12
chr9	22109101	33109166	11.00 Mb	-0.716195	339	Copy Loss	Not Specified	Clinically Significant	0	0	Graphic	CDKN2B-AS1, DMRTA1, FLJ35282, ELAVL2, TUSC1, C9orf82, PLAA, IFT74, LRRC19, TEK, NCRNA00032, C9orf11, MOBKL2B, IFNK, C9orf72, LINGO2, MIR876, MIR873, ACO1, DDX58, TOPORS, LOC100129250, NDUFB6, TAF1L, TMEM215, APTX, DNAJA1, SMU1, B4GALT1
chr5	137781197	138388243	607.05 kb	0.4953	20	Copy Gain	Not Specified	Clinically Significant	0	0	Graphic	KDM3B, REEP2, EGR1, ETF1, HSPA9, SNORD63, CTNNA1, LRRTM2, SIL1
chr5	139394881	139972573	577.69 kb	0.575895	19	Copy Gain	Not Specified	Clinically Significant	0	0	Graphic	NRG2, PURA, C5orf53, C5orf32, PFDN1, HBEGF, SLC4A9, ANKHD1, ANKHD1-EIF4EBP3, EIF4EBP3, SRA1, APBB3, SLC35A4
chr5	71063815	71716622	652.81 kb	0.584714	21	Copy Gain	Not Specified	Clinically Significant	0	0	Graphic	MAP1B, MIR4803, MRPS27, PTCD2
chr5	72239345	72336547	97.20 kb	0.60375	4	Copy Gain	Not Specified	Clinically Significant	0	0	Graphic	TNPO1, FCHO2
chr3	170069823	170291094	221.27 kb	1.97087	8	Copy Gain	Not Specified	Clinically Significant	0	0	Graphic	MECOM
chr5	71713514	72239285	525.77 kb	0.253143	14	Copy Gain	Not Specified	Clinically Significant	0	0	Graphic	ZNF366, TNPO1, MIR4804
chr9	21946557	22135682	189.12 kb	-3.52547	19	Copy Loss	Not Specified	Clinically Significant	0	0	Graphic	C9orf53, CDKN2A, CDKN2B-AS1, CDKN2B
chr9	122860	21943283	21.82 Mb	-0.650658	1032	Copy Loss	Not Specified	Clinically Significant	0	0	Graphic	CBWD1, C9orf66, DOCK8, KANK1, DMRT1, DMRT3, DMRT2, SMARCA2, FLJ35024, VLDLR, KCNV2, KIAA0020, RFX3, GLIS3, C9orf70, SLC1A1, C9orf68, PPAPDC2, CDC37L1, AK3, AK3, RCL1, MIR101-2, JAK2, INSL6, INSL4, RLN2, RLN1, C9orf46, CD274, PDCD1LG2, KIAA1432, ERMP1, MLANA, KIAA2026, MIR4665, RANBP6, IL33, TPD52L3, UHRF2, GLDC, KDM4C, C9orf123, PTPRD, TYRP1, C9orf150, MPDZ, FLJ41200, C9orf146, NFIB, ZDHHC21, CER…
chr19	34560499	35436861	876.36 kb	0.065954	87	Unknown	Not Specified	Not Specified	0	0	Normal	Select 'Graphic' report level to see genes
chr13	47304119	48272746	968.63 kb	0.0329483	58	Unknown	Not Specified	Not Specified	0	0	Normal	Select 'Graphic' report level to see genes

## Sheet: SKOV3-SNS-R
Subject	SKOV3-SNS-R-1	NimbleGen CGX-3 v1.0 3-plex	Build hg18 Mar. 2006
Chromosome	Start	End	Abnormality Size	Avg Value	Num of Probes	Copy#	Abnormality	Significance	Mosaic	Genes of interest	Report Level	Overlapped Genes
chr1	825513	5999728	5.17 Mb	0.250786	468	Copy Gain	Not Specified	Clinically Significant	0	0	Graphic	LOC100130417, SAMD11, NOC2L, KLHL17, PLEKHN1, C1orf170, HES4, ISG15, AGRN, RNF223, C1orf159, LOC254099, MIR200B, MIR200A, MIR429, TTLL10, TNFRSF18, TNFRSF4, SDF4, B3GALT6, FAM132A, UBE2J2, SCNN1D, ACAP3, PUSL1, CPSF3L, GLTPD1, TAS1R3, DVL1, MXRA8, AURKAIP1, CCNL2, LOC148413, MRPL20, LOC441869, TMEM88B, VWA1, ATAD3C, ATAD3B, ATAD3A, C1orf70, SSU72, LOC643988, MIB2, MMP23B, MMP23A, CDK11B, SLC35E2B…
chr1	6002579	40858119	34.86 Mb	0.319577	1874	Copy Gain	Not Specified	Clinically Significant	0	0	Graphic	KCNAB2, CHD5, RPL22, RNF207, ICMT, HES3, GPR153, ACOT7, HES2, ESPN, MIR4252, TNFRSF25, PLEKHG5, NOL9, TAS1R1, ZBTB48, KLHL21, PHF13, THAP3, DNAJC11, CAMTA1, VAMP3, PER3, UTS2, TNFRSF9, PARK7, ERRFI1, SLC45A1, RERE, ENO1, ENO1-AS1, CA6, SLC2A7, SLC2A5, SLC2A5, GPR157, MIR34A, H6PD, SPSB1, SLC25A33, TMEM201, PIK3CD, C1orf200, CLSTN1, CTNNBIP1, LZIC, NMNAT1, RBP7, UBE4B, KIF1B, PGD, APITD1-CORT, API…
chr1	41019873	67376261	26.36 Mb	0.263223	1039	Copy Gain	Not Specified	Clinically Significant	0	0	Graphic	KCNQ4, CITED4, CTPS, LOC100507178, SLFNL1, SCMH1, MIR5095, EDN2, HIVEP3, GUCA2B, GUCA2A, FOXJ3, RIMKLA, ZMYND12, PPCS, CCDC30, PPIH, YBX1, CLDN19, LEPRE1, C1orf50, LOC100129924, CCDC23, ERMAP, ZNF691, SLC2A1, FLJ32224, FAM183A, EBNA1BP2, WDR65, WDR65, TMEM125, C1orf210, TIE1, MPL, CDC20, ELOVL1, MED8, C1orf84, SZT2, HYI, PTPRF, KDM4A, LOC100132774, ST3GAL3, ARTN, IPO13, DPH2, ATP6V0B, B4GALT2, CC…
chr1	67404773	68420938	1.02 Mb	0.626594	32	Copy Gain	Not Specified	Clinically Significant	0	0	Graphic	IL23R, IL12RB2, SERBP1, GADD45A, GNG12, DIRAS3, WLS
chr1	68444852	94213030	25.77 Mb	-0.601371	809	Copy Loss	Not Specified	Clinically Significant	0	0	Graphic	WLS, RPE65, DEPDC1, LRRC7, PIN1P1, LRRC40, SRSF11, ANKRD13C, HHLA3, CTH, PTGER3, LOC100132618, ZRANB2, MIR186, NEGR1, LRRIQ3, FPGT, FPGT-TNNI3K, TNNI3K, C1orf173, CRYZ, TYW3, LHX8, SLC44A5, ACADM, RABGGTB, SNORD45C, SNORD45A, SNORD45B, MSH4, ASB17, ST6GALNAC3, ST6GALNAC5, PIGK, AK5, ZZZ3, USP33, FAM73A, NEXN, FUBP1, DNAJB4, GIPC2, MGC27382, PTGFR, IFI44L, IFI44, ELTD1, LPHN2, TTLL7, PRKACB, SAMD1…
chr1	144186489	144458066	271.58 kb	0.436085	47	Copy Gain	Not Specified	Clinically Significant	0	0	Graphic	ANKRD34A, LIX1L, RBM8A, GNRHR2, PEX11B, ITGA10, ANKRD35, PIAS3, NUDT17, POLR3C, RNF115, CD160, PDZK1
chr1	148726072	148905095	179.02 kb	0.328731	26	Copy Gain	Not Specified	Clinically Significant	0	MCL1	Graphic	TARS2, ECM1, ADAMTSL4, MIR4257, MCL1, ENSA, GOLPH3L
chr1	149158657	149785356	626.70 kb	0.364598	97	Copy Gain	Not Specified	Clinically Significant	0	0	Graphic	SETDB1, SETDB1, LASS2, ANXA9, FAM63A, PRUNE, BNIPL, C1orf56, CDC42SE1, MLLT11, GABPB2, SEMA6C, TNFAIP8L2, TNFAIP8L2-SCNM1, LYSMD1, SCNM1, TMOD4, VPS72, PIP5K1A, PSMD4, ZNF687, PI4KB, RFX5, SELENBP1, PSMB4, POGZ, CGN, TUFT1, MIR554
chr1	151499812	152103327	603.51 kb	0.365235	81	Copy Gain	Not Specified	Clinically Significant	0	0	Graphic	LOR, PGLYRP3, PGLYRP4, S100A9, S100A12, S100A8, S100A7A, S100A7L2, S100A7, S100A6, S100A5, S100A4, S100A3, S100A2, S100A16, S100A14, S100A13, S100A1, CHTOP, SNAPIN, ILF2, NPR1, INTS3, SLC27A3, GATAD2B
chr2	24444890	48649734	24.20 Mb	0.260771	903	Copy Gain	Not Specified	Clinically Significant	0	0	Graphic	NCOA1, PTRHD1, CENPO, ADCY3, DNAJC27, LOC729723, EFR3B, POMC, DNMT3A, MIR1301, DTNB, ASXL2, KIF3C, RAB10, FAM59B, HADHA, HADHB, GPR113, EPT1, CCDC164, OTOF, C2orf70, CIB4, KCNK3, C2orf18, CENPA, DPYSL5, MAPRE3, TMEM214, AGBL5, OST4, EMILIN1, KHK, CGREF1, ABHD1, PREB, C2orf53, TCF23, SLC5A6, C2orf28, CAD, SLC30A3, DNAJC5G, TRIM54, UCN, MPV17, GTF3C2, LOC100505624, EIF2B4, SNX17, ZNF513, PPM1G, FTH…
chr2	48675921	60533827	11.86 Mb	0.164109	614	Copy Gain	Not Specified	Clinically Significant	0	0	Graphic	STON1-GTF2A1L, STON1, GTF2A1L, LHCGR, FSHR, NRXN1, ASB3, GPR75-ASB3, CHAC2, ERLEC1, MIR3682, GPR75, PSME4, ACYP2, TSPYL6, C2orf73, SPTBN1, RPL23AP32, EML6, RTN4, C2orf63, RPS27A, MTIF2, PRORSD1P, CCDC88A, CCDC104, SMEK2, PNPT1, EFEMP1, MIR217, MIR216A, MIR216B, CCDC85A, VRK2, FANCL, FLJ30838, MIR4432, BCL11A
chr2	84360822	99064775	14.70 Mb	0.305148	796	Copy Gain	Not Specified	Clinically Significant	0	0	Graphic	FUNDC2P2, SUCLG1, DNAH6, C2orf89, TMSB10, KCMF1, TCF7L1, TGOLN2, RETSAT, ELMOD3, CAPG, SH2D6, LOC100630918, MAT2A, GGCX, VAMP8, VAMP5, RNF181, TMEM150A, C2orf68, USP39, SFTPB, GNLY, ATOH8, LOC284950, ST3GAL5, LOC90784, POLR1A, PTCD3, SNORD94, IMMT, MIR4779, MRPL35, REEP1, KDM3A, VPS24, RNF103-VPS24, RNF103, RMND5A, CD8A, CD8B, LOC100286979, RGPD2, RGPD1, PLGLB1, PLGLB2, LOC285074, MIR4771-1, MIR4…
chr2	99309167	110335513	11.03 Mb	0.273032	412	Copy Gain	Not Specified	Clinically Significant	0	0	Graphic	TXNDC9, EIF5B, REV1, AFF3, LONRF2, CHST10, NMS, PDCL3, NPAS2, RPL31, TBC1D8, C2orf29, SNORD89, RNF149, CREG2, RFX8, MAP4K4, IL1R2, IL1R1, IL1RL2, IL1RL1, IL18R1, IL18RAP, MIR4772, SLC9A4, SLC9A2, MFSD9, TMEM182, LOC100287010, LOC150568, LOC284998, LOC100506421, POU3F3, MRPS9, GPR45, TGFBRAP1, C2orf49, FHL2, LOC285000, NCK2, C2orf40, UXS1, PLGLA, RGPD3, ST6GAL2, LOC729121, RGPD4, SLC5A7, SULT1C3, …
chr2	111114738	112817963	1.70 Mb	-0.50859	39	Copy Loss	Not Specified	Clinically Significant	0	0	Graphic	BUB1, ACOXL, BCL2L11, MIR4435-1, MIR4435-2, LOC541471, ANAPC1, MIR4771-2, MIR4771-1, MERTK, TMEM87B, FBLN7, ZC3H8, ZC3H6
chr2	112924650	114791942	1.87 Mb	0.329632	68	Copy Gain	Not Specified	Clinically Significant	0	0	Graphic	TTL, POLR1B, CHCHD5, FLJ42351, SLC20A1, CKAP2L, IL1A, IL1B, IL37, IL36G, IL36A, IL36B, IL36RN, IL1F10, IL1RN, PSD4, PAX8, LOC654433, CBWD2, FOXD4L1, FAM138B, WASH2P, DDX11L2, RPL23AP7, RABL2A, SLC35F5, MIR4782, ACTR3, LOC100499194, LOC440900
chr2	118697240	121478478	2.78 Mb	0.517908	142	Copy Gain	Not Specified	Clinically Significant	0	0	Graphic	EN1, MARCO, C1QL2, STEAP3, C2orf76, DBI, TMEM37, SCTR, PCDP1, TMEM177, PTPN4, EPB41L5, TMEM185B, RALB, INHBB, LOC84931, GLI2
chr2	121914172	122432531	518.36 kb	0.576	17	Copy Gain	Not Specified	Clinically Significant	0	0	Graphic	CLASP1, RNU4ATAC, LOC254128, MKI67IP, TSN
chr2	122476912	158231035	35.75 Mb	-0.150545	1201	Copy Loss	Not Specified	Clinically Significant	0	0	Graphic	CNTNAP5, GYPC, BIN1, CYP27C1, ERCC3, MAP3K2, PROC, MIR4783, IWS1, MYO7B, LIMS2, GPR17, SFT2D3, WDR33, POLR2D, AMMECR1L, SAP130, UGGT1, HS6ST1, LOC389033, LOC100131320, RAB6C, LOC440905, POTEF, LOC285103, CCDC74B, SMPD4, MZT2B, TUBA3E, CCDC115, IMP4, PTPN18, CFC1B, CFC1, LOC150527, LOC646743, TISP43, LOC646743, TISP43, LOC150527, CFC1, CFC1B, C2orf14, GPR148, FAM123C, ARHGEF4, FAM168B, PLEKHB2, PO…
chr2	190488078	190656694	168.62 kb	0.5852	15	Copy Gain	Not Specified	Clinically Significant	0	0	Graphic	MSTN
chr2	238111549	238324830	213.28 kb	0.35692	25	Copy Gain	Not Specified	Clinically Significant	0	0	Graphic	MLPH, PRLH, RAB17, LRRFIP1
chr3	76277	8528341	8.45 Mb	0.175112	607	Copy Gain	Not Specified	Clinically Significant	0	0	Graphic	CHL1, CNTN6, CNTN4, IL5RA, TRNT1, CRBN, LRRN1, SETMAR, SUMF1, ITPR1, EGOT, LOC100507582, BHLHE40, ARL8B, EDEM1, MIR4790, GRM7, LOC100288428, LMCD1
chr3	8566005	13764657	5.20 Mb	0.389	176	Copy Gain	Not Specified	Clinically Significant	0	0	Graphic	LMCD1, NCRNA00312, C3orf32, CAV3, OXTR, RAD18, SRGAP3, THUMPD3, LOC440944, SETD5, LHFPL4, MTMR14, CPNE9, BRPF1, OGG1, CAMK1, TADA3, ARPC4, ARPC4-TTLL3, TTLL3, RPUSD3, CIDEC, JAGN1, IL17RE, IL17RC, CRELD1, PRRT3, TMEM111, LOC401052, CIDECP, FANCD2, C3orf24, BRK1, VHL, IRAK2, TATDN2, GHRLOS2, GHRL, GHRLOS, SEC13, ATP2B2, MIR885, LOC285370, SLC6A11, SLC6A1, HRH1, ATG7, VGLL4, C3orf31, SYN2, TIMP4, P…
[truncated: 188 more rows]

## Sheet: SKOV3-PDSNS-R
Subject	SKOV3PDSNSR1	NimbleGen CGX-3 v1.0 3-plex	Build hg18 Mar. 2006
Chromosome	Start	End	Abnormality Size	Avg Value	Num of Probes	Copy#	Abnormality	Significance	Mosaic	Genes of interest	Report Level	Overlapped Genes
[truncated: 201 more rows]
